# Supplementary material for: (N,N′-Di­ethyl­thio­urea-κS)tris­(triphenylphosphane-κP)silver(I) acetate methanol monosolvate
Source: Acta Crystallogr Sect E Struct Rep Online. 2014 May 17;70(Pt 6):m216–7. doi: 10.1107/S1600536814010824 (PMC4051053; doi:10.1107/S1600536814010824)
Supplement: Supplementary file 1 [file e-70-0m216-sup1.cif]

##############################################################################
#                                                                            #
# This CIF contains the data in a paper accepted for publication in          #
# Acta Crystallographica Section E. It conforms to the requirements of       #
# Notes for Authors for Acta Crystallographica Section E, and has been       #
# peer reviewed under the auspices of the IUCr Commission on Journals.       #
#                                                                            #
# Full details of the Crystallographic Information File format               #
# are given in the paper "The Crystallographic Information File (CIF):       #
# a New Standard Archive File for Crystallography" by S. R. Hall, F. H.      #
# Allen and I. D. Brown [Acta Cryst. (1991), A47, 655-685].                  #
#                                                                            #
# The current version of the core CIF dictionary is obtainable from          #
# ftp://ftp.iucr.org/pub/cif_core.dic.                                       #
#                                                                            #
# Software is freely available for graphical display of the structure(s)     #
# in this CIF. For information consult the CIF software page                 #
# http://www.iucr.org/resources/cif/software.                                #
#                                                                            #
# This file may be used for bona fide research purposes within the           #
# scientific community so long as proper attribution is given to the journal # 
# article from which it was obtained.                                        #
#                                                                            #
##############################################################################
data_I
_audit_creation_method     SHELXL-2012
_journal_date_recd_electronic     2014-04-26
_journal_date_accepted     2014-05-12
_journal_name_full     'Acta Crystallographica, Section E'
_journal_year     2014
_journal_volume     70
_journal_issue      6
_journal_page_first     m216
_journal_page_last     m217
_journal_paper_category     QM
_journal_paper_doi     10.1107/S1600536814010824
_journal_coeditor_code     LH5701
_publ_contact_author_name     'Yupa Wattanakanjana'
_publ_contact_author_address
;
Department of Chemistry, Faculty of Science, Prince of Songkla University,
Hat Yai,
Songkhla 90112,
Thailand
;
_publ_contact_author_email     'yupa.t@psu.ac.th'
_publ_contact_author_fax     '+66 (0) 74 558841'
_publ_contact_author_phone     '+66 (0) 74 212918'
_publ_section_title
;\
(<i>N</i>,<i>N</i>'-Diethylthiourea-\k<i>S</i>)tris(triphenylphosphane-\
\k<i>P</i>)silver(I) acetate methanol monosolvate
;
loop_
    _publ_author_name
    _publ_author_footnote
    _publ_author_address
    'Wattanakanjana, Yupa' .
;
Department of Chemistry, Faculty of Science, Prince of Songkla University,
Hat Yai, Songkhla 90112,
Thailand
;
    'Nimthong, Arunpatcha' .
;
Department of Chemistry, Faculty of Science, Prince of Songkla University,
Hat Yai, Songkhla 90112,
Thailand
;
    'Kamrod, Chanakan' .
;
Department of Chemistry, Faculty of Science, Prince of Songkla University,
Hat Yai, Songkhla 90112,
Thailand
;
_database_code_depnum_ccdc_archive     'CCDC 1002206'
_chemical_name_systematic
;\
(<i>N</i>,<i>N</i>'-Diethylthiourea-\k<i>S</i>)tris(triphenylphosphane-\
\k<i>P</i>)silver(I) acetate methanol monosolvate
;
_chemical_name_common     ?
_chemical_formula_moiety     'C59 H57 Ag N2 P3 S, C2 H3 O2, C H4 O'
_chemical_formula_sum     'C62 H64 Ag N2 O3 P3 S'
_chemical_formula_iupac     '[Ag (C5 H12 N2 S) (C18 H15 P)3] (C2 H3 O2), C H4 O'
_chemical_formula_weight     1117.99
_chemical_melting_point     ?
_shelx_space_group_comment
;
The symmetry employed for this shelxl refinement is uniquely defined
by the following loop, which should always be used as a source of
symmetry information in preference to the above space-group names.
They are only intended as comments.
;
_space_group_crystal_system     monoclinic
_space_group_name_H-M_alt     'P 21/n'
_space_group_name_Hall     '-P 2yn'
loop_
    _space_group_symop_operation_xyz
    'x, y, z'
    '-x+1/2, y+1/2, -z+1/2'
    '-x, -y, -z'
    'x-1/2, -y-1/2, z-1/2'
_cell_length_a     12.950(3)
_cell_length_b     21.903(6)
_cell_length_c     19.915(5)
_cell_angle_alpha     90
_cell_angle_beta     103.201(4)
_cell_angle_gamma     90
_cell_volume     5500(2)
_cell_formula_units_Z     4
_cell_measurement_reflns_used     5990
_cell_measurement_theta_min     2.2974
_cell_measurement_theta_max     25.9358
_cell_measurement_temperature     100(2)
_exptl_crystal_description     block
_exptl_crystal_colour     colourless
_exptl_crystal_size_max     0.180
_exptl_crystal_size_mid     0.150
_exptl_crystal_size_min     0.110
_exptl_crystal_density_diffrn     1.350
_exptl_crystal_density_meas     ?
_exptl_crystal_density_method     ?
_exptl_crystal_F_000     2328
_exptl_absorpt_coefficient_mu     0.539
_exptl_absorpt_correction_type     multi-scan
_exptl_absorpt_process_details     '(SADABS; Bruker, 2012)'
_shelx_estimated_absorpt_T_min     0.909
_shelx_estimated_absorpt_T_max     0.943
_exptl_absorpt_correction_T_min     0.6082
_exptl_absorpt_correction_T_max     0.7461
_exptl_special_details     ?
_diffrn_ambient_temperature     100(2)
_diffrn_radiation_type     MoK\a
_diffrn_radiation_wavelength     0.71073
_diffrn_measurement_device_type     'Bruker  SMART APEX CCD diffractometer'
_diffrn_measurement_method     '\w and \p scans'
_diffrn_detector_area_resol_mean     ?
_diffrn_reflns_number     59032
_diffrn_reflns_av_R_equivalents     0.0927
_diffrn_reflns_theta_min     2.463
_diffrn_reflns_theta_max     30.581
_diffrn_reflns_theta_full     25.242
_diffrn_measured_fraction_theta_max     0.986
_diffrn_measured_fraction_theta_full     0.998
_diffrn_reflns_limit_h_min     -18
_diffrn_reflns_limit_h_max     18
_diffrn_reflns_limit_k_min     -30
_diffrn_reflns_limit_k_max     31
_diffrn_reflns_limit_l_min     -28
_diffrn_reflns_limit_l_max     27
_refine_special_details     ?
_reflns_number_total     16670
_reflns_number_gt     10564
_reflns_threshold_expression     'I > 2\s(I)'
_refine_ls_structure_factor_coef     Fsqd
_refine_ls_matrix_type     full
_refine_ls_R_factor_all     0.1066
_refine_ls_R_factor_gt     0.0531
_refine_ls_wR_factor_gt     0.1016
_refine_ls_wR_factor_ref     0.1201
_refine_ls_goodness_of_fit_ref     1.003
_refine_ls_restrained_S_all     1.003
_refine_ls_number_reflns     16670
_refine_ls_number_parameters     653
_refine_ls_number_restraints     0
_refine_ls_hydrogen_treatment     constr
_refine_ls_weighting_scheme     calc
_refine_ls_weighting_details
;
 w=1/[\s^2^(Fo^2^)+(0.0439P)^2^+1.6753P]
 where P=(Fo^2^+2Fc^2^)/3
;
_atom_sites_solution_hydrogens     mixed
_atom_sites_solution_primary     direct
_atom_sites_solution_secondary     difmap
_refine_ls_shift/su_max     0.002
_refine_ls_shift/su_mean     0.000
_refine_diff_density_max     1.228
_refine_diff_density_min     -1.126
_refine_ls_extinction_method     none
_refine_ls_extinction_coef     .
loop_
    _atom_type_symbol
    _atom_type_description
    _atom_type_scat_dispersion_real
    _atom_type_scat_dispersion_imag
    _atom_type_scat_source
    'C' 'C' 0.0033 0.0016
                         'International Tables Vol C Tables 4.2.6.8 and 6.1.1.4'
    'H' 'H' 0.0000 0.0000
                         'International Tables Vol C Tables 4.2.6.8 and 6.1.1.4'
    'Ag' 'Ag' -0.8971 1.1015
                         'International Tables Vol C Tables 4.2.6.8 and 6.1.1.4'
    'N' 'N' 0.0061 0.0033
                         'International Tables Vol C Tables 4.2.6.8 and 6.1.1.4'
    'O' 'O' 0.0106 0.0060
                         'International Tables Vol C Tables 4.2.6.8 and 6.1.1.4'
    'P' 'P' 0.1023 0.0942
                         'International Tables Vol C Tables 4.2.6.8 and 6.1.1.4'
    'S' 'S' 0.1246 0.1234
                         'International Tables Vol C Tables 4.2.6.8 and 6.1.1.4'
_computing_data_collection     'APEX2 (Bruker, 2012)'
_computing_cell_refinement     'SAINT  (Bruker, 2012)'
_computing_data_reduction     'SAINT (Bruker, 2012)'
_computing_structure_solution     'SHELXS97 (Sheldrick, 2008)'
_computing_structure_refinement
;
SHELXL2012 (Sheldrick, 2008) and
<i>SHELXLE</i> (H\"ubschle <i>et al.</i>, 2011)
;
_computing_molecular_graphics     'Mercury (Macrae et al., 2008)'
_computing_publication_material
;
SHELXL97 (Sheldrick, 2008) and publCIF (Westrip, 2010)
;
loop_
    _atom_site_type_symbol
    _atom_site_label
    _atom_site_fract_x
    _atom_site_fract_y
    _atom_site_fract_z
    _atom_site_U_iso_or_equiv
    _atom_site_adp_type
    _atom_site_calc_flag
    _atom_site_occupancy
    _atom_site_disorder_assembly
    _atom_site_disorder_group
    Ag Ag1 0.33154(2) 0.60067(2) 0.22458(2) 0.01296(6) Uani d 1 . .
    S S1 0.33683(6) 0.72215(3) 0.22711(4) 0.01798(16) Uani d 1 . .
    P P1 0.40233(6) 0.55336(4) 0.12895(4) 0.01430(16) Uani d 1 . .
    P P2 0.13005(6) 0.60018(4) 0.19850(4) 0.01245(14) Uani d 1 . .
    P P3 0.41323(6) 0.56197(3) 0.34445(4) 0.01342(15) Uani d 1 . .
    N N1 0.4563(2) 0.77443(12) 0.14991(12) 0.0179(5) Uani d 1 . .
    H H1 0.5131 0.7954 0.1471 0.021 Uiso d 1 . .
    N N2 0.5416(2) 0.75355(11) 0.26029(12) 0.0151(5) Uani d 1 . .
    H H2 0.5981 0.7696 0.2495 0.018 Uiso d 1 . .
    C C1 0.4519(2) 0.75171(13) 0.21146(15) 0.0162(6) Uani d 1 . .
    C C2 0.3736(3) 0.76719(16) 0.08743(16) 0.0233(7) Uani d 1 . .
    H H2A 0.3153 0.7964 0.0878 0.028 Uiso calc 1 . .
    H H2B 0.3442 0.7253 0.0854 0.028 Uiso calc 1 . .
    C C3 0.4183(3) 0.77859(18) 0.02503(17) 0.0306(8) Uani d 1 . .
    H H3A 0.4444 0.8207 0.0261 0.046 Uiso calc 1 . .
    H H3B 0.3627 0.7723 -0.0169 0.046 Uiso calc 1 . .
    H H3C 0.4769 0.7502 0.0253 0.046 Uiso calc 1 . .
    C C4 0.5515(3) 0.73090(15) 0.33009(16) 0.0213(7) Uani d 1 . .
    H H4A 0.5179 0.6902 0.3285 0.026 Uiso calc 1 . .
    H H4B 0.5144 0.7589 0.3558 0.026 Uiso calc 1 . .
    C C5 0.6670(3) 0.72634(16) 0.36683(17) 0.0274(8) Uani d 1 . .
    H H5A 0.6990 0.7671 0.3710 0.041 Uiso calc 1 . .
    H H5B 0.7042 0.6999 0.3404 0.041 Uiso calc 1 . .
    H H5C 0.6727 0.7091 0.4129 0.041 Uiso calc 1 . .
    C C6 0.5431(2) 0.57060(14) 0.13891(15) 0.0153(6) Uani d 1 . .
    C C7 0.5741(3) 0.63004(15) 0.15736(18) 0.0250(7) Uani d 1 . .
    H H7 0.5228 0.6590 0.1640 0.030 Uiso calc 1 . .
    C C8 0.6792(3) 0.64759(16) 0.16616(18) 0.0272(8) Uani d 1 . .
    H H8 0.6998 0.6885 0.1784 0.033 Uiso calc 1 . .
    C C9 0.7535(3) 0.60516(17) 0.15701(18) 0.0275(8) Uani d 1 . .
    H H9 0.8256 0.6168 0.1625 0.033 Uiso calc 1 . .
    C C10 0.7228(3) 0.54571(16) 0.13985(19) 0.0284(8) Uani d 1 . .
    H H10 0.7746 0.5163 0.1349 0.034 Uiso calc 1 . .
    C C11 0.6177(2) 0.52847(15) 0.12977(17) 0.0215(7) Uani d 1 . .
    H H11 0.5970 0.4878 0.1166 0.026 Uiso calc 1 . .
    C C12 0.3419(2) 0.57843(14) 0.04166(15) 0.0171(6) Uani d 1 . .
    C C13 0.3988(3) 0.60774(14) -0.00032(16) 0.0203(7) Uani d 1 . .
    H H13 0.4723 0.6157 0.0165 0.024 Uiso calc 1 . .
    C C14 0.3486(3) 0.62551(15) -0.06685(17) 0.0257(8) Uani d 1 . .
    H H14 0.3879 0.6458 -0.0950 0.031 Uiso calc 1 . .
    C C15 0.2425(3) 0.61386(14) -0.09221(17) 0.0253(8) Uani d 1 . .
    H H15 0.2089 0.6254 -0.1380 0.030 Uiso calc 1 . .
    C C16 0.1846(3) 0.58513(15) -0.05066(16) 0.0228(7) Uani d 1 . .
    H H16 0.1112 0.5772 -0.0678 0.027 Uiso calc 1 . .
    C C17 0.2338(3) 0.56809(15) 0.01571(16) 0.0209(7) Uani d 1 . .
    H H17 0.1935 0.5490 0.0441 0.025 Uiso calc 1 . .
    C C18 0.3954(2) 0.47009(14) 0.12207(15) 0.0162(6) Uani d 1 . .
    C C19 0.4193(3) 0.43635(15) 0.18297(17) 0.0243(7) Uani d 1 . .
    H H19 0.4397 0.4567 0.2261 0.029 Uiso calc 1 . .
    C C20 0.4133(3) 0.37296(17) 0.18082(19) 0.0304(8) Uani d 1 . .
    H H20 0.4305 0.3503 0.2225 0.036 Uiso calc 1 . .
    C C21 0.3829(3) 0.34290(15) 0.11903(19) 0.0262(8) Uani d 1 . .
    H H21 0.3783 0.2996 0.1179 0.031 Uiso calc 1 . .
    C C22 0.3588(3) 0.37610(16) 0.05847(18) 0.0249(7) Uani d 1 . .
    H H22 0.3373 0.3554 0.0156 0.030 Uiso calc 1 . .
    C C23 0.3658(2) 0.43917(15) 0.05958(16) 0.0197(7) Uani d 1 . .
    H H23 0.3503 0.4614 0.0175 0.024 Uiso calc 1 . .
    C C24 0.0644(2) 0.62679(13) 0.11257(15) 0.0147(6) Uani d 1 . .
    C C25 0.1001(3) 0.68057(14) 0.08859(16) 0.0194(7) Uani d 1 . .
    H H25 0.1595 0.7013 0.1159 0.023 Uiso calc 1 . .
    C C26 0.0493(3) 0.70410(16) 0.02476(17) 0.0261(8) Uani d 1 . .
    H H26 0.0732 0.7413 0.0091 0.031 Uiso calc 1 . .
    C C27 -0.0358(3) 0.67363(16) -0.01598(16) 0.0250(7) Uani d 1 . .
    H H27 -0.0705 0.6899 -0.0595 0.030 Uiso calc 1 . .
    C C28 -0.0701(3) 0.61942(16) 0.00689(17) 0.0243(7) Uani d 1 . .
    H H28 -0.1275 0.5979 -0.0215 0.029 Uiso calc 1 . .
    C C29 -0.0214(2) 0.59630(15) 0.07107(15) 0.0191(6) Uani d 1 . .
    H H29 -0.0465 0.5595 0.0869 0.023 Uiso calc 1 . .
    C C30 0.0609(2) 0.64181(15) 0.25510(15) 0.0167(6) Uani d 1 . .
    C C31 0.0768(2) 0.62282(16) 0.32355(16) 0.0227(7) Uani d 1 . .
    H H31 0.1247 0.5905 0.3400 0.027 Uiso calc 1 . .
    C C32 0.0227(3) 0.65100(18) 0.36770(18) 0.0293(8) Uani d 1 . .
    H H32 0.0322 0.6373 0.4140 0.035 Uiso calc 1 . .
    C C33 -0.0451(3) 0.69919(17) 0.34413(18) 0.0289(8) Uani d 1 . .
    H H33 -0.0820 0.7185 0.3744 0.035 Uiso calc 1 . .
    C C34 -0.0593(3) 0.71940(16) 0.27687(19) 0.0278(8) Uani d 1 . .
    H H34 -0.1047 0.7531 0.2613 0.033 Uiso calc 1 . .
    C C35 -0.0071(2) 0.69032(15) 0.23211(16) 0.0193(7) Uani d 1 . .
    H H35 -0.0179 0.7037 0.1856 0.023 Uiso calc 1 . .
    C C36 0.0815(2) 0.52212(14) 0.20000(14) 0.0161(6) Uani d 1 . .
    C C37 -0.0046(3) 0.50528(16) 0.22687(17) 0.0243(7) Uani d 1 . .
    H H37 -0.0448 0.5355 0.2437 0.029 Uiso calc 1 . .
    C C38 -0.0314(3) 0.44386(18) 0.22893(18) 0.0337(9) Uani d 1 . .
    H H38 -0.0895 0.4323 0.2479 0.040 Uiso calc 1 . .
    C C39 0.0252(3) 0.39995(17) 0.20387(18) 0.0350(9) Uani d 1 . .
    H H39 0.0061 0.3582 0.2055 0.042 Uiso calc 1 . .
    C C40 0.1096(3) 0.41600(15) 0.17641(18) 0.0282(8) Uani d 1 . .
    H H40 0.1485 0.3856 0.1587 0.034 Uiso calc 1 . .
    C C41 0.1375(3) 0.47657(15) 0.17474(16) 0.0218(7) Uani d 1 . .
    H H41 0.1960 0.4875 0.1560 0.026 Uiso calc 1 . .
    C C42 0.3968(2) 0.47973(14) 0.35532(14) 0.0148(6) Uani d 1 . .
    C C43 0.2959(2) 0.45460(14) 0.33370(15) 0.0186(7) Uani d 1 . .
    H H43 0.2371 0.4806 0.3164 0.022 Uiso calc 1 . .
    C C44 0.2799(3) 0.39218(15) 0.33711(16) 0.0218(7) Uani d 1 . .
    H H44 0.2107 0.3755 0.3223 0.026 Uiso calc 1 . .
    C C45 0.3657(3) 0.35437(15) 0.36223(16) 0.0217(7) Uani d 1 . .
    H H45 0.3553 0.3115 0.3642 0.026 Uiso calc 1 . .
    C C46 0.4659(3) 0.37849(14) 0.38437(16) 0.0199(7) Uani d 1 . .
    H H46 0.5243 0.3523 0.4018 0.024 Uiso calc 1 . .
    C C47 0.4817(2) 0.44119(14) 0.38122(15) 0.0173(6) Uani d 1 . .
    H H47 0.5508 0.4577 0.3969 0.021 Uiso calc 1 . .
    C C48 0.5559(2) 0.57202(13) 0.37759(15) 0.0149(6) Uani d 1 . .
    C C49 0.6217(2) 0.56328(14) 0.33204(16) 0.0199(7) Uani d 1 . .
    H H49 0.5919 0.5554 0.2847 0.024 Uiso calc 1 . .
    C C50 0.7317(3) 0.56610(15) 0.35607(17) 0.0230(7) Uani d 1 . .
    H H50 0.7764 0.5605 0.3248 0.028 Uiso calc 1 . .
    C C51 0.7756(3) 0.57685(14) 0.42450(17) 0.0215(7) Uani d 1 . .
    H H51 0.8506 0.5775 0.4407 0.026 Uiso calc 1 . .
    C C52 0.7108(2) 0.58667(14) 0.46984(16) 0.0201(7) Uani d 1 . .
    H H52 0.7414 0.5951 0.5170 0.024 Uiso calc 1 . .
    C C53 0.6008(2) 0.58423(14) 0.44665(16) 0.0179(6) Uani d 1 . .
    H H53 0.5566 0.5909 0.4780 0.021 Uiso calc 1 . .
    C C54 0.3525(2) 0.59660(14) 0.40967(14) 0.0146(6) Uani d 1 . .
    C C55 0.3145(2) 0.56192(15) 0.45762(15) 0.0183(6) Uani d 1 . .
    H H55 0.3230 0.5188 0.4586 0.022 Uiso calc 1 . .
    C C56 0.2643(2) 0.58991(15) 0.50379(16) 0.0216(7) Uani d 1 . .
    H H56 0.2366 0.5659 0.5353 0.026 Uiso calc 1 . .
    C C57 0.2545(2) 0.65292(16) 0.50409(16) 0.0229(7) Uani d 1 . .
    H H57 0.2214 0.6721 0.5365 0.027 Uiso calc 1 . .
    C C58 0.2928(3) 0.68773(16) 0.45740(17) 0.0232(7) Uani d 1 . .
    H H58 0.2866 0.7309 0.4580 0.028 Uiso calc 1 . .
    C C59 0.3404(2) 0.65987(15) 0.40960(16) 0.0201(7) Uani d 1 . .
    H H59 0.3648 0.6840 0.3767 0.024 Uiso calc 1 . .
    O O1 0.63350(18) 0.84663(11) 0.14416(12) 0.0267(5) Uani d 1 . .
    O O2 0.72376(18) 0.81113(11) 0.24488(13) 0.0306(6) Uani d 1 . .
    C C60 0.7099(2) 0.84833(14) 0.19575(17) 0.0189(7) Uani d 1 . .
    C C61 0.7909(3) 0.89894(18) 0.2000(2) 0.0354(9) Uani d 1 . .
    H H61A 0.8114 0.9141 0.2475 0.053 Uiso calc 1 . .
    H H61B 0.7600 0.9324 0.1692 0.053 Uiso calc 1 . .
    H H61C 0.8536 0.8831 0.1860 0.053 Uiso calc 1 . .
    O O3 0.5306(2) 0.92864(13) 0.04935(13) 0.0415(7) Uani d 1 . .
    H H3D 0.5652 0.9025 0.0787 0.062 Uiso d 1 . .
    C C62 0.4790(3) 0.9708(2) 0.08389(19) 0.0386(10) Uani d 1 . .
    H H62A 0.4311 0.9489 0.1071 0.058 Uiso calc 1 . .
    H H62B 0.4382 0.9996 0.0505 0.058 Uiso calc 1 . .
    H H62C 0.5319 0.9931 0.1181 0.058 Uiso calc 1 . .
loop_
    _atom_site_aniso_label
    _atom_site_aniso_U_11
    _atom_site_aniso_U_22
    _atom_site_aniso_U_33
    _atom_site_aniso_U_12
    _atom_site_aniso_U_13
    _atom_site_aniso_U_23
    Ag1 0.01191(10) 0.01405(10) 0.01316(10) 0.00088(10) 0.00339(8) 0.00021(9)
    S1 0.0162(4) 0.0138(3) 0.0248(4) -0.0007(3) 0.0066(3) 0.0009(3)
    P1 0.0138(4) 0.0157(4) 0.0141(4) 0.0027(3) 0.0046(3) -0.0009(3)
    P2 0.0104(3) 0.0126(3) 0.0146(3) -0.0001(3) 0.0034(3) 0.0007(3)
    P3 0.0135(4) 0.0134(4) 0.0134(4) 0.0008(3) 0.0032(3) 0.0024(3)
    N1 0.0168(13) 0.0205(14) 0.0166(13) -0.0036(11) 0.0042(11) -0.0018(10)
    N2 0.0150(12) 0.0149(13) 0.0154(12) 0.0001(10) 0.0035(10) 0.0011(10)
    C1 0.0183(15) 0.0096(14) 0.0212(15) 0.0003(12) 0.0054(13) -0.0032(11)
    C2 0.0190(16) 0.0315(19) 0.0190(16) 0.0026(14) 0.0033(13) -0.0025(14)
    C3 0.036(2) 0.036(2) 0.0186(17) -0.0033(17) 0.0035(16) -0.0010(15)
    C4 0.0253(17) 0.0188(16) 0.0196(16) 0.0011(14) 0.0046(14) 0.0052(13)
    C5 0.0296(19) 0.0205(17) 0.0259(18) -0.0039(15) -0.0066(15) 0.0048(14)
    C6 0.0168(15) 0.0174(15) 0.0126(14) -0.0015(12) 0.0050(12) -0.0001(11)
    C7 0.0235(17) 0.0202(17) 0.0336(19) 0.0017(14) 0.0117(15) -0.0071(15)
    C8 0.0240(18) 0.0214(18) 0.038(2) -0.0071(15) 0.0107(16) -0.0100(15)
    C9 0.0156(15) 0.0313(19) 0.0356(19) -0.0039(15) 0.0056(14) -0.0097(16)
    C10 0.0160(16) 0.0262(19) 0.043(2) 0.0010(14) 0.0067(16) -0.0130(16)
    C11 0.0165(15) 0.0196(16) 0.0278(17) -0.0002(13) 0.0037(14) -0.0092(13)
    C12 0.0205(16) 0.0159(15) 0.0158(15) 0.0043(13) 0.0061(13) -0.0004(12)
    C13 0.0244(16) 0.0164(16) 0.0205(15) -0.0002(14) 0.0063(13) -0.0007(12)
    C14 0.040(2) 0.0176(16) 0.0215(17) -0.0024(15) 0.0101(16) 0.0005(13)
    C15 0.040(2) 0.0160(17) 0.0172(16) 0.0061(15) 0.0015(15) -0.0012(12)
    C16 0.0214(16) 0.0245(18) 0.0200(16) 0.0091(14) -0.0009(14) -0.0033(13)
    C17 0.0195(16) 0.0222(17) 0.0217(16) 0.0057(14) 0.0059(13) -0.0010(13)
    C18 0.0137(14) 0.0189(15) 0.0165(15) 0.0021(12) 0.0043(12) -0.0002(12)
    C19 0.0285(18) 0.0238(18) 0.0209(17) 0.0057(15) 0.0063(15) 0.0003(14)
    C20 0.036(2) 0.0263(19) 0.030(2) 0.0079(17) 0.0105(17) 0.0070(15)
    C21 0.0215(17) 0.0135(16) 0.043(2) 0.0002(14) 0.0059(16) 0.0007(15)
    C22 0.0205(17) 0.0219(17) 0.0300(19) 0.0023(14) 0.0006(15) -0.0062(14)
    C23 0.0152(15) 0.0228(17) 0.0208(16) 0.0016(13) 0.0035(13) -0.0001(13)
    C24 0.0151(14) 0.0135(14) 0.0162(14) 0.0049(12) 0.0052(12) 0.0020(11)
    C25 0.0223(16) 0.0154(15) 0.0197(16) 0.0008(13) 0.0029(13) -0.0012(12)
    C26 0.035(2) 0.0204(17) 0.0235(17) 0.0030(15) 0.0084(15) 0.0055(14)
    C27 0.0286(18) 0.0306(19) 0.0145(15) 0.0071(15) 0.0020(14) 0.0054(13)
    C28 0.0174(16) 0.0328(19) 0.0212(17) -0.0005(14) 0.0012(14) -0.0027(14)
    C29 0.0146(14) 0.0246(17) 0.0186(15) -0.0014(14) 0.0048(12) -0.0015(13)
    C30 0.0093(13) 0.0228(16) 0.0183(15) -0.0050(12) 0.0035(12) -0.0039(12)
    C31 0.0135(15) 0.0341(19) 0.0214(17) -0.0004(14) 0.0059(13) -0.0012(14)
    C32 0.0182(16) 0.049(2) 0.0214(17) -0.0053(16) 0.0063(14) -0.0056(16)
    C33 0.0197(17) 0.041(2) 0.0294(19) -0.0050(16) 0.0118(15) -0.0170(16)
    C34 0.0192(17) 0.0244(18) 0.039(2) 0.0013(14) 0.0057(16) -0.0106(16)
    C35 0.0171(15) 0.0195(16) 0.0209(16) -0.0027(13) 0.0034(13) -0.0034(13)
    C36 0.0146(14) 0.0187(15) 0.0124(14) -0.0040(13) -0.0026(12) 0.0031(12)
    C37 0.0244(18) 0.0258(18) 0.0227(17) -0.0097(15) 0.0052(14) -0.0001(14)
    C38 0.039(2) 0.037(2) 0.0239(18) -0.0204(18) 0.0051(17) 0.0076(16)
    C39 0.052(2) 0.0178(17) 0.0268(18) -0.0132(19) -0.0087(17) 0.0071(15)
    C40 0.037(2) 0.0150(16) 0.0255(18) -0.0025(15) -0.0084(16) -0.0010(13)
    C41 0.0238(17) 0.0202(16) 0.0185(16) 0.0009(14) -0.0010(14) -0.0004(13)
    C42 0.0177(15) 0.0167(15) 0.0103(13) 0.0005(12) 0.0040(12) 0.0020(11)
    C43 0.0172(15) 0.0207(16) 0.0153(15) -0.0004(13) -0.0012(13) 0.0056(12)
    C44 0.0186(15) 0.0228(17) 0.0211(16) -0.0072(14) -0.0016(13) 0.0016(13)
    C45 0.0279(18) 0.0163(16) 0.0202(16) -0.0005(14) 0.0042(14) 0.0037(12)
    C46 0.0216(16) 0.0170(15) 0.0210(16) 0.0038(13) 0.0047(14) 0.0050(12)
    C47 0.0163(15) 0.0174(15) 0.0167(15) -0.0008(13) 0.0009(12) 0.0030(12)
    C48 0.0151(14) 0.0121(14) 0.0177(15) -0.0001(12) 0.0043(12) 0.0042(11)
    C49 0.0188(16) 0.0195(16) 0.0202(16) 0.0008(13) 0.0022(13) -0.0005(13)
    C50 0.0189(16) 0.0226(17) 0.0296(18) 0.0019(14) 0.0096(15) -0.0015(14)
    C51 0.0150(15) 0.0165(15) 0.0304(18) -0.0006(13) -0.0001(14) 0.0037(13)
    C52 0.0209(16) 0.0201(17) 0.0156(15) -0.0052(13) -0.0032(13) 0.0039(12)
    C53 0.0185(15) 0.0177(15) 0.0187(15) -0.0023(12) 0.0066(13) 0.0022(12)
    C54 0.0106(13) 0.0202(15) 0.0123(13) -0.0008(13) 0.0012(11) 0.0006(12)
    C55 0.0188(15) 0.0192(16) 0.0157(15) -0.0013(13) 0.0016(13) 0.0051(12)
    C56 0.0206(16) 0.0286(19) 0.0165(15) -0.0017(14) 0.0060(13) 0.0068(13)
    C57 0.0153(15) 0.034(2) 0.0207(16) 0.0033(14) 0.0070(13) -0.0025(14)
    C58 0.0225(17) 0.0212(17) 0.0273(18) 0.0030(14) 0.0087(14) -0.0017(14)
    C59 0.0195(15) 0.0208(16) 0.0218(16) -0.0028(14) 0.0082(13) 0.0016(13)
    O1 0.0215(12) 0.0335(14) 0.0244(12) -0.0031(11) 0.0035(10) 0.0092(11)
    O2 0.0216(12) 0.0336(14) 0.0342(14) -0.0056(11) 0.0010(11) 0.0152(11)
    C60 0.0153(15) 0.0198(16) 0.0252(17) 0.0018(13) 0.0119(13) -0.0011(13)
    C61 0.034(2) 0.037(2) 0.036(2) -0.0158(19) 0.0097(17) 0.0049(18)
    O3 0.0531(18) 0.0419(17) 0.0307(15) 0.0131(14) 0.0122(13) 0.0079(12)
    C62 0.035(2) 0.051(3) 0.029(2) 0.002(2) 0.0062(18) 0.0029(18)
_geom_special_details
;
All e.s.d.'s (except the e.s.d. in the dihedral angle between two l.s. planes)
are estimated using the full covariance matrix. The cell e.s.d.'s are taken
into account individually in the estimation of e.s.d.'s in distances, angles
and torsion angles; correlations between e.s.d.'s in cell parameters are only
used when they are defined by crystal symmetry. An approximate (isotropic)
treatment of cell e.s.d.'s is used for estimating e.s.d.'s involving l.s.
planes.
;
loop_
    _geom_bond_atom_site_label_1
    _geom_bond_atom_site_label_2
    _geom_bond_site_symmetry_2
    _geom_bond_distance
    _geom_bond_publ_flag
    Ag1 P1 . 2.5178(9) ?
    Ag1 P3 . 2.5264(9) ?
    Ag1 P2 . 2.5415(10) ?
    Ag1 S1 . 2.6619(10) ?
    S1 C1 . 1.717(3) ?
    P1 C12 . 1.821(3) ?
    P1 C6 . 1.827(3) ?
    P1 C18 . 1.830(3) ?
    P2 C36 . 1.824(3) ?
    P2 C24 . 1.824(3) ?
    P2 C30 . 1.834(3) ?
    P3 C48 . 1.828(3) ?
    P3 C54 . 1.829(3) ?
    P3 C42 . 1.833(3) ?
    N1 C1 . 1.336(4) ?
    N1 C2 . 1.453(4) ?
    N1 H1 . 0.8806 ?
    N2 C1 . 1.334(4) ?
    N2 C4 . 1.454(4) ?
    N2 H2 . 0.8807 ?
    C2 C3 . 1.507(4) ?
    C2 H2A . 0.9900 ?
    C2 H2B . 0.9900 ?
    C3 H3A . 0.9800 ?
    C3 H3B . 0.9800 ?
    C3 H3C . 0.9800 ?
    C4 C5 . 1.510(5) ?
    C4 H4A . 0.9900 ?
    C4 H4B . 0.9900 ?
    C5 H5A . 0.9800 ?
    C5 H5B . 0.9800 ?
    C5 H5C . 0.9800 ?
    C6 C11 . 1.378(4) ?
    C6 C7 . 1.387(4) ?
    C7 C8 . 1.386(5) ?
    C7 H7 . 0.9500 ?
    C8 C9 . 1.380(5) ?
    C8 H8 . 0.9500 ?
    C9 C10 . 1.381(5) ?
    C9 H9 . 0.9500 ?
    C10 C11 . 1.383(4) ?
    C10 H10 . 0.9500 ?
    C11 H11 . 0.9500 ?
    C12 C13 . 1.391(4) ?
    C12 C17 . 1.396(4) ?
    C13 C14 . 1.391(4) ?
    C13 H13 . 0.9500 ?
    C14 C15 . 1.375(5) ?
    C14 H14 . 0.9500 ?
    C15 C16 . 1.388(5) ?
    C15 H15 . 0.9500 ?
    C16 C17 . 1.381(4) ?
    C16 H16 . 0.9500 ?
    C17 H17 . 0.9500 ?
    C18 C23 . 1.392(4) ?
    C18 C19 . 1.393(4) ?
    C19 C20 . 1.391(5) ?
    C19 H19 . 0.9500 ?
    C20 C21 . 1.372(5) ?
    C20 H20 . 0.9500 ?
    C21 C22 . 1.382(5) ?
    C21 H21 . 0.9500 ?
    C22 C23 . 1.384(5) ?
    C22 H22 . 0.9500 ?
    C23 H23 . 0.9500 ?
    C24 C25 . 1.390(4) ?
    C24 C29 . 1.394(4) ?
    C25 C26 . 1.390(4) ?
    C25 H25 . 0.9500 ?
    C26 C27 . 1.382(5) ?
    C26 H26 . 0.9500 ?
    C27 C28 . 1.381(5) ?
    C27 H27 . 0.9500 ?
    C28 C29 . 1.386(4) ?
    C28 H28 . 0.9500 ?
    C29 H29 . 0.9500 ?
    C30 C35 . 1.389(4) ?
    C30 C31 . 1.395(4) ?
    C31 C32 . 1.387(4) ?
    C31 H31 . 0.9500 ?
    C32 C33 . 1.384(5) ?
    C32 H32 . 0.9500 ?
    C33 C34 . 1.382(5) ?
    C33 H33 . 0.9500 ?
    C34 C35 . 1.391(4) ?
    C34 H34 . 0.9500 ?
    C35 H35 . 0.9500 ?
    C36 C37 . 1.392(4) ?
    C36 C41 . 1.393(4) ?
    C37 C38 . 1.392(5) ?
    C37 H37 . 0.9500 ?
    C38 C39 . 1.371(6) ?
    C38 H38 . 0.9500 ?
    C39 C40 . 1.375(5) ?
    C39 H39 . 0.9500 ?
    C40 C41 . 1.377(4) ?
    C40 H40 . 0.9500 ?
    C41 H41 . 0.9500 ?
    C42 C47 . 1.388(4) ?
    C42 C43 . 1.393(4) ?
    C43 C44 . 1.387(4) ?
    C43 H43 . 0.9500 ?
    C44 C45 . 1.384(4) ?
    C44 H44 . 0.9500 ?
    C45 C46 . 1.377(4) ?
    C45 H45 . 0.9500 ?
    C46 C47 . 1.392(4) ?
    C46 H46 . 0.9500 ?
    C47 H47 . 0.9500 ?
    C48 C53 . 1.391(4) ?
    C48 C49 . 1.392(4) ?
    C49 C50 . 1.396(4) ?
    C49 H49 . 0.9500 ?
    C50 C51 . 1.372(5) ?
    C50 H50 . 0.9500 ?
    C51 C52 . 1.383(4) ?
    C51 H51 . 0.9500 ?
    C52 C53 . 1.395(4) ?
    C52 H52 . 0.9500 ?
    C53 H53 . 0.9500 ?
    C54 C59 . 1.395(4) ?
    C54 C55 . 1.395(4) ?
    C55 C56 . 1.384(4) ?
    C55 H55 . 0.9500 ?
    C56 C57 . 1.386(5) ?
    C56 H56 . 0.9500 ?
    C57 C58 . 1.379(4) ?
    C57 H57 . 0.9500 ?
    C58 C59 . 1.388(4) ?
    C58 H58 . 0.9500 ?
    C59 H59 . 0.9500 ?
    O1 C60 . 1.254(4) ?
    O2 C60 . 1.254(4) ?
    C60 C61 . 1.515(5) ?
    C61 H61A . 0.9800 ?
    C61 H61B . 0.9800 ?
    C61 H61C . 0.9800 ?
    O3 C62 . 1.407(5) ?
    O3 H3D . 0.8665 ?
    C62 H62A . 0.9800 ?
    C62 H62B . 0.9800 ?
    C62 H62C . 0.9800 ?
loop_
    _geom_angle_atom_site_label_1
    _geom_angle_atom_site_label_2
    _geom_angle_atom_site_label_3
    _geom_angle_site_symmetry_1
    _geom_angle_site_symmetry_3
    _geom_angle
    _geom_angle_publ_flag
    P1 Ag1 P3 . . 115.50(3) ?
    P1 Ag1 P2 . . 112.20(3) ?
    P3 Ag1 P2 . . 112.37(3) ?
    P1 Ag1 S1 . . 114.42(3) ?
    P3 Ag1 S1 . . 108.30(3) ?
    P2 Ag1 S1 . . 91.65(3) ?
    C1 S1 Ag1 . . 113.15(10) ?
    C12 P1 C6 . . 104.00(14) ?
    C12 P1 C18 . . 103.08(14) ?
    C6 P1 C18 . . 104.15(14) ?
    C12 P1 Ag1 . . 116.54(10) ?
    C6 P1 Ag1 . . 111.05(10) ?
    C18 P1 Ag1 . . 116.55(10) ?
    C36 P2 C24 . . 103.07(13) ?
    C36 P2 C30 . . 103.75(14) ?
    C24 P2 C30 . . 103.25(14) ?
    C36 P2 Ag1 . . 110.00(10) ?
    C24 P2 Ag1 . . 115.31(10) ?
    C30 P2 Ag1 . . 119.65(10) ?
    C48 P3 C54 . . 104.88(13) ?
    C48 P3 C42 . . 102.17(13) ?
    C54 P3 C42 . . 104.08(13) ?
    C48 P3 Ag1 . . 118.12(10) ?
    C54 P3 Ag1 . . 112.13(10) ?
    C42 P3 Ag1 . . 113.98(9) ?
    C1 N1 C2 . . 124.6(3) ?
    C1 N1 H1 . . 117.7 ?
    C2 N1 H1 . . 117.7 ?
    C1 N2 C4 . . 124.0(3) ?
    C1 N2 H2 . . 117.9 ?
    C4 N2 H2 . . 118.1 ?
    N2 C1 N1 . . 116.4(3) ?
    N2 C1 S1 . . 121.7(2) ?
    N1 C1 S1 . . 121.8(2) ?
    N1 C2 C3 . . 109.9(3) ?
    N1 C2 H2A . . 109.7 ?
    C3 C2 H2A . . 109.7 ?
    N1 C2 H2B . . 109.7 ?
    C3 C2 H2B . . 109.7 ?
    H2A C2 H2B . . 108.2 ?
    C2 C3 H3A . . 109.5 ?
    C2 C3 H3B . . 109.5 ?
    H3A C3 H3B . . 109.5 ?
    C2 C3 H3C . . 109.5 ?
    H3A C3 H3C . . 109.5 ?
    H3B C3 H3C . . 109.5 ?
    N2 C4 C5 . . 110.3(3) ?
    N2 C4 H4A . . 109.6 ?
    C5 C4 H4A . . 109.6 ?
    N2 C4 H4B . . 109.6 ?
    C5 C4 H4B . . 109.6 ?
    H4A C4 H4B . . 108.1 ?
    C4 C5 H5A . . 109.5 ?
    C4 C5 H5B . . 109.5 ?
    H5A C5 H5B . . 109.5 ?
    C4 C5 H5C . . 109.5 ?
    H5A C5 H5C . . 109.5 ?
    H5B C5 H5C . . 109.5 ?
    C11 C6 C7 . . 119.6(3) ?
    C11 C6 P1 . . 124.0(2) ?
    C7 C6 P1 . . 116.4(2) ?
    C8 C7 C6 . . 120.7(3) ?
    C8 C7 H7 . . 119.7 ?
    C6 C7 H7 . . 119.7 ?
    C9 C8 C7 . . 119.4(3) ?
    C9 C8 H8 . . 120.3 ?
    C7 C8 H8 . . 120.3 ?
    C8 C9 C10 . . 119.8(3) ?
    C8 C9 H9 . . 120.1 ?
    C10 C9 H9 . . 120.1 ?
    C9 C10 C11 . . 120.7(3) ?
    C9 C10 H10 . . 119.6 ?
    C11 C10 H10 . . 119.6 ?
    C6 C11 C10 . . 119.7(3) ?
    C6 C11 H11 . . 120.2 ?
    C10 C11 H11 . . 120.2 ?
    C13 C12 C17 . . 118.5(3) ?
    C13 C12 P1 . . 122.8(2) ?
    C17 C12 P1 . . 118.7(2) ?
    C12 C13 C14 . . 120.3(3) ?
    C12 C13 H13 . . 119.8 ?
    C14 C13 H13 . . 119.8 ?
    C15 C14 C13 . . 120.5(3) ?
    C15 C14 H14 . . 119.7 ?
    C13 C14 H14 . . 119.7 ?
    C14 C15 C16 . . 119.7(3) ?
    C14 C15 H15 . . 120.1 ?
    C16 C15 H15 . . 120.1 ?
    C17 C16 C15 . . 119.9(3) ?
    C17 C16 H16 . . 120.0 ?
    C15 C16 H16 . . 120.0 ?
    C16 C17 C12 . . 121.0(3) ?
    C16 C17 H17 . . 119.5 ?
    C12 C17 H17 . . 119.5 ?
    C23 C18 C19 . . 118.8(3) ?
    C23 C18 P1 . . 123.4(2) ?
    C19 C18 P1 . . 117.8(2) ?
    C20 C19 C18 . . 120.2(3) ?
    C20 C19 H19 . . 119.9 ?
    C18 C19 H19 . . 119.9 ?
    C21 C20 C19 . . 120.6(3) ?
    C21 C20 H20 . . 119.7 ?
    C19 C20 H20 . . 119.7 ?
    C20 C21 C22 . . 119.5(3) ?
    C20 C21 H21 . . 120.3 ?
    C22 C21 H21 . . 120.3 ?
    C21 C22 C23 . . 120.7(3) ?
    C21 C22 H22 . . 119.6 ?
    C23 C22 H22 . . 119.6 ?
    C22 C23 C18 . . 120.2(3) ?
    C22 C23 H23 . . 119.9 ?
    C18 C23 H23 . . 119.9 ?
    C25 C24 C29 . . 119.0(3) ?
    C25 C24 P2 . . 118.2(2) ?
    C29 C24 P2 . . 122.7(2) ?
    C24 C25 C26 . . 120.2(3) ?
    C24 C25 H25 . . 119.9 ?
    C26 C25 H25 . . 119.9 ?
    C27 C26 C25 . . 120.3(3) ?
    C27 C26 H26 . . 119.8 ?
    C25 C26 H26 . . 119.8 ?
    C28 C27 C26 . . 119.7(3) ?
    C28 C27 H27 . . 120.2 ?
    C26 C27 H27 . . 120.2 ?
    C27 C28 C29 . . 120.3(3) ?
    C27 C28 H28 . . 119.8 ?
    C29 C28 H28 . . 119.8 ?
    C28 C29 C24 . . 120.4(3) ?
    C28 C29 H29 . . 119.8 ?
    C24 C29 H29 . . 119.8 ?
    C35 C30 C31 . . 119.4(3) ?
    C35 C30 P2 . . 122.6(2) ?
    C31 C30 P2 . . 118.0(2) ?
    C32 C31 C30 . . 120.3(3) ?
    C32 C31 H31 . . 119.9 ?
    C30 C31 H31 . . 119.9 ?
    C33 C32 C31 . . 119.8(3) ?
    C33 C32 H32 . . 120.1 ?
    C31 C32 H32 . . 120.1 ?
    C34 C33 C32 . . 120.4(3) ?
    C34 C33 H33 . . 119.8 ?
    C32 C33 H33 . . 119.8 ?
    C33 C34 C35 . . 119.8(3) ?
    C33 C34 H34 . . 120.1 ?
    C35 C34 H34 . . 120.1 ?
    C30 C35 C34 . . 120.2(3) ?
    C30 C35 H35 . . 119.9 ?
    C34 C35 H35 . . 119.9 ?
    C37 C36 C41 . . 118.5(3) ?
    C37 C36 P2 . . 124.3(3) ?
    C41 C36 P2 . . 117.1(2) ?
    C36 C37 C38 . . 119.6(3) ?
    C36 C37 H37 . . 120.2 ?
    C38 C37 H37 . . 120.2 ?
    C39 C38 C37 . . 120.6(3) ?
    C39 C38 H38 . . 119.7 ?
    C37 C38 H38 . . 119.7 ?
    C38 C39 C40 . . 120.4(3) ?
    C38 C39 H39 . . 119.8 ?
    C40 C39 H39 . . 119.8 ?
    C39 C40 C41 . . 119.5(4) ?
    C39 C40 H40 . . 120.3 ?
    C41 C40 H40 . . 120.3 ?
    C40 C41 C36 . . 121.4(3) ?
    C40 C41 H41 . . 119.3 ?
    C36 C41 H41 . . 119.3 ?
    C47 C42 C43 . . 118.8(3) ?
    C47 C42 P3 . . 122.5(2) ?
    C43 C42 P3 . . 118.6(2) ?
    C44 C43 C42 . . 120.9(3) ?
    C44 C43 H43 . . 119.5 ?
    C42 C43 H43 . . 119.5 ?
    C45 C44 C43 . . 119.5(3) ?
    C45 C44 H44 . . 120.3 ?
    C43 C44 H44 . . 120.3 ?
    C46 C45 C44 . . 120.4(3) ?
    C46 C45 H45 . . 119.8 ?
    C44 C45 H45 . . 119.8 ?
    C45 C46 C47 . . 120.1(3) ?
    C45 C46 H46 . . 120.0 ?
    C47 C46 H46 . . 120.0 ?
    C42 C47 C46 . . 120.3(3) ?
    C42 C47 H47 . . 119.8 ?
    C46 C47 H47 . . 119.8 ?
    C53 C48 C49 . . 119.4(3) ?
    C53 C48 P3 . . 122.7(2) ?
    C49 C48 P3 . . 117.8(2) ?
    C48 C49 C50 . . 119.9(3) ?
    C48 C49 H49 . . 120.0 ?
    C50 C49 H49 . . 120.0 ?
    C51 C50 C49 . . 120.5(3) ?
    C51 C50 H50 . . 119.8 ?
    C49 C50 H50 . . 119.8 ?
    C50 C51 C52 . . 120.0(3) ?
    C50 C51 H51 . . 120.0 ?
    C52 C51 H51 . . 120.0 ?
    C51 C52 C53 . . 120.3(3) ?
    C51 C52 H52 . . 119.9 ?
    C53 C52 H52 . . 119.9 ?
    C48 C53 C52 . . 119.9(3) ?
    C48 C53 H53 . . 120.0 ?
    C52 C53 H53 . . 120.0 ?
    C59 C54 C55 . . 119.0(3) ?
    C59 C54 P3 . . 118.5(2) ?
    C55 C54 P3 . . 122.4(2) ?
    C56 C55 C54 . . 120.4(3) ?
    C56 C55 H55 . . 119.8 ?
    C54 C55 H55 . . 119.8 ?
    C55 C56 C57 . . 120.1(3) ?
    C55 C56 H56 . . 119.9 ?
    C57 C56 H56 . . 119.9 ?
    C58 C57 C56 . . 120.0(3) ?
    C58 C57 H57 . . 120.0 ?
    C56 C57 H57 . . 120.0 ?
    C57 C58 C59 . . 120.2(3) ?
    C57 C58 H58 . . 119.9 ?
    C59 C58 H58 . . 119.9 ?
    C58 C59 C54 . . 120.2(3) ?
    C58 C59 H59 . . 119.9 ?
    C54 C59 H59 . . 119.9 ?
    O1 C60 O2 . . 124.4(3) ?
    O1 C60 C61 . . 118.3(3) ?
    O2 C60 C61 . . 117.3(3) ?
    C60 C61 H61A . . 109.5 ?
    C60 C61 H61B . . 109.5 ?
    H61A C61 H61B . . 109.5 ?
    C60 C61 H61C . . 109.5 ?
    H61A C61 H61C . . 109.5 ?
    H61B C61 H61C . . 109.5 ?
    C62 O3 H3D . . 109.4 ?
    O3 C62 H62A . . 109.5 ?
    O3 C62 H62B . . 109.5 ?
    H62A C62 H62B . . 109.5 ?
    O3 C62 H62C . . 109.5 ?
    H62A C62 H62C . . 109.5 ?
    H62B C62 H62C . . 109.5 ?
loop_
    _geom_torsion_atom_site_label_1
    _geom_torsion_atom_site_label_2
    _geom_torsion_atom_site_label_3
    _geom_torsion_atom_site_label_4
    _geom_torsion_site_symmetry_1
    _geom_torsion_site_symmetry_2
    _geom_torsion_site_symmetry_3
    _geom_torsion_site_symmetry_4
    _geom_torsion
    _geom_torsion_publ_flag
    C4 N2 C1 N1 . . . . -179.9(3) ?
    C4 N2 C1 S1 . . . . 0.5(4) ?
    C2 N1 C1 N2 . . . . 168.9(3) ?
    C2 N1 C1 S1 . . . . -11.5(4) ?
    Ag1 S1 C1 N2 . . . . -79.1(2) ?
    Ag1 S1 C1 N1 . . . . 101.4(2) ?
    C1 N1 C2 C3 . . . . -160.5(3) ?
    C1 N2 C4 C5 . . . . 166.9(3) ?
    C12 P1 C6 C11 . . . . -97.3(3) ?
    C18 P1 C6 C11 . . . . 10.4(3) ?
    Ag1 P1 C6 C11 . . . . 136.6(2) ?
    C12 P1 C6 C7 . . . . 83.2(3) ?
    C18 P1 C6 C7 . . . . -169.1(2) ?
    Ag1 P1 C6 C7 . . . . -42.9(3) ?
    C11 C6 C7 C8 . . . . 0.5(5) ?
    P1 C6 C7 C8 . . . . 180.0(3) ?
    C6 C7 C8 C9 . . . . -0.6(5) ?
    C7 C8 C9 C10 . . . . -0.6(5) ?
    C8 C9 C10 C11 . . . . 1.8(6) ?
    C7 C6 C11 C10 . . . . 0.7(5) ?
    P1 C6 C11 C10 . . . . -178.7(3) ?
    C9 C10 C11 C6 . . . . -1.9(5) ?
    C6 P1 C12 C13 . . . . -4.2(3) ?
    C18 P1 C12 C13 . . . . -112.7(3) ?
    Ag1 P1 C12 C13 . . . . 118.3(2) ?
    C6 P1 C12 C17 . . . . 176.0(2) ?
    C18 P1 C12 C17 . . . . 67.6(3) ?
    Ag1 P1 C12 C17 . . . . -61.4(3) ?
    C17 C12 C13 C14 . . . . -0.7(5) ?
    P1 C12 C13 C14 . . . . 179.5(2) ?
    C12 C13 C14 C15 . . . . -0.6(5) ?
    C13 C14 C15 C16 . . . . 1.2(5) ?
    C14 C15 C16 C17 . . . . -0.4(5) ?
    C15 C16 C17 C12 . . . . -1.0(5) ?
    C13 C12 C17 C16 . . . . 1.6(5) ?
    P1 C12 C17 C16 . . . . -178.7(2) ?
    C12 P1 C18 C23 . . . . 9.3(3) ?
    C6 P1 C18 C23 . . . . -99.1(3) ?
    Ag1 P1 C18 C23 . . . . 138.2(2) ?
    C12 P1 C18 C19 . . . . -169.4(2) ?
    C6 P1 C18 C19 . . . . 82.2(3) ?
    Ag1 P1 C18 C19 . . . . -40.5(3) ?
    C23 C18 C19 C20 . . . . 0.0(5) ?
    P1 C18 C19 C20 . . . . 178.7(3) ?
    C18 C19 C20 C21 . . . . -0.7(5) ?
    C19 C20 C21 C22 . . . . 0.5(5) ?
    C20 C21 C22 C23 . . . . 0.4(5) ?
    C21 C22 C23 C18 . . . . -1.1(5) ?
    C19 C18 C23 C22 . . . . 0.9(5) ?
    P1 C18 C23 C22 . . . . -177.8(2) ?
    C36 P2 C24 C25 . . . . -167.0(2) ?
    C30 P2 C24 C25 . . . . 85.3(3) ?
    Ag1 P2 C24 C25 . . . . -47.1(3) ?
    C36 P2 C24 C29 . . . . 14.7(3) ?
    C30 P2 C24 C29 . . . . -93.1(3) ?
    Ag1 P2 C24 C29 . . . . 134.6(2) ?
    C29 C24 C25 C26 . . . . 1.4(5) ?
    P2 C24 C25 C26 . . . . -177.0(2) ?
    C24 C25 C26 C27 . . . . -1.3(5) ?
    C25 C26 C27 C28 . . . . -0.2(5) ?
    C26 C27 C28 C29 . . . . 1.6(5) ?
    C27 C28 C29 C24 . . . . -1.4(5) ?
    C25 C24 C29 C28 . . . . -0.1(4) ?
    P2 C24 C29 C28 . . . . 178.3(2) ?
    C36 P2 C30 C35 . . . . -119.2(3) ?
    C24 P2 C30 C35 . . . . -12.0(3) ?
    Ag1 P2 C30 C35 . . . . 117.8(2) ?
    C36 P2 C30 C31 . . . . 59.7(3) ?
    C24 P2 C30 C31 . . . . 167.0(2) ?
    Ag1 P2 C30 C31 . . . . -63.3(3) ?
    C35 C30 C31 C32 . . . . 1.8(5) ?
    P2 C30 C31 C32 . . . . -177.1(3) ?
    C30 C31 C32 C33 . . . . -1.7(5) ?
    C31 C32 C33 C34 . . . . 0.0(5) ?
    C32 C33 C34 C35 . . . . 1.4(5) ?
    C31 C30 C35 C34 . . . . -0.4(5) ?
    P2 C30 C35 C34 . . . . 178.5(2) ?
    C33 C34 C35 C30 . . . . -1.2(5) ?
    C24 P2 C36 C37 . . . . -95.3(3) ?
    C30 P2 C36 C37 . . . . 12.1(3) ?
    Ag1 P2 C36 C37 . . . . 141.2(2) ?
    C24 P2 C36 C41 . . . . 87.1(2) ?
    C30 P2 C36 C41 . . . . -165.5(2) ?
    Ag1 P2 C36 C41 . . . . -36.4(2) ?
    C41 C36 C37 C38 . . . . 1.1(5) ?
    P2 C36 C37 C38 . . . . -176.4(3) ?
    C36 C37 C38 C39 . . . . -0.9(5) ?
    C37 C38 C39 C40 . . . . 0.1(5) ?
    C38 C39 C40 C41 . . . . 0.5(5) ?
    C39 C40 C41 C36 . . . . -0.3(5) ?
    C37 C36 C41 C40 . . . . -0.5(5) ?
    P2 C36 C41 C40 . . . . 177.2(2) ?
    C48 P3 C42 C47 . . . . -1.8(3) ?
    C54 P3 C42 C47 . . . . -110.7(3) ?
    Ag1 P3 C42 C47 . . . . 126.8(2) ?
    C48 P3 C42 C43 . . . . -178.7(2) ?
    C54 P3 C42 C43 . . . . 72.4(3) ?
    Ag1 P3 C42 C43 . . . . -50.1(3) ?
    C47 C42 C43 C44 . . . . -0.7(4) ?
    P3 C42 C43 C44 . . . . 176.3(2) ?
    C42 C43 C44 C45 . . . . -0.1(5) ?
    C43 C44 C45 C46 . . . . 0.7(5) ?
    C44 C45 C46 C47 . . . . -0.4(5) ?
    C43 C42 C47 C46 . . . . 1.0(4) ?
    P3 C42 C47 C46 . . . . -175.9(2) ?
    C45 C46 C47 C42 . . . . -0.5(5) ?
    C54 P3 C48 C53 . . . . 18.9(3) ?
    C42 P3 C48 C53 . . . . -89.5(3) ?
    Ag1 P3 C48 C53 . . . . 144.6(2) ?
    C54 P3 C48 C49 . . . . -165.1(2) ?
    C42 P3 C48 C49 . . . . 86.6(3) ?
    Ag1 P3 C48 C49 . . . . -39.3(3) ?
    C53 C48 C49 C50 . . . . 0.8(5) ?
    P3 C48 C49 C50 . . . . -175.4(2) ?
    C48 C49 C50 C51 . . . . 0.6(5) ?
    C49 C50 C51 C52 . . . . -1.8(5) ?
    C50 C51 C52 C53 . . . . 1.6(5) ?
    C49 C48 C53 C52 . . . . -1.0(4) ?
    P3 C48 C53 C52 . . . . 175.0(2) ?
    C51 C52 C53 C48 . . . . -0.1(5) ?
    C48 P3 C54 C59 . . . . 80.7(3) ?
    C42 P3 C54 C59 . . . . -172.4(2) ?
    Ag1 P3 C54 C59 . . . . -48.7(3) ?
    C48 P3 C54 C55 . . . . -101.8(3) ?
    C42 P3 C54 C55 . . . . 5.2(3) ?
    Ag1 P3 C54 C55 . . . . 128.8(2) ?
    C59 C54 C55 C56 . . . . 0.8(4) ?
    P3 C54 C55 C56 . . . . -176.7(2) ?
    C54 C55 C56 C57 . . . . -2.0(5) ?
    C55 C56 C57 C58 . . . . 1.3(5) ?
    C56 C57 C58 C59 . . . . 0.6(5) ?
    C57 C58 C59 C54 . . . . -1.8(5) ?
    C55 C54 C59 C58 . . . . 1.1(4) ?
    P3 C54 C59 C58 . . . . 178.7(2) ?
loop_
    _geom_hbond_atom_site_label_D
    _geom_hbond_atom_site_label_H
    _geom_hbond_atom_site_label_A
    _geom_hbond_site_symmetry_A
    _geom_hbond_distance_DH
    _geom_hbond_distance_HA
    _geom_hbond_distance_DA
    _geom_hbond_angle_DHA
    N1 H1 O1 . 0.88 1.93 2.811(3) 175.6
    N2 H2 O2 . 0.88 1.89 2.754(3) 168.1
    O3 H3D O1 . 0.87 1.86 2.724(4) 176.9
    C34 H34 O2 1_455 0.95 2.52 3.394(4) 153.8
_shelx_hkl_checksum     94586
_shelx_hkl_file
;
   1   0   0 -0.0733  1.2959   3
  -1   0   0 0.39397 1.18629   2
   2   0   0 210.898  12.301   3
  -2   0   0 226.044  12.789   2
  -2   0   0 229.745  10.405   1
  -3   0   0 13.4160  6.4669   2
  -3   0   0 1.59715 2.28320   1
   3   0   0 1.84926 4.37081   3
  -4   0   0 1181.04   49.23   1
  -4   0   0 1137.24   53.86   2
   4   0   0 1048.95   53.74   3
  -5   0   0 0.01405 2.55795   1
  -5   0   0 -5.9604  5.4921   2
   5   0   0 -6.9403  4.8948   3
   6   0   0 22.9805  7.5208   3
  -6   0   0 31.7841  3.8496   1
  -6   0   0 35.4114  9.2610   2
   7   0   0 4.05517 7.10509   3
  -7   0   0 -0.0898  8.0750   2
  -7   0   0 -2.9641  2.5757   1
  -8   0   0 66.8815  4.9992   1
   8   0   0 81.9569 12.1471   3
  -8   0   0 59.8530 11.8231   2
  -9   0   0 -3.5149  9.4514   2
   9   0   0 -9.6508  6.7508   3
 -10   0   0 148.133  19.246   2
  10   0   0 157.272  19.347   3
 -11   0   0 10.6683 13.2431   2
  11   0   0 2.32693 9.10626   3
 -12   0   0 150.079  22.660   2
  12   0   0 193.512  23.335   3
 -13   0   0 -7.7307 14.0886   2
  13   0   0 -11.728  10.293   3
 -14   0   0 88.7270 19.8716   2
  14   0   0 72.1870 20.0440   3
  15   0   0 -11.936  11.925   3
 -15   0   0 25.9332 16.6383   2
  16   0   0 142.673  23.301   3
 -16   0   0 95.3988 23.2853   2
 -17   0   0  0.6534 16.5917   2
  17   0   0 22.6786 15.8697   3
   0  -1   0 0.22183 0.36982   2
   0   1   0 0.17306 0.19890   1
  -1  -1   0 -0.7195  1.5232   2
   1  -1   0 6.66148 1.81087   2
   1  -1   0 0.19705 1.15291   3
   1   1   0 -2.1224  1.4033   3
  -2  -1   0 43.1827  6.0866   2
   2  -1   0 40.6855  5.3155   2
   2  -1   0 40.3403  5.1712   3
   2   1   0 43.4451  5.5835   3
  -2   1   0 41.3065  4.2098   1
   3  -1   0 6887.31  318.94   3
  -3  -1   0 6888.53  316.29   2
   3   1   0 7022.22  319.19   3
  -3   1   0 7498.86  309.00   1
  -3   1   0 7824.71  316.45   2
  -4  -1   0 553.110  29.361   2
   4  -1   0 514.714  28.304   3
  -4   1   0 529.063  28.441   2
   4   1   0 544.794  28.619   3
  -4   1   0 568.920  25.241   1
  -5  -1   0 123.411  12.887   2
   5  -1   0 99.4568 11.2003   3
   5   1   0 103.284  11.472   3
  -5   1   0 112.836   7.885   1
  -5   1   0 131.012  13.368   2
  -6  -1   0 -3.3868  7.5948   2
   6  -1   0 7.16051 5.93389   3
  -6   1   0 3.46776 3.30255   1
  -6   1   0 4.20938 7.82176   2
   6   1   0 2.13626 7.15078   3
   7  -1   0 1.70190 6.50462   3
  -7  -1   0 0.46942 7.04445   2
  -7   1   0 8.01610 8.29359   2
  -7   1   0 14.1294  3.9962   1
   7   1   0 9.02336 8.02436   3
  -8  -1   0 391.246  28.158   2
   8  -1   0 435.902  28.010   3
  -8   1   0 457.424  20.804   1
  -8   1   0 368.422  26.789   2
   8   1   0 408.173  27.043   3
  -9  -1   0 103.666  16.396   2
   9  -1   0 120.339  15.874   3
  -9   1   0 112.313  15.903   2
   9   1   0 117.651  15.224   3
 -10  -1   0 486.547  33.563   2
  10  -1   0 474.175  33.304   3
 -10   1   0 508.261  34.823   2
  10   1   0 533.073  34.223   3
 -11  -1   0 391.137  31.171   2
  11  -1   0 413.330  31.662   3
  11   1   0 422.452  31.749   3
 -11   1   0 457.676  33.298   2
 -12  -1   0  1.0990 12.7452   2
  12  -1   0 21.9601 13.0925   3
 -12   1   0  2.3718 12.7328   2
  12   1   0 10.1655 12.3544   3
 -13  -1   0 59.7983 18.5262   2
  13  -1   0 41.3515 16.0159   3
  13   1   0 49.0315 15.0306   3
 -13   1   0 19.8895 16.0391   2
 -14  -1   0 248.070  31.701   2
  14  -1   0 246.832  27.886   3
 -14   1   0 244.998  29.474   2
  14   1   0 222.713  27.343   3
 -15  -1   0 375.040  40.153   2
  15  -1   0 389.452  34.304   3
  15   1   0 469.955  38.295   3
 -15   1   0 463.475  38.744   2
 -16  -1   0 52.3602 20.6274   2
  16  -1   0 63.7630 17.6559   3
 -16   1   0 97.9314 22.5430   2
  16   1   0 84.3889 19.0133   3
 -17  -1   0 -18.344  16.523   2
  17  -1   0 -11.831  10.936   3
  17   1   0 -11.561  14.187   3
 -17   1   0 11.8361 17.4153   2
   0  -2   0 -10.749   1.675   2
   0   2   0 -10.826   1.662   1
   1  -2   0 2815.56  123.41   2
  -1  -2   0 2845.75  123.74   2
  -1   2   0 2858.35  121.64   1
   1   2   0 2756.36  124.76   3
  -2  -2   0 168.019  11.772   2
   2  -2   0 182.573  10.798   3
   2  -2   0 198.692  10.989   2
   2   2   0 178.584   8.691   1
   2   2   0 175.755  11.400   3
  -2   2   0 168.874  10.286   1
   3  -2   0 174.535  12.787   3
   3  -2   0 165.563  11.410   2
  -3  -2   0 180.029  13.300   2
  -3   2   0 178.115  10.684   1
   3   2   0 180.007  12.252   3
  -4  -2   0 166.964  13.557   2
   4   2   0 157.632  13.133   3
  -4   2   0 206.547  11.322   1
  -5  -2   0 1639.56   76.99   2
   5  -2   0 1605.46   76.57   3
   5   2   0 1576.94   76.78   3
  -5   2   0 1692.30   72.18   1
  -5   2   0 1630.74   76.42   2
  -6  -2   0 188.485  17.661   2
   6  -2   0 192.892  17.225   3
   6   2   0 193.505  15.783   3
  -6   2   0 211.389  12.198   1
  -6   2   0 190.598  16.828   2
  -7  -2   0 188.247  18.238   2
   7  -2   0 191.919  17.188   3
  -7   2   0 211.244  12.264   1
   7   2   0 202.935  16.919   3
  -7   2   0 198.718  18.579   2
   8  -2   0 171.344  17.607   3
  -8  -2   0 126.084  16.186   2
  -8   2   0 144.240  16.617   2
   8   2   0 158.539  17.057   3
  -8   2   0 183.572  11.083   1
  -9  -2   0 22.9894 10.0756   2
   9  -2   0 42.3513 11.4840   3
   9   2   0 29.3747 10.6297   3
  -9   2   0 57.8107 12.9261   2
  -9   2   0 46.3855  6.8659   1
  10  -2   0 300.899  24.663   3
 -10  -2   0 313.051  27.671   2
 -10   2   0 340.420  26.303   2
  10   2   0 357.407  27.162   3
 -11  -2   0 389.918  30.747   2
  11  -2   0 389.647  30.337   3
  11   2   0 414.572  29.630   3
 -11   2   0 356.958  29.605   2
 -12  -2   0 53.4993 15.5254   2
  12  -2   0 71.4934 16.9543   3
 -12   2   0 50.8787 16.6631   2
  12   2   0 62.1821 15.1197   3
 -13  -2   0 304.028  32.220   2
  13  -2   0 268.230  29.586   3
  13   2   0 345.670  31.833   3
 -13   2   0 250.010  29.712   2
 -14  -2   0 14.8903 16.5754   2
  14  -2   0 13.6816 11.4589   3
 -14   2   0 -2.8251 12.8885   2
  14   2   0 -10.533  13.318   3
  15  -2   0 28.1780 13.5073   3
 -15  -2   0 -19.531  13.125   2
 -15   2   0 17.3126 15.4874   2
  15   2   0  4.4027 14.1710   3
  16  -2   0 15.4554 13.4795   3
 -16  -2   0 36.7250 18.8309   2
 -16   2   0 -3.5248 14.7200   2
  16   2   0 20.3689 14.4549   3
 -17  -2   0 45.9514 21.7601   2
  17  -2   0 28.6515 16.3196   3
 -17   2   0 30.8302 18.2603   2
  17   2   0 55.9093 19.2023   3
   0  -3   0 -10.681   2.904   2
   0   3   0 -10.139   3.511   1
   1  -3   0 676.567  30.297   2
  -1  -3   0 637.415  30.605   2
   1   3   0 662.753  29.870   1
   2  -3   0 76.7404  7.4735   3
  -2  -3   0 82.5093  8.3382   2
   2  -3   0 93.6285  7.6797   2
  -2   3   0 70.0979  7.2624   1
   2   3   0 82.0744  7.6732   3
   2   3   0 68.7303  6.0322   1
   3  -3   0 1068.08   46.58   3
  -3  -3   0 896.651  46.323   2
   3  -3   0 1076.46   46.01   2
  -3   3   0 937.617  44.398   1
   3   3   0 888.639  46.387   3
   3   3   0 983.200  42.589   1
   4  -3   0 1440.61   65.77   3
  -4  -3   0 1340.62   65.71   2
   4  -3   0 1355.63   64.71   2
   4   3   0 1424.32   65.78   3
  -4   3   0 1411.90   62.51   1
  -5  -3   0 484.730  29.430   2
   5  -3   0 622.320  30.186   3
   5   3   0 542.979  29.916   3
  -5   3   0 521.107  26.520   1
  -6  -3   0 38.6895  9.2519   2
   6  -3   0 38.0848  9.1132   3
   6   3   0 50.3176  8.9552   3
  -6   3   0 40.6266  9.3737   2
  -6   3   0 42.6802  6.3197   1
  -7  -3   0 482.857  29.495   2
   7  -3   0 464.212  28.235   3
   7   3   0 433.833  27.765   3
  -7   3   0 447.558  28.487   2
  -7   3   0 468.994  23.617   1
  -8  -3   0 82.0090 14.2617   2
   8  -3   0 87.6765 13.1170   3
  -8   3   0 79.7383 12.8929   2
  -8   3   0 91.3800  8.8374   1
   8   3   0 84.7147 12.6655   3
  -9  -3   0 297.425  24.103   2
   9  -3   0 287.622  22.799   3
   9   3   0 297.238  23.144   3
  -9   3   0 308.045  24.376   2
  -9   3   0 313.194  17.458   1
  10  -3   0 773.541  42.878   3
 -10  -3   0 647.681  42.351   2
 -10   3   0 664.803  41.577   2
  10   3   0 712.647  41.999   3
  11  -3   0 34.4375 11.8436   3
 -11  -3   0 29.4954 12.9011   2
 -11   3   0 32.5644 13.5651   2
  11   3   0 30.4918 11.5716   3
 -12  -3   0 93.1702 19.9260   2
  12  -3   0 140.984  20.234   3
 -12   3   0 130.116  20.235   2
  12   3   0 96.5151 17.1282   3
 -13  -3   0 25.2388 15.7057   2
  13  -3   0 41.2490 15.9769   3
 -13   3   0 53.5479 17.3336   2
  13   3   0 22.0140 15.2687   3
 -14  -3   0 429.172  41.184   2
  14  -3   0 483.876  36.883   3
  14   3   0 490.603  39.531   3
 -14   3   0 445.365  36.790   2
  15  -3   0 -1.1916 11.7722   3
 -15  -3   0 24.5815 18.9840   2
 -15   3   0  6.5339 13.1803   2
  15   3   0 17.5570 14.9170   3
 -16  -3   0 96.6346 23.4006   2
  16  -3   0 77.3266 19.9304   3
  16   3   0 162.976  24.273   3
 -16   3   0 98.5362 22.2265   2
  17  -3   0  0.7595 14.3966   3
 -17  -3   0 -3.7118 16.8043   2
  17   3   0 -9.7790 14.5283   3
 -17   3   0 -3.2518 14.3982   2
   0  -4   0 7337.61  317.62   2
   0  -4   0 7389.83  321.01   3
   0   4   0 7145.22  312.82   1
   1  -4   0 -1.7152  3.7350   3
   1  -4   0 3.18314 3.50648   2
  -1  -4   0 9.66720 4.42789   2
   1   4   0 1.93739 3.38922   1
  -1   4   0 4.81117 4.41147   1
  -2  -4   0 1666.53   76.47   2
   2  -4   0 1676.08   76.77   3
   2  -4   0 1686.40   75.80   2
   2   4   0 1613.08   76.70   3
   2   4   0 1768.82   74.10   1
  -2   4   0 1730.49   75.40   1
   3  -4   0 561.106  29.194   3
  -3  -4   0 569.752  29.745   2
   3  -4   0 579.323  28.709   2
   3   4   0 559.831  29.186   3
  -3   4   0 565.577  28.373   1
   3   4   0 603.240  26.488   1
   4  -4   0 167.506  12.913   2
   4  -4   0 168.830  13.434   3
  -4  -4   0 180.468  14.576   2
   4   4   0 167.307  13.137   3
  -4   4   0 159.629  12.262   1
   4   4   0 180.455   9.263   1
   5  -4   0 305.861  19.393   2
  -5  -4   0 293.899  20.086   2
   5  -4   0 328.312  20.262   3
  -5   4   0 313.640  17.962   1
   5   4   0 316.596  19.977   3
   6  -4   0 182.500  15.283   3
  -6  -4   0 186.119  16.322   2
  -6   4   0 174.629  12.989   1
   6   4   0 222.007  16.277   3
   7  -4   0 174.881  16.739   3
  -7  -4   0 211.225  19.968   2
  -7   4   0 180.336  17.428   2
  -7   4   0 178.937  12.860   1
   7   4   0 202.965  16.736   3
   8  -4   0 -5.4707  6.5703   3
  -8  -4   0 -11.762   6.601   2
   8   4   0 13.1879  7.8353   3
  -8   4   0 -5.6894  4.2892   1
  -8   4   0 -9.4703  7.4514   2
  -9  -4   0 103.374  16.321   2
   9  -4   0 122.512  15.253   3
  -9   4   0 136.807  11.557   1
   9   4   0 92.9080 15.2981   3
  -9   4   0 99.2571 14.8951   2
  10  -4   0 92.8331 14.9461   3
 -10  -4   0 131.619  18.918   2
  10   4   0 103.641  15.789   3
 -10   4   0 89.5045 16.4352   2
  11  -4   0 119.164  17.180   3
 -11  -4   0 120.745  18.930   2
 -11   4   0 106.229  18.775   2
  11   4   0 115.801  18.783   3
 -12  -4   0 83.8582 19.1786   2
  12  -4   0 107.605  17.965   3
  12   4   0 102.238  19.117   3
 -12   4   0 110.575  19.185   2
  13  -4   0 212.043  24.338   3
 -13  -4   0 242.200  30.128   2
 -13   4   0 206.483  25.950   2
  13   4   0 209.913  26.761   3
  14  -4   0 -5.0025 11.1835   3
 -14  -4   0 -1.9404 15.1165   2
 -14   4   0  4.7275 12.3042   2
  14   4   0  3.6944 13.6506   3
  15  -4   0  2.9269 10.2248   3
 -15  -4   0 -10.277  16.613   2
 -15   4   0 13.5840 14.1677   2
  15   4   0 20.9577 17.3473   3
  16  -4   0 -9.9222 12.9276   3
 -16  -4   0 16.7069 19.5936   2
 -16   4   0 26.3332 15.9171   2
  16   4   0 23.8427 18.6083   3
 -17  -4   0 -9.6366 16.5023   2
  17  -4   0 -15.815  13.379   3
  17   4   0  8.5915 15.8976   3
 -17   4   0 -15.468  14.134   2
   0  -5   0 -1.5929  4.3560   3
   0  -5   0 -8.4406  4.1632   2
   0   5   0 2.89217 4.73100   1
  -1  -5   0 2250.93  102.10   2
   1  -5   0 2332.70  101.76   2
   1  -5   0 2321.57  103.19   3
  -1   5   0 2322.68  101.39   1
   1   5   0 2247.83  100.64   1
  -2  -5   0 840.585  40.784   2
   2  -5   0 845.575  40.769   3
   2  -5   0 845.944  40.059   2
   2   5   0 886.022  39.366   1
  -2   5   0 859.704  40.739   1
   3  -5   0 284.068  16.043   3
  -3  -5   0 265.097  17.047   2
   3  -5   0 231.372  15.538   2
   3   5   0 263.042  14.284   1
  -3   5   0 245.955  15.680   1
   3   5   0 259.847  16.662   3
   4  -5   0 46.5295  8.0617   3
  -4  -5   0 39.9915  8.4572   2
   4  -5   0 43.3100  7.4171   2
  -4   5   0 35.0825  6.8800   1
   4   5   0 33.7882  4.8751   1
   4   5   0 25.0687  6.8151   3
  -5  -5   0 308.659  21.405   2
   5  -5   0 334.465  19.893   2
   5  -5   0 411.858  21.012   3
  -5   5   0 293.961  18.615   1
   5   5   0 309.168  15.311   1
   5   5   0 289.257  20.036   3
  -6  -5   0 139.855  15.260   2
   6  -5   0 145.337  14.435   3
   6  -5   0 156.756  14.850   2
  -6   5   0 141.363  11.931   1
   6   5   0 159.385  15.202   3
   7  -5   0 8.85272 6.78677   3
  -7  -5   0 16.6853  9.5099   2
   7   5   0 6.51872 7.09519   3
  -7   5   0 17.5233  6.1535   1
  -7   5   0 8.66320 7.71242   2
  -8  -5   0 35.3036 12.0871   2
   8  -5   0 41.8635 10.8677   3
  -8   5   0 57.0974  8.2941   1
   8   5   0 50.5429 11.7133   3
  -8   5   0 46.2390 10.8964   2
   9  -5   0 326.117  24.720   3
  -9  -5   0 307.798  26.232   2
  -9   5   0 332.282  19.807   1
  -9   5   0 300.671  24.948   2
   9   5   0 333.340  25.597   3
  10  -5   0 88.2471 15.3438   3
 -10  -5   0 65.6242 16.2371   2
  10   5   0 69.7871 14.0559   3
 -10   5   0 73.3275 15.2486   2
  11  -5   0 103.922  16.409   3
 -11  -5   0 71.8428 17.5644   2
  11   5   0 87.7646 15.7123   3
 -11   5   0 87.5691 16.8518   2
  12  -5   0 -3.3608 11.8088   3
 -12  -5   0 -13.756  10.397   2
 -12   5   0 24.0190 13.8191   2
  12   5   0  7.7494 11.0999   3
  13  -5   0 90.2061 18.0488   3
 -13  -5   0 62.4475 17.8953   2
 -13   5   0 86.3708 17.9661   2
  13   5   0 61.2419 18.5307   3
  14  -5   0  7.7942 12.2703   3
 -14  -5   0 14.5841 18.2502   2
 -14   5   0 54.0403 16.3670   2
  14   5   0 24.5350 16.7721   3
 -15  -5   0 194.441  29.179   2
  15  -5   0 172.917  24.636   3
 -15   5   0 133.554  24.336   2
  15   5   0 176.243  25.782   3
 -16  -5   0 31.6846 22.3794   2
  16  -5   0 22.5701 14.0321   3
 -16   5   0  7.8866 14.8855   2
  16   5   0 25.8627 19.2506   3
 -17  -5   0 -15.311  19.235   2
  17  -5   0 -7.4566 13.1029   3
  17   5   0 10.0929 15.7875   3
 -17   5   0 -0.6447 15.3795   2
   0  -6   0 9830.04  426.93   2
   0  -6   0 9999.99  431.63   3
   0   6   0 9558.55  420.64   1
   1  -6   0 860.577  40.820   3
   1  -6   0 845.048  39.738   2
  -1  -6   0 831.431  40.197   2
   1   6   0 854.178  40.311   1
  -1   6   0 869.875  40.826   1
  -2  -6   0 186.238  14.052   2
   2  -6   0 244.442  13.870   2
   2  -6   0 214.925  14.180   3
  -2   6   0 256.661  15.150   1
   2   6   0 194.427  13.484   1
   3  -6   0 71.3175  9.0004   3
   3  -6   0 66.4508  7.9613   2
  -3  -6   0 64.6637  9.1246   2
  -3   6   0 60.3841  8.9452   1
   3   6   0 65.6374  7.2360   1
  -4  -6   0 156.750  14.497   2
   4  -6   0 145.213  13.008   3
   4  -6   0 143.332  11.951   2
   4   6   0 156.726  10.115   1
  -4   6   0 157.504  12.881   1
   4   6   0 159.815  14.151   3
   5  -6   0 133.564  13.065   3
   5  -6   0 120.679  12.432   2
  -5  -6   0 129.145  13.750   2
   5   6   0 131.255   8.863   1
  -5   6   0 134.252  12.459   1
   5   6   0 117.482  12.767   3
  -6  -6   0 101.062  13.692   2
   6  -6   0 135.137  13.584   2
   6   6   0 113.662  13.429   3
  -6   6   0 128.274  12.028   1
   6   6   0 133.120   7.687   1
  -7  -6   0 158.095  16.934   2
   7  -6   0 168.404  16.047   3
  -7   6   0 156.935  13.280   1
   7   6   0 133.506  15.491   3
  -8  -6   0 153.777  18.096   2
   8  -6   0 163.276  17.562   3
  -8   6   0 181.876  14.190   1
   8   6   0 208.170  20.022   3
  -8   6   0 172.630  18.148   2
  -9  -6   0 175.189  20.926   2
   9  -6   0 191.376  19.594   3
  -9   6   0 155.108  13.730   1
   9   6   0 151.004  18.124   3
  -9   6   0 201.605  20.658   2
  10  -6   0 151.866  18.812   3
 -10  -6   0 159.804  21.532   2
  10   6   0 139.509  18.460   3
 -10   6   0 172.189  20.717   2
 -11  -6   0  4.6106 12.5428   2
  11  -6   0  8.9532 11.3112   3
 -11   6   0 16.4048 12.0077   2
  11   6   0 -2.0958  9.7162   3
 -12  -6   0 133.574  21.542   2
  12  -6   0 135.033  19.121   3
 -12   6   0 137.353  20.267   2
  12   6   0 122.300  19.497   3
  13  -6   0 17.5836 12.3900   3
 -13  -6   0 33.2229 17.0949   2
  13   6   0 49.3093 17.4815   3
 -13   6   0 32.1159 14.1864   2
  14  -6   0 87.2973 18.1494   3
 -14  -6   0 75.7383 22.6080   2
  14   6   0 88.5678 21.7179   3
 -14   6   0 101.565  20.095   2
  15  -6   0 58.0571 16.5294   3
 -15  -6   0 66.5008 20.5390   2
  15   6   0 33.8252 19.6899   3
 -15   6   0 27.2118 16.8522   2
 -16  -6   0  5.7309 22.1840   2
  16  -6   0 46.1137 16.2789   3
  16   6   0 44.4890 19.2221   3
 -16   6   0 47.5752 17.6567   2
  17  -6   0  4.5634 14.4929   3
 -17  -6   0 -17.225  20.869   2
  17   6   0 -29.876  14.591   3
 -17   6   0 26.2722 17.2815   2
   0  -7   0 1.35807 4.77737   2
   0  -7   0 -2.2652  5.2893   3
   0   7   0 11.1142  6.2263   1
  -1  -7   0 263.474  16.016   2
   1   7   0 267.461  16.389   1
   2  -7   0 1219.37   58.90   3
  -2  -7   0 1237.32   58.68   2
   2  -7   0 1257.47   57.83   2
  -2   7   0 1249.56   58.70   1
   2   7   0 1303.72   57.61   1
   3  -7   0 574.738  28.948   3
   3  -7   0 513.613  27.552   2
  -3  -7   0 522.899  28.626   2
   3   7   0 530.070  27.031   1
  -3   7   0 565.901  29.302   1
   4  -7   0 1137.89   54.43   2
   4  -7   0 1064.44   54.78   3
  -4  -7   0 1137.74   55.85   2
  -4   7   0 1139.98   54.51   1
   4   7   0 1218.68   52.11   1
   5  -7   0 23.6989  7.6532   3
  -5  -7   0 17.0532  8.5582   2
   5  -7   0 10.3057  6.0583   2
   5   7   0 22.2522  4.9667   1
   5   7   0 19.9539  7.1504   3
  -5   7   0 1.18768 6.69610   1
   6  -7   0 -2.7947  6.3577   2
  -6  -7   0 -1.8470  6.6405   2
   6  -7   0 -1.2083  5.6957   3
  -6   7   0 3.26203 6.15900   1
   6   7   0 -10.683   6.256   3
   6   7   0 3.49141 3.64275   1
   7  -7   0 34.8962  9.7621   3
   7  -7   0 18.2300  8.0829   2
  -7  -7   0 42.3922 10.6260   2
  -7   7   0 28.4195  7.7357   1
   7   7   0 26.7045  8.7752   3
   7   7   0 30.7091  3.4511   1
  -8  -7   0 254.382  23.692   2
   8  -7   0 243.455  20.105   3
  -8   7   0 207.343  20.305   2
  -8   7   0 201.526  16.612   1
   8   7   0 248.958  20.297   3
  -9  -7   0 48.0935 12.9556   2
   9  -7   0 65.4625 12.8736   3
  -9   7   0 68.9719 10.5677   1
  -9   7   0 78.8228 14.1508   2
   9   7   0 71.2580 13.8844   3
 -10  -7   0 158.974  20.867   2
  10  -7   0 155.292  19.448   3
 -10   7   0 160.158  20.010   2
 -10   7   0 147.520  14.593   1
  10   7   0 159.134  20.146   3
 -11  -7   0 157.497  23.061   2
  11  -7   0 166.852  20.487   3
 -11   7   0 133.830  20.281   2
  11   7   0 170.081  21.770   3
 -12  -7   0 23.8989 15.6859   2
  12  -7   0 3.46041 8.21891   3
 -12   7   0 17.5281 11.2257   2
  12   7   0 -9.8808 12.3457   3
 -13  -7   0 60.8950 20.4384   2
  13  -7   0 94.0602 17.8886   3
  13   7   0 149.562  22.237   3
 -13   7   0 121.413  19.697   2
 -14  -7   0 112.830  25.331   2
  14  -7   0 160.053  22.066   3
  14   7   0 138.142  24.839   3
 -14   7   0 159.679  23.296   2
 -15  -7   0  1.8687 19.7028   2
  15  -7   0 23.2913 13.8929   3
  15   7   0 21.3503 18.7840   3
 -15   7   0 13.8761 13.2684   2
 -16  -7   0 165.835  31.923   2
  16  -7   0 161.973  24.950   3
  16   7   0 170.914  29.096   3
 -16   7   0 148.152  24.761   2
  17  -7   0 -3.6652 13.9426   3
 -17  -7   0 -4.1311 21.2821   2
  17   7   0 15.6242 17.2971   3
 -17   7   0 -3.2841 14.9953   2
   0  -8   0 87.9424  8.7654   2
   0  -8   0 87.0350  9.7431   3
   0   8   0 72.4703  9.6763   1
  -1  -8   0 1326.16   61.48   2
   1  -8   0 1339.25   60.95   2
   1  -8   0 1315.41   62.23   3
  -1   8   0 1329.05   62.07   1
   1   8   0 1302.18   61.43   1
  -2  -8   0 3.67765 6.08705   2
   2   8   0 8.29591 6.07574   1
   3  -8   0 61.3163  8.8108   3
  -3  -8   0 60.6301  9.4916   2
   3  -8   0 62.1429  8.3975   2
  -3   8   0 47.1814  8.8337   1
   3   8   0 59.4532  7.9629   1
   4  -8   0 192.622  14.524   2
   4  -8   0 236.642  15.716   3
  -4  -8   0 170.880  16.279   2
  -4   8   0 169.031  14.582   1
   4   8   0 178.911  12.879   1
   5  -8   0 2545.16  121.77   3
  -5  -8   0 2623.77  122.22   2
   5  -8   0 2685.41  120.60   2
  -5   8   0 2642.01  119.38   1
   5   8   0 2732.00  116.21   1
  -6  -8   0 276.791  22.057   2
   6  -8   0 266.524  19.387   2
   6  -8   0 284.950  20.439   3
  -6   8   0 263.608  19.373   1
   6   8   0 305.433  15.786   1
   6   8   0 295.205  21.729   3
   7  -8   0 304.449  22.692   3
  -7  -8   0 299.384  23.657   2
   7  -8   0 288.974  21.937   2
   7   8   0 359.508  16.590   1
  -7   8   0 297.482  21.308   1
   7   8   0 346.518  24.388   3
   8  -8   0 38.5897  9.7289   3
  -8  -8   0 27.4677 10.8145   2
   8   8   0 39.2345 10.4909   3
  -8   8   0 27.6330  9.3080   1
  -9  -8   0 14.4589 10.8503   2
   9  -8   0 19.8366 10.4127   3
  -9   8   0 30.3286  8.4060   1
  -9   8   0 8.19309 9.51716   2
   9   8   0 10.9043  9.5300   3
 -10  -8   0 283.624  29.043   2
  10  -8   0 280.779  26.025   3
  10   8   0 272.017  27.123   3
 -10   8   0 295.336  21.012   1
 -10   8   0 291.183  27.029   2
  11  -8   0 120.442  17.854   3
 -11  -8   0 109.544  19.698   2
  11   8   0 134.892  20.617   3
 -11   8   0 133.206  18.794   2
 -12  -8   0  5.1263 15.1946   2
  12  -8   0 17.3254 11.8487   3
  12   8   0  3.2362 11.3112   3
 -12   8   0  4.1356 10.2620   2
 -13  -8   0 129.966  22.933   2
  13  -8   0 146.407  20.631   3
 -13   8   0 98.6004 19.0988   2
  13   8   0 117.048  20.615   3
  14  -8   0  7.3462 11.2667   3
 -14  -8   0 -25.495  15.577   2
  14   8   0  9.2425 16.2734   3
 -14   8   0 -5.5359 11.4411   2
  15  -8   0 -6.4669 12.6761   3
 -15  -8   0 23.1721 21.4197   2
  15   8   0 -1.8519 15.2449   3
 -15   8   0  1.3677 13.7892   2
 -16  -8   0  0.4928 21.2556   2
  16  -8   0 24.8795 14.6246   3
 -16   8   0 54.0705 18.0892   2
  16   8   0 30.2781 18.9116   3
  17  -8   0 28.7782 16.0862   3
 -17  -8   0  7.6661 19.7270   2
  17   8   0 55.4105 20.8827   3
 -17   8   0 20.2616 16.4052   2
   0  -9   0 -6.6053  4.6520   2
   0  -9   0 0.02365 5.42148   3
   0   9   0 2.71551 6.12654   1
  -1  -9   0 351.628  21.268   2
   1   9   0 393.793  22.657   1
   2  -9   0 971.877  48.653   3
  -2  -9   0 983.083  48.189   2
   2  -9   0 994.724  47.302   2
   2   9   0 1022.76   47.91   1
  -2   9   0 998.554  49.069   1
   3  -9   0 771.966  39.673   3
   3  -9   0 786.160  38.777   2
  -3  -9   0 808.010  40.321   2
  -3   9   0 765.556  40.273   1
   3   9   0 781.113  38.672   1
   4  -9   0 34.5666  8.4095   3
   4  -9   0 33.6085  7.6452   2
  -4  -9   0 32.2778  9.1633   2
   4   9   0 36.8409  7.4879   1
  -4   9   0 33.3279  8.5323   1
  -5  -9   0 1006.78   55.25   2
   5  -9   0 1022.96   53.70   2
   5  -9   0 1266.47   55.88   3
   5   9   0 1107.19   51.39   1
  -5   9   0 1147.53   54.97   1
   6  -9   0 24.9442  8.5840   3
   6  -9   0 14.0264  7.0151   2
  -6  -9   0 18.4082  8.5317   2
   6   9   0 8.23993 5.10033   1
  -6   9   0 2.12427 7.11838   1
  -7  -9   0 263.834  22.382   2
   7  -9   0 316.030  22.386   3
   7  -9   0 260.443  20.176   2
  -7   9   0 293.987  20.746   1
   7   9   0 308.901  15.964   1
   7   9   0 271.854  21.744   3
  -8  -9   0 35.8470 12.6261   2
   8  -9   0 14.8794  9.1850   2
   8  -9   0 20.3584 10.2663   3
  -8   9   0 36.8532  9.1802   1
   8   9   0 14.2054 10.2777   3
   9  -9   0 619.985  37.565   3
  -9  -9   0 588.395  38.948   2
   9   9   0 604.346  39.028   3
  -9   9   0 598.635  36.754   2
  -9   9   0 609.260  34.131   1
  10  -9   0 136.156  18.288   3
 -10  -9   0 151.273  22.341   2
 -10   9   0 180.233  20.231   2
 -10   9   0 169.700  16.780   1
  10   9   0 193.054  22.554   3
  11  -9   0  5.7612 10.1672   3
 -11  -9   0 16.4489 14.7489   2
 -11   9   0 15.4015 10.5010   2
  11   9   0 18.9737 11.7563   3
  12  -9   0  7.6475 10.4622   3
 -12  -9   0  7.7867 15.1986   2
 -12   9   0 16.4094 10.8477   2
  12   9   0 -17.927  12.726   3
  13  -9   0 42.6100 13.1412   3
 -13  -9   0 49.3651 18.7416   2
 -13   9   0 29.2847 13.5195   2
  13   9   0 32.2571 15.2923   3
  14  -9   0 85.4503 18.4133   3
 -14  -9   0 92.0590 24.0549   2
 -14   9   0 108.505  19.466   2
  14   9   0 112.059  22.087   3
  15  -9   0 271.717  30.039   3
 -15  -9   0 229.536  33.562   2
 -15   9   0 218.877  28.316   2
  15   9   0 197.117  30.861   3
  16  -9   0  1.5632 11.4976   3
 -16  -9   0 -15.631  20.148   2
 -16   9   0  5.7213 13.4942   2
  16   9   0 37.3509 21.0300   3
  17  -9   0 30.1071 16.0777   3
 -17   9   0 10.8624 15.2421   2
   0 -10   0 318.267  18.508   2
   0 -10   0 297.239  19.335   3
   0  10   0 276.527  19.677   1
   1 -10   0 226.177  14.748   2
   1 -10   0 208.024  15.923   3
  -1 -10   0 240.813  16.010   2
   1  10   0 191.837  16.518   1
  -1  10   0 213.739  16.990   1
   2 -10   0 757.377  36.405   2
   2 -10   0 793.364  38.008   3
  -2 -10   0 674.292  36.939   2
   2  10   0 652.579  36.661   1
  -2  10   0 762.296  38.745   1
  -3 -10   0 77.0561 11.3293   2
   3 -10   0 77.3713  9.5203   2
   3 -10   0 56.8336  9.5481   3
  -3  10   0 84.5004 12.3977   1
   3  10   0 68.5877  9.5855   1
   4 -10   0 -3.9583  6.1383   3
  -4 -10   0 7.66960 7.74659   2
   4 -10   0 8.91514 5.57812   2
   4  10   0 5.97391 5.64977   1
  -4  10   0 -1.1882  8.0550   1
   5 -10   0 18.3040  7.6512   3
   5 -10   0 13.9987  6.8801   2
  -5 -10   0 14.2185  9.1076   2
  -5  10   0 8.29142 8.50212   1
   5  10   0 16.0925  6.0512   1
   6 -10   0 1046.83   54.00   3
   6 -10   0 1005.05   52.63   2
  -6 -10   0 1112.76   55.93   2
   6  10   0 1095.36   49.37   1
  -6  10   0 1017.04   52.92   1
  -7 -10   0 30.8029 11.2712   2
   7 -10   0 26.6998  8.7456   2
   7 -10   0 31.3712 10.0850   3
  -7  10   0 41.7001 10.4364   1
   7  10   0 41.0826  6.5439   1
   8 -10   0 19.9261  9.7727   3
  -8 -10   0 17.1739 11.6729   2
   8 -10   0 7.98568 8.48383   2
  -8  10   0 -2.5501  7.6416   1
   9 -10   0 15.1800 10.2989   3
  -9 -10   0 13.3529 11.0079   2
   9  10   0 14.1635 10.2884   3
  -9  10   0 5.68971 8.91871   1
  10 -10   0 116.083  16.817   3
 -10 -10   0 96.3575 18.5040   2
 -10  10   0 96.3214 15.1471   2
 -10  10   0 123.359  14.987   1
  10  10   0 137.403  20.125   3
  11 -10   0 24.2170 11.6945   3
 -11 -10   0 31.5488 16.3092   2
 -11  10   0 26.3115 12.0924   2
  11  10   0 44.8633 14.1405   3
  12 -10   0 171.172  20.777   3
 -12 -10   0 163.214  24.585   2
 -12  10   0 162.947  21.463   2
  12  10   0 181.861  24.389   3
 -13 -10   0 -10.826  15.805   2
  13 -10   0  9.2688 11.4726   3
  13  10   0  3.3121 15.0877   3
 -13  10   0  7.6926 11.4725   2
  14 -10   0  3.5072 11.9511   3
 -14 -10   0 -8.0225 17.3538   2
  14  10   0 20.2808 15.1726   3
 -14  10   0  4.0739 12.4302   2
 -15 -10   0 -7.0054 19.2923   2
  15 -10   0  0.2666 12.1226   3
 -15  10   0  8.6926 13.0766   2
  15  10   0 -33.773  16.062   3
 -16 -10   0 -15.426  17.511   2
  16 -10   0  1.2333 11.4853   3
  16  10   0 -12.144  15.546   3
 -16  10   0 -4.3736 13.3765   2
  17 -10   0 36.2626 16.5126   3
 -17  10   0 -21.334  14.258   2
   0 -11   0 -8.8853  5.8819   3
   0 -11   0 -3.1317  5.8479   2
   0  11   0 -0.6776  6.7156   1
   1 -11   0 188.721  14.064   2
   1 -11   0 190.884  15.664   3
  -1 -11   0 190.839  14.783   2
  -1  11   0 182.400  17.514   1
   1  11   0 217.153  16.268   1
  -2 -11   0 224.947  16.815   2
   2 -11   0 221.607  16.877   3
   2 -11   0 211.541  15.246   2
   2  11   0 218.908  17.453   1
  -2  11   0 231.481  18.564   1
   3 -11   0 44.8041  8.6638   3
  -3 -11   0 12.2430  8.0320   2
   3  11   0 28.7079  7.9314   1
  -3  11   0 40.9782  9.6912   1
  -4 -11   0 247.914  20.094   2
   4 -11   0 284.820  18.447   2
   4 -11   0 277.436  19.609   3
   4  11   0 289.474  18.314   1
  -4  11   0 246.344  20.026   1
   5 -11   0 179.544  16.591   3
  -5 -11   0 166.892  17.679   2
   5 -11   0 127.209  13.848   2
   5  11   0 139.563  12.239   1
  -5  11   0 140.059  16.605   1
   6 -11   0 133.707  14.515   2
  -6 -11   0 141.529  18.055   2
   6 -11   0 166.711  16.683   3
  -6  11   0 120.069  14.962   1
   6  11   0 163.121  12.338   1
   7 -11   0 52.0111 10.2912   2
  -7 -11   0  4.6196 11.2777   2
   7 -11   0 23.5249  9.8292   3
   7  11   0 39.3283  6.8094   1
  -7  11   0 36.6785  9.8937   1
  -8 -11   0 662.781  42.234   2
   8 -11   0 672.411  38.441   2
   8 -11   0 643.720  39.305   3
  -8  11   0 690.887  38.424   1
  -9 -11   0 406.071  32.036   2
   9 -11   0 448.966  30.619   3
  -9  11   0 420.937  28.837   1
  10 -11   0 9.60836 9.46317   3
 -10 -11   0 18.5992 15.0133   2
 -10  11   0 5.76661 9.60194   1
 -10  11   0 2.39284 8.10061   2
  11 -11   0 8.30530 9.88751   3
 -11 -11   0 -18.947  11.056   2
 -11  11   0 2.66613 9.98067   2
 -12 -11   0  2.4150 13.9493   2
  12 -11   0 12.2008 11.3227   3
 -12  11   0 -10.036   8.839   2
  13 -11   0  8.3924 10.4508   3
 -13 -11   0 17.1395 18.8773   2
 -13  11   0  3.8080 10.6886   2
 -14 -11   0  0.6218 18.4431   2
  14 -11   0 11.7984 12.4048   3
 -14  11   0  8.4085 11.5659   2
  15 -11   0 -1.1549 11.9807   3
 -15 -11   0 -3.3234 21.0965   2
 -15  11   0  6.7404 12.9785   2
  16 -11   0 38.1478 16.4125   3
 -16 -11   0 -13.030  22.520   2
 -16  11   0 22.5404 15.2247   2
   0 -12   0 26.1958  8.4452   3
   0 -12   0 18.4154  7.2213   2
   0  12   0 10.6284  7.9785   1
   1 -12   0 520.499  29.184   3
  -1 -12   0 502.652  28.404   2
   1 -12   0 513.002  27.700   2
   1  12   0 480.582  29.113   1
  -1  12   0 510.253  30.344   1
  -2 -12   0 71.9161 10.9539   2
   2 -12   0 91.1110 10.3148   2
   2 -12   0 98.1154 11.5417   3
  -2  12   0 80.4891 12.6016   1
   2  12   0 87.1864 12.2516   1
   3 -12   0 4.39637 6.86628   3
  -3 -12   0 9.92407 7.90683   2
   3 -12   0 10.1355  6.1844   2
  -3  12   0 8.44507 8.36490   1
   3  12   0 7.16375 6.71442   1
   4 -12   0 42.2177  8.6755   2
  -4 -12   0 35.5571 10.5611   2
   4 -12   0 32.1022  8.8646   3
  -4  12   0 44.9323 11.7220   1
   4  12   0 26.7754  7.7270   1
   5 -12   0 489.539  29.756   3
   5 -12   0 495.606  28.635   2
  -5 -12   0 500.337  31.251   2
  -5  12   0 484.642  30.660   1
   5  12   0 504.109  27.442   1
  -6 -12   0 222.879  21.770   2
   6 -12   0 221.710  18.327   3
   6 -12   0 179.886  17.109   2
  -6  12   0 165.532  18.012   1
   6  12   0 164.848  13.693   1
   7 -12   0 191.854  19.693   3
  -7 -12   0 219.403  23.081   2
   7 -12   0 168.473  17.592   2
   7  12   0 175.527  13.515   1
  -7  12   0 182.719  19.514   1
   8 -12   0 65.3036 12.6247   3
  -8 -12   0 58.6430 15.7294   2
   8 -12   0 41.3631 11.3119   2
  -8  12   0 56.1083 12.2388   1
  -9 -12   0 14.2248 11.9457   2
   9 -12   0 7.78601 9.38310   2
   9 -12   0 16.4687 10.3328   3
  -9  12   0 0.22792 9.14907   1
 -10 -12   0 25.1644 14.6961   2
  10 -12   0 3.49865 7.92037   3
 -10  12   0 13.5135  9.6674   1
 -10  12   0 -0.8291  7.7967   2
 -11 -12   0 95.6917 21.8000   2
  11 -12   0 106.655  16.871   3
 -11  12   0 108.355  16.936   2
 -11  12   0 94.4337 15.8037   1
 -12 -12   0 21.7853 16.6993   2
  12 -12   0  4.1983 10.1681   3
 -12  12   0 20.7628 11.8286   2
 -13 -12   0 18.0172 18.9722   2
  13 -12   0 17.4908 11.6754   3
 -13  12   0 28.9522 12.6361   2
  14 -12   0 36.7664 14.3696   3
 -14 -12   0  2.7402 18.9114   2
 -14  12   0 11.4904 13.6394   2
 -15 -12   0 80.8015 25.8733   2
  15 -12   0 69.8692 17.8286   3
 -15  12   0 45.8797 16.5085   2
  16 -12   0  7.4293 13.8147   3
 -16 -12   0 -4.7998 21.9311   2
 -16  12   0 -22.101  10.948   2
   0 -13   0 -1.6642  6.2746   3
   0 -13   0 -1.4657  6.1456   2
   0  13   0 -1.1141  7.4295   1
  -1 -13   0 -1.2915  6.3579   2
  -1 -13   0 2.42266 6.74209   3
   1 -13   0 7.61932 6.01923   2
   1 -13   0 0.40627 6.79236   3
   1  13   0 -1.1020  6.8002   1
  -1  13   0 8.45845 7.91248   1
   2 -13   0 146.781  13.799   2
  -2 -13   0 153.840  14.836   2
   2 -13   0 158.771  15.210   3
  -2  13   0 136.282  16.440   1
   2  13   0 155.382  15.686   1
   3 -13   0 19.9389  7.2896   2
  -3 -13   0 23.2318  9.0527   2
   3 -13   0 23.1920  8.1865   3
  -3  13   0 22.1707 10.3804   1
   3  13   0 16.5269  8.3419   1
   4 -13   0 319.914  22.857   3
  -4 -13   0 317.583  23.921   2
   4 -13   0 341.181  21.909   2
  -4  13   0 376.493  25.310   1
   4  13   0 361.799  22.237   1
   5 -13   0 26.0907  8.0610   2
   5 -13   0 50.3145 10.5120   3
  -5 -13   0 25.2056 10.7831   2
  -5  13   0 33.0744 11.6939   1
   5  13   0 29.4760  8.0402   1
  -6 -13   0 321.609  25.523   2
   6 -13   0 311.970  21.430   2
   6 -13   0 315.679  23.068   3
   6  13   0 294.086  19.475   1
  -6  13   0 294.847  24.441   1
   7 -13   0 -9.7661  7.6090   2
  -7 -13   0 -16.609  10.041   2
   7 -13   0 2.64434 8.61475   3
  -7  13   0 -5.5171  9.0842   1
   7  13   0 0.95751 4.88934   1
   8 -13   0 724.495  41.988   3
  -8 -13   0 735.896  45.890   2
   8 -13   0 708.484  40.801   2
  -8  13   0 710.579  41.875   1
   9 -13   0 60.0258 12.6217   2
  -9 -13   0 20.8035 15.5713   2
   9 -13   0 55.6384 12.8759   3
  -9  13   0 32.9674 12.1888   1
 -10 -13   0  9.6233 12.8624   2
  10 -13   0 9.95309 9.45426   3
 -10  13   0 25.1891 11.2128   1
  11 -13   0 -16.262   8.780   3
 -11 -13   0 -2.9378 15.3791   2
 -11  13   0 4.98202 9.77798   1
 -11  13   0 1.54268 8.47080   2
 -12 -13   0 43.5710 19.5832   2
  12 -13   0 37.7681 13.2651   3
 -12  13   0  8.9574 10.8045   2
 -13 -13   0  2.8205 18.7723   2
  13 -13   0 14.8626 11.3832   3
 -13  13   0 33.2065 12.9766   2
 -14 -13   0 34.5482 22.0487   2
  14 -13   0 53.8912 16.3683   3
 -14  13   0 44.9491 15.3248   2
  15 -13   0 18.2755 14.0656   3
 -15 -13   0  9.2417 22.1397   2
 -15  13   0 -5.0529 12.4315   2
 -16 -13   0 14.3143 20.4851   2
  16 -13   0 27.6957 16.0716   3
   0 -14   0 48.4366 10.1680   3
   0 -14   0 47.2745  9.2431   2
   0  14   0 71.7480 12.1408   1
   1 -14   0 87.2541 12.3136   3
  -1 -14   0 115.835  12.694   2
  -1 -14   0 109.641  13.816   3
   1 -14   0 118.404  12.437   2
  -1  14   0 118.411  15.321   1
   1  14   0 88.3237 14.2341   1
   2 -14   0 194.724  15.235   2
  -2 -14   0 169.520  16.528   2
   2 -14   0 180.332  17.057   3
   2  14   0 206.790  18.948   1
  -2  14   0 175.545  19.070   1
   3 -14   0 201.370  17.758   3
  -3 -14   0 234.454  19.551   2
   3 -14   0 231.496  16.744   2
  -3  14   0 199.144  21.341   1
   3  14   0 195.295  18.431   1
   4 -14   0 20.7549  7.9073   2
  -4 -14   0 36.2296 10.7526   2
   4 -14   0 31.3527  9.1334   3
   4  14   0 31.8292  8.9998   1
  -4  14   0 40.6163 11.2950   1
   5 -14   0 434.483  26.478   2
  -5 -14   0 423.315  29.841   2
   5 -14   0 410.066  27.763   3
  -5  14   0 416.167  29.300   1
   5  14   0 447.556  25.787   1
  -6 -14   0 226.376  22.976   2
   6 -14   0 197.416  18.703   2
   6 -14   0 213.337  20.117   3
  -6  14   0 202.451  21.955   1
   6  14   0 176.011  15.011   1
  -7 -14   0 331.310  28.765   2
   7 -14   0 371.147  26.389   3
   7 -14   0 371.371  25.283   2
  -7  14   0 318.879  27.127   1
   8 -14   0 3.18557 8.78368   2
   8 -14   0 5.20554 8.54491   3
  -8 -14   0  9.5925 12.7944   2
  -8  14   0  6.6472 11.1285   1
  -9 -14   0 67.8633 18.4898   2
   9 -14   0 52.4582 12.7354   3
   9 -14   0 82.8109 15.1899   2
  -9  14   0 83.3985 15.3175   1
 -10 -14   0 -17.112  13.791   2
  10 -14   0 -0.9558  9.0134   3
 -10  14   0 -8.2524 11.3336   1
  11 -14   0 173.111  21.545   3
 -11 -14   0 192.820  28.089   2
 -11  14   0 166.757  19.848   2
 -11  14   0 140.847  19.197   1
  12 -14   0  3.3051 10.3022   3
 -12 -14   0 -14.746  17.105   2
 -12  14   0  6.5093 10.5902   2
 -13 -14   0 -19.099  17.982   2
  13 -14   0  8.2921 10.9046   3
 -13  14   0  0.7636 10.4364   2
 -14 -14   0 51.0188 24.3518   2
  14 -14   0 46.5634 15.5514   3
 -14  14   0 46.3871 15.6965   2
  15 -14   0 -9.2859 11.2729   3
 -15 -14   0 -5.3540 21.8449   2
  16 -14   0  1.9672 13.1675   3
   0 -15   0 -1.7427  6.8228   2
   0 -15   0 -5.2659  7.2112   3
   0  15   0 3.02084 8.15901   1
  -1 -15   0 16.2103  7.6422   2
   1 -15   0 10.8182  7.2769   2
  -1 -15   0 -2.6363  6.9314   3
   1 -15   0 5.74828 7.87462   3
  -1  15   0 5.40691 8.55325   1
   1  15   0 1.67426 8.89908   1
  -2 -15   0 39.5955  9.7976   2
   2 -15   0 45.9843 10.6738   3
   2 -15   0 29.3026  8.4704   2
   2  15   0 23.9394 10.0761   1
  -2  15   0 13.9209 10.0222   1
  -3 -15   0 368.809  26.706   2
   3 -15   0 432.981  25.215   2
   3 -15   0 412.503  26.696   3
  -3  15   0 398.096  28.766   1
   3  15   0 390.418  26.431   1
  -4 -15   0 49.5862 12.2718   2
   4 -15   0 53.4525 11.5506   3
   4 -15   0 77.6900 11.3714   2
   4  15   0 61.8196 11.2100   1
  -4  15   0 55.9740 14.2169   1
  -5 -15   0 628.218  37.828   2
   5 -15   0 656.510  36.936   3
   5 -15   0 598.581  34.569   2
  -5  15   0 606.881  38.900   1
   5  15   0 568.828  33.576   1
  -6 -15   0 15.7999 12.3464   2
   6 -15   0 26.5855  9.1962   2
   6 -15   0 29.6537 10.6448   3
   6  15   0 43.8619  8.7980   1
  -6  15   0 30.4206 12.0480   1
   7 -15   0 30.4024  9.5010   3
  -7 -15   0 11.9166 13.5594   2
   7 -15   0 24.6598  9.7210   2
  -7  15   0 13.1367 10.7811   1
  -8 -15   0 65.1562 17.8980   2
   8 -15   0 71.0400 13.3559   2
   8 -15   0 62.9251 13.1930   3
  -8  15   0 83.2282 16.3116   1
  -9 -15   0 304.839  31.632   2
   9 -15   0 314.150  25.767   2
   9 -15   0 315.884  25.671   3
  -9  15   0 304.378  28.581   1
  10 -15   0 26.9179 11.4845   3
 -10 -15   0 18.7622 16.5085   2
 -10  15   0  1.4523 11.4868   1
  11 -15   0 99.9321 17.2658   3
 -11 -15   0 74.1945 22.1760   2
 -11  15   0 84.2076 14.8510   2
 -11  15   0 80.4743 16.3066   1
  12 -15   0 117.608  18.929   3
 -12 -15   0 177.803  28.641   2
 -12  15   0 114.025  18.629   2
 -13 -15   0 48.8105 23.2447   2
  13 -15   0 52.4072 15.8794   3
  14 -15   0 -4.7924 10.8172   3
 -14 -15   0 23.2336 22.6623   2
 -15 -15   0 163.697  32.378   2
  15 -15   0 262.916  30.557   3
   0 -16   0 167.899  17.851   3
   0 -16   0 186.688  17.446   2
   0  16   0 210.477  20.928   1
   1 -16   0 306.807  23.845   3
  -1 -16   0 294.126  21.928   2
  -1 -16   0 311.008  23.687   3
   1 -16   0 329.392  21.892   2
   1  16   0 340.869  25.837   1
  -1  16   0 344.194  25.755   1
   2 -16   0 535.028  32.602   3
  -2 -16   0 506.758  31.474   2
   2 -16   0 571.229  31.180   2
  -2 -16   0 502.497  32.418   3
  -2  16   0 575.848  36.408   1
   2  16   0 564.151  34.035   1
   3 -16   0 82.9967 13.2251   3
  -3 -16   0 96.9018 14.2432   2
   3 -16   0 88.0862 12.0854   2
   3  16   0 74.7080 12.7172   1
  -3  16   0 64.8672 14.2084   1
   4 -16   0 332.376  24.496   3
   4 -16   0 319.113  21.897   2
  -4 -16   0 297.826  25.106   2
   4  16   0 281.245  23.139   1
  -4  16   0 269.324  26.660   1
   5 -16   0 398.432  26.102   2
   5 -16   0 403.882  27.322   3
  -5 -16   0 395.898  28.862   2
   5  16   0 356.103  24.783   1
  -5  16   0 367.454  28.902   1
   6 -16   0 873.566  49.019   3
   6 -16   0 919.341  48.126   2
  -6 -16   0 935.088  51.908   2
   6  16   0 864.853  45.658   1
  -6  16   0 852.465  51.399   1
  -7 -16   0 -21.748  11.351   2
   7 -16   0 5.30090 9.28779   2
   7 -16   0 -0.8682  8.5855   3
  -7  16   0 -10.169  11.339   1
  -8 -16   0 10.8456 15.4361   2
   8 -16   0 12.2003  9.5091   2
   8 -16   0 -22.201   7.584   3
  -8  16   0 12.3328 13.0389   1
  -9 -16   0 40.5219 17.8984   2
   9 -16   0  6.0659 10.0932   3
   9 -16   0 15.6302 11.4002   2
  -9  16   0 27.9383 14.1493   1
  10 -16   0 106.010  17.195   3
  10 -16   0 105.654  18.377   2
 -10 -16   0 111.388  22.625   2
 -10  16   0 135.488  19.677   1
 -11 -16   0 -13.854  16.410   2
  11 -16   0 2.00074 9.67932   3
 -11  16   0 28.3078 14.2486   1
 -11  16   0 11.4321  9.2826   2
 -12 -16   0 37.8400 20.6787   2
  12 -16   0 23.0745 12.5298   3
 -13 -16   0 120.651  27.150   2
  13 -16   0 81.3042 18.2147   3
 -14 -16   0 67.7167 26.2293   2
  14 -16   0 61.4166 15.7884   3
 -15 -16   0 17.0659 23.4155   2
   0 -17   0 14.5918  8.5496   2
   0 -17   0 2.49288 8.90273   3
   0  17   0 -3.3409  8.5600   1
   1 -17   0 146.349  15.327   2
  -1 -17   0 113.776  15.774   3
   1 -17   0 135.711  16.597   3
  -1 -17   0 135.112  15.478   2
  -1  17   0 153.325  18.985   1
   1  17   0 133.413  18.453   1
  -2 -17   0 676.292  39.944   3
   2 -17   0 745.213  38.258   2
  -2 -17   0 646.023  38.258   2
   2 -17   0 663.769  39.361   3
  -2  17   0 678.652  42.585   1
   2  17   0 683.894  39.808   1
  -3 -17   0 -7.5097  9.2723   2
   3 -17   0 -1.4496  8.3291   3
   3 -17   0 10.1043  8.3249   2
  -3  17   0 -2.6610 10.1042   1
   3  17   0 6.55386 9.70686   1
  -4 -17   0 10.1836 10.5158   2
   4 -17   0 6.24557 7.92448   3
   4 -17   0 11.8692  8.7557   2
  -4  17   0 40.0046 12.9899   1
   4  17   0 -1.4995  8.0669   1
  -5 -17   0 39.5308 13.9200   2
   5 -17   0 46.3636 11.1478   3
   5 -17   0 60.9970 12.3447   2
  -5  17   0 42.9525 15.5951   1
   5  17   0 36.1579  9.6846   1
  -6 -17   0 57.7386 15.8432   2
   6 -17   0 45.7696 11.8356   2
   6 -17   0 71.5767 13.6828   3
   6  17   0 71.6332 11.4841   1
  -6  17   0 43.4549 13.6917   1
   7 -17   0 20.2776  9.7744   2
   7 -17   0 2.18421 8.65233   3
  -7 -17   0 15.5750 14.3844   2
  -7  17   0  5.5367 13.2235   1
   8 -17   0 182.983  20.986   2
  -8 -17   0 253.357  28.500   2
   8 -17   0 215.572  22.901   3
  -8  17   0 218.309  25.726   1
   9 -17   0 16.1487 10.5267   3
   9 -17   0 13.8915 11.3327   2
  -9 -17   0  5.3650 16.4339   2
  -9  17   0 23.2232 14.1930   1
  10 -17   0 461.341  33.577   3
 -10 -17   0 523.369  41.699   2
 -10  17   0 380.205  33.533   1
 -11 -17   0 -17.673  17.004   2
  11 -17   0 -10.692   8.857   3
 -11  17   0 12.2337 13.1999   1
  12 -17   0 -11.663  10.571   3
 -12 -17   0 24.3899 20.2534   2
 -13 -17   0 11.0083 21.1189   2
 -14 -17   0 204.700  34.712   2
 -15 -17   0 14.0785 24.2818   2
   0 -18   0 341.913  25.407   3
   0 -18   0 346.733  24.378   2
   0  18   0 342.302  27.476   1
  -1 -18   0 345.377  26.684   3
   1 -18   0 371.386  26.840   3
   1 -18   0 405.390  25.570   2
  -1 -18   0 375.914  25.556   2
  -1  18   0 355.251  28.937   1
   1  18   0 366.139  29.361   1
  -2 -18   0 24.7214 10.8833   3
   2 -18   0 34.8621  9.9372   2
   2 -18   0 40.2425 10.2568   3
  -2 -18   0 20.6499 10.0651   2
   2  18   0 19.1490  9.9997   1
  -2  18   0 16.0550 13.3082   1
  -3 -18   0 51.1069 12.9697   2
   3 -18   0 55.7452 11.5349   3
   3 -18   0 69.5770 11.7874   2
   3  18   0 49.7387 13.5013   1
  -3  18   0 23.5241 12.6003   1
   4 -18   0 142.711  15.879   2
   4 -18   0 107.534  15.086   3
  -4 -18   0 91.8164 16.1024   2
   4  18   0 112.058  14.902   1
  -4  18   0 94.9943 17.6502   1
  -5 -18   0 319.809  28.997   2
   5 -18   0 301.378  24.237   3
   5 -18   0 329.029  23.850   2
   5  18   0 291.121  22.653   1
  -5  18   0 323.595  30.792   1
  -6 -18   0 19.2673 15.0281   2
   6 -18   0 35.0761 11.4475   3
   6 -18   0 39.9368 11.5741   2
  -6  18   0 39.2644 15.9257   1
   6  18   0 29.4729  8.5950   1
   7 -18   0 167.865  19.845   3
  -7 -18   0 165.339  23.898   2
  -7  18   0 156.541  22.044   1
  -8 -18   0 16.9759 15.6385   2
   8 -18   0  6.7239 10.0327   3
  -8  18   0 29.9594 14.0775   1
  -9 -18   0 106.612  22.957   2
   9 -18   0 78.2054 15.3692   3
  -9  18   0 69.8496 18.4032   1
  10 -18   0 1.06623 9.71476   3
 -10 -18   0 26.2309 19.1697   2
 -10  18   0 34.3036 15.5991   1
  11 -18   0 64.0108 15.6194   3
 -11 -18   0 66.6975 24.4714   2
 -11  18   0 55.4862 17.1243   1
 -12 -18   0 146.812  29.896   2
 -13 -18   0 14.8412 21.7995   2
 -14 -18   0 -9.0258 21.2365   2
   0 -19   0 -8.9207  8.1643   3
   0 -19   0 -1.5439  8.3732   2
   0  19   0 -9.8571  9.7275   1
  -1 -19   0 129.873  16.903   3
   1 -19   0 137.965  16.747   3
  -1 -19   0 133.618  16.181   2
   1 -19   0 121.499  15.459   2
  -1  19   0 121.657  19.722   1
   1  19   0 151.874  20.176   1
  -2 -19   0 25.3799 10.6920   2
   2 -19   0 19.2969  9.7387   3
  -2 -19   0 19.2183  9.6612   3
   2 -19   0 24.2799  9.8406   2
   2  19   0 13.5927  9.9759   1
  -2  19   0  8.3704 12.9119   1
  -3 -19   0 278.603  24.362   3
  -3 -19   0 309.971  24.929   2
   3 -19   0 311.229  22.690   2
   3 -19   0 298.076  24.012   3
  -3  19   0 310.292  29.633   1
   3  19   0 277.733  24.418   1
   4 -19   0 11.9663  8.9164   3
  -4 -19   0 13.2617 11.4581   2
   4 -19   0 2.33560 9.13182   2
   4  19   0 -2.2026  8.1893   1
  -4  19   0 -16.939  10.044   1
   5 -19   0 48.8438 11.7322   3
  -5 -19   0 58.5265 15.5034   2
  -5  19   0 51.8498 15.2709   1
   5  19   0 22.3649  9.6562   1
   6 -19   0 21.2592 10.7282   3
  -6 -19   0 31.7125 15.4742   2
  -6  19   0  5.1014 12.4469   1
   6  19   0 18.4214  8.5758   1
   7 -19   0 13.9048 10.1166   3
  -7 -19   0 20.5316 15.4258   2
  -7  19   0 -27.379  12.796   1
   8 -19   0 44.8766 13.3384   3
  -8 -19   0 39.0249 18.2236   2
  -8  19   0 45.9865 17.5815   1
  -9 -19   0 37.6831 19.9574   2
   9 -19   0 56.9160 15.0940   3
  -9  19   0 62.7060 18.1549   1
 -10 -19   0 -1.0145 17.9434   2
  10 -19   0 -9.8021  8.6768   3
 -10  19   0 13.1233 15.1301   1
 -11 -19   0 197.101  31.528   2
 -11  19   0 138.271  23.307   1
 -12 -19   0  9.7121 20.8996   2
 -13 -19   0 91.6224 28.7168   2
 -14 -19   0 50.2645 26.5648   2
   0 -20   0 244.771  23.204   3
   0 -20   0 257.013  22.361   2
   0  20   0 228.856  25.349   1
  -1 -20   0 59.5053 12.3669   2
   1 -20   0 36.5361 11.4731   2
  -1 -20   0 46.5996 11.7221   3
   1 -20   0 61.9373 12.6281   3
  -1  20   0 57.4539 15.1945   1
   1  20   0 45.7525 14.7986   1
   2 -20   0 115.259  16.406   3
  -2 -20   0 101.614  15.385   2
  -2 -20   0 111.241  16.420   3
   2  20   0 96.8705 16.5764   1
  -2  20   0 87.9131 18.9568   1
  -3 -20   0 36.5556 11.7342   3
   3 -20   0 62.9485 12.5832   3
  -3 -20   0 37.4398 12.5192   2
  -3  20   0 28.5070 13.6420   1
   3  20   0 48.2339 12.7316   1
  -4 -20   0 15.9447 12.5371   2
   4 -20   0 21.7944 10.6997   3
   4  20   0 26.0905 10.6037   1
  -4  20   0 21.6227 15.6894   1
   5 -20   0 24.7444 10.8574   3
  -5 -20   0  1.8868 12.2683   2
   5  20   0 5.14390 8.64708   1
  -5  20   0  1.2266 12.8236   1
   6 -20   0 264.159  24.696   3
  -6 -20   0 215.698  26.368   2
  -6  20   0 203.854  26.597   1
   6  20   0 217.559  21.124   1
   7 -20   0 -9.0587  9.4006   3
  -7 -20   0 -0.6921 14.4492   2
  -7  20   0 -5.6784 12.2957   1
  -8 -20   0 24.1342 17.3389   2
   8 -20   0 -6.7135  8.8790   3
  -8  20   0 -16.695  11.333   1
  -9 -20   0 47.2511 21.2831   2
  -9  20   0 31.5240 15.6244   1
 -10 -20   0  7.0547 19.5840   2
 -10  20   0  9.2237 16.4374   1
 -11 -20   0 -33.206  19.889   2
 -11  20   0 -13.716  14.341   1
 -12 -20   0 25.3567 24.7745   2
 -13 -20   0 56.8797 28.1195   2
   0 -21   0 -3.4358  8.1415   3
   0  21   0 -1.1381 11.1616   1
  -1 -21   0 5.13959 8.89553   3
  -1 -21   0 -6.6921  8.7310   2
   1 -21   0 30.7290 10.5896   3
   1  21   0  8.2801 13.0144   1
  -1  21   0 16.0604 12.6099   1
  -2 -21   0 77.0101 14.7457   3
  -2 -21   0 78.1031 14.5144   2
   2 -21   0 74.1123 13.8655   3
   2  21   0 101.580  16.533   1
  -2  21   0 62.2095 18.1955   1
   3 -21   0 105.213  16.678   3
  -3 -21   0 130.255  17.246   2
  -3 -21   0 144.047  18.803   3
  -3  21   0 106.491  20.148   1
   3  21   0 135.498  18.209   1
   4 -21   0 -8.2466  8.0445   3
  -4 -21   0 16.1388 12.7241   2
  -4  21   0 -5.2972 14.7763   1
   4  21   0 1.98138 8.96838   1
  -5 -21   0 43.4117 15.3838   2
   5 -21   0 70.2038 14.4321   3
  -5  21   0 43.1976 16.6900   1
   5  21   0 48.8833 12.0585   1
   6 -21   0 13.6158 10.0700   3
  -6 -21   0 11.1922 13.7503   2
  -6  21   0 -6.3640 16.0248   1
  -7 -21   0 47.5550 18.0863   2
  -7  21   0 15.7677 18.0177   1
  -8 -21   0 35.8210 19.8154   2
  -8  21   0 56.3708 19.1092   1
  -9 -21   0 58.1061 21.9884   2
  -9  21   0 95.3263 22.1707   1
 -10 -21   0 358.979  39.367   2
 -10  21   0 295.672  32.906   1
 -11 -21   0 70.0628 24.7206   2
 -11  21   0 21.6797 17.2911   1
 -12 -21   0 38.4068 24.2829   2
 -13 -21   0 55.0524 28.5026   2
   0 -22   0 24.6397 11.2621   3
   0  22   0 10.1801 13.0131   1
  -1 -22   0 389.206  30.236   3
   1 -22   0 393.866  28.824   3
   1  22   0 440.740  33.335   1
  -1  22   0 350.097  34.327   1
  -2 -22   0 39.8252 12.9170   3
   2 -22   0 27.6945 11.5016   3
   2  22   0 -3.1144  9.0588   1
  -2  22   0 22.3774 16.1198   1
  -3 -22   0 102.149  17.877   3
   3 -22   0 116.925  17.009   3
   3  22   0 133.992  18.622   1
  -3  22   0 97.1176 20.2874   1
  -4 -22   0  1.6537 10.4809   2
   4 -22   0  9.7300 11.1063   3
  -4 -22   0  2.7925 10.8856   3
   4  22   0 11.2094 10.2682   1
  -4  22   0 23.6608 17.3217   1
   5 -22   0 44.7908 14.3339   3
  -5 -22   0 46.8948 16.0779   2
   5  22   0 37.8941 11.7970   1
  -5  22   0 43.8175 19.3825   1
  -6 -22   0 122.858  21.500   2
  -6  22   0 147.490  24.730   1
  -7 -22   0 -12.625  13.995   2
  -7  22   0  6.7014 17.7622   1
  -8 -22   0 17.5413 19.3092   2
  -8  22   0 -12.533  12.717   1
  -9 -22   0 39.1240 21.4009   2
  -9  22   0 47.9114 21.3424   1
 -10 -22   0 -31.817  17.970   2
 -10  22   0 17.2865 16.9780   1
 -11 -22   0 -34.356  21.530   2
 -11  22   0 19.9710 18.4660   1
 -12 -22   0  7.3356 22.6843   2
   0 -23   0 -2.4557  8.8140   3
   0  23   0 -12.579  11.156   1
  -1 -23   0 22.9352 11.3711   3
   1 -23   0 51.1558 12.9112   3
  -1  23   0 31.0931 15.1338   1
   1  23   0 30.8003 14.1615   1
  -2 -23   0 239.623  25.606   3
   2 -23   0 271.498  25.429   3
   2  23   0 237.954  25.964   1
  -2  23   0 264.521  30.725   1
   3 -23   0  7.7402 11.3566   3
  -3 -23   0 -7.3644  9.7066   3
  -3  23   0 -0.3667 13.0811   1
   3  23   0 -10.381   9.405   1
  -4 -23   0  8.1801 11.2814   3
  -4  23   0 10.0907 17.4559   1
   4  23   0 38.4131 11.9798   1
  -5  23   0 15.5574 18.1320   1
   5  23   0 44.7168 12.0876   1
  -6  23   0  9.9228 15.5760   1
  -7 -23   0 40.6661 17.6433   2
  -7  23   0 19.4417 16.5107   1
  -8 -23   0 44.6172 20.8882   2
  -8  23   0 27.2699 20.8461   1
  -9 -23   0 25.8951 22.0424   2
  -9  23   0 26.7739 19.6919   1
 -10 -23   0 232.101  33.166   2
 -10  23   0 137.916  27.377   1
 -11 -23   0 33.1045 24.0639   2
 -11  23   0 81.0249 22.6555   1
 -12 -23   0 -24.791  23.913   2
 -12  23   0 42.9635 21.8227   1
   0 -24   0 846.798  50.720   3
   0  24   0 886.292  53.789   1
   1 -24   0 124.612  18.802   3
  -1 -24   0 133.803  18.791   3
  -1  24   0 148.644  24.240   1
   1  24   0 163.702  23.642   1
  -2 -24   0 45.0985 14.3368   3
  -2  24   0 31.9658 18.5422   1
   2  24   0 47.9915 14.4988   1
  -3 -24   0 59.5746 15.3837   3
   3  24   0 41.6748 14.2438   1
  -3  24   0 68.4305 19.1354   1
  -4 -24   0 162.152  21.735   3
  -4  24   0 135.559  26.005   1
   4  24   0 88.6141 17.5446   1
  -5 -24   0 141.952  21.182   3
  -5  24   0 174.278  27.799   1
   5  24   0 78.5527 15.6097   1
  -6  24   0 92.7014 21.8300   1
  -7  24   0 10.7246 19.8061   1
  -8  24   0  9.3668 16.1950   1
  -9  24   0 -16.061  17.161   1
 -10  24   0 -21.513  14.854   1
 -11  24   0  3.9468 18.9543   1
   0  25   0 -3.3521 12.4906   1
   1  25   0 99.5678 19.7839   1
  -1  25   0 93.2083 20.8772   1
  -2 -25   0  2.6598 11.7178   3
   2  25   0 15.8568 11.5039   1
  -2  25   0  8.6918 15.4773   1
  -3 -25   0 281.863  28.502   3
  -3  25   0 286.620  33.000   1
   3  25   0 236.957  27.240   1
  -4 -25   0 -2.7388 11.4829   3
  -4  25   0 -6.6866 17.6763   1
   4  25   0 -1.5739 10.1467   1
  -5 -25   0 35.3366 14.9695   3
   5  25   0 24.4340 11.9779   1
  -5  25   0 40.9171 21.5516   1
  -6 -25   0  9.5651 13.5443   3
  -6  25   0 20.1359 21.0642   1
  -7  25   0 -32.302  18.330   1
  -8  25   0 12.6122 19.5422   1
  -9  25   0 125.865  28.802   1
 -10  25   0 61.5486 23.6520   1
   0  26   0 202.749  27.906   1
  -1  26   0 86.9849 21.5418   1
   1  26   0 94.3963 19.5920   1
   2  26   0 29.2050 13.2992   1
  -2  26   0 -7.4367 15.1025   1
   3  26   0 16.8019 11.9740   1
  -3  26   0 -7.5726 15.1291   1
  -4  26   0 128.509  27.742   1
   4  26   0 150.998  22.006   1
  -5 -26   0 101.903  19.745   3
  -5  26   0 111.106  26.296   1
  -6 -26   0 30.2783 15.3183   3
  -6  26   0 35.6443 22.5992   1
  -7  26   0 33.3681 22.0448   1
  -8  26   0 25.0933 21.9443   1
  -9  26   0  8.9853 19.6214   1
   0  27   0 -12.417  13.230   1
   1  27   0 14.8308 12.5850   1
  -1  27   0 18.9377 15.9997   1
   2  27   0 67.7941 18.3693   1
  -2  27   0 32.0018 16.3855   1
  -3  27   0  7.2393 17.5753   1
   3  27   0 -6.8763 10.5972   1
   4  27   0 95.3719 18.5270   1
  -4  27   0 114.224  28.135   1
  -5  27   0 18.4087 19.3829   1
  -6  27   0 64.8176 25.4084   1
  -7  27   0 -0.6083 20.6655   1
  -8  27   0 58.8072 25.5055   1
  -9  27   0 21.5217 23.1749   1
   0  28   0 -2.2483 14.2189   1
  -1  28   0 85.1691 22.0309   1
   1  28   0 72.3700 18.8501   1
   2  28   0 36.8152 16.1586   1
  -2  28   0  7.8041 13.6696   1
  -3  28   0 63.8555 20.0968   1
   3  28   0 18.5005 12.0696   1
  -4  28   0 13.9776 21.7712   1
   4  28   0 13.1740 13.3170   1
  -5  28   0 43.1121 23.6182   1
  -6  28   0 35.6269 23.1533   1
  -7  28   0 27.6753 21.4079   1
   0  29   0 -6.5070 12.7971   1
   1  29   0 -2.4988 13.3693   1
  -1  29   0  8.3279 13.0287   1
   2  29   0 14.7518 15.7510   1
  -2  29   0 34.7164 18.6192   1
   3  29   0 13.3853 13.4055   1
  -3  29   0 18.4772 17.7525   1
   4  29   0 53.2294 17.8961   1
  -4  29   0 77.1374 26.2870   1
  -5  29   0 25.0869 23.9894   1
   0  30   0 92.7905 21.7809   1
  -1  30   0 10.9117 14.2529   1
   1  30   0 -5.7243 14.0579   1
  -2  30   0 23.7017 19.1518   1
   2  30   0 43.0038 17.3473   1
  -3  30   0 28.1381 18.9661   1
   3  30   0 10.5504 14.2682   1
  -4  30   0 29.1657 22.2905   1
   0  31   0 33.8815 18.0167   1
   1  31   0 67.5616 20.7280   1
  -1  31   0 43.3474 20.5729   1
   2  31   0  4.0329 14.8259   1
 -18   0   1 -14.903  15.636   2
  17   0  -1 14.1079 14.0949   3
 -17   0   1 69.1500 22.2101   2
 -16   0   1 -5.6907 15.4274   2
  16   0  -1 -0.7484 11.5069   3
 -15   0   1 117.749  21.486   2
  15   0  -1 97.3685 22.7950   3
 -14   0   1 -0.5895 15.4670   2
  14   0  -1  3.8570 15.1639   3
 -13   0   1 440.419  38.277   2
  13   0  -1 559.896  39.228   3
  12   0  -1 -0.1317 10.1467   3
 -12   0   1  5.3724 12.9350   2
  11   0  -1 376.343  28.601   3
 -11   0   1 360.178  30.344   2
  10   0  -1 11.1036  9.1830   3
 -10   0   1 -7.9993  9.9066   2
  -9   0   1 45.5436 11.9405   2
   9   0  -1 43.0305 10.5346   3
  -8   0   1 -4.4400  6.9505   2
   8   0  -1 0.29927 6.82597   3
  -8   0   1 -0.0051  2.1427   1
   7   0  -1 36.9171  8.7154   3
  -7   0   1 33.4978  3.9205   1
  -7   0   1 25.4031  8.7014   2
  -6   0   1 4.37617 6.47982   2
  -6   0   1 0.42935 2.73124   1
   6   0  -1 2.40038 6.70809   3
  -5   0   1 1281.52   53.57   1
   5   0  -1 1164.40   58.83   3
  -5   0   1 1206.38   58.90   2
  -4   0   1 7.25405 6.44787   2
  -4   0   1 -2.8832  2.5651   1
   4   0  -1 2.07790 5.38026   3
  -3   0   1 4355.87  182.29   1
   3   0  -1 4151.19  189.38   3
  -3   0   1 4265.06  187.86   2
  -2   0   1 4.78924 2.09817   1
   1   0  -1 -1.4119  1.3034   3
  -1   0   1 -0.2626  1.1171   2
   0   0   1 -0.1376  0.1252   1
   0   0   1 0.09506 0.16430   2
  -2   0  -1 -1.9689  2.2897   1
   2   0   1 -5.3999  3.7649   3
  -3   0  -1 3712.30  163.50   2
   3   0   1 3617.22  164.62   3
  -3   0  -1 3731.50  158.18   1
   4   0   1 -8.3205  5.0357   3
  -4   0  -1 -7.9372  2.3955   1
  -4   0  -1 3.93892 5.78812   2
   5   0   1 5085.21  228.17   3
  -5   0  -1 4965.57  226.54   2
  -5   0  -1 5216.83  218.29   1
   6   0   1 8.74090 6.24627   3
  -6   0  -1 2.19462 2.87546   1
  -6   0  -1 -1.2459  6.5003   2
  -7   0  -1 734.675  40.300   2
   7   0   1 653.107  38.582   3
  -7   0  -1 747.013  32.447   1
  -8   0  -1 -0.0125  2.6953   1
  -8   0  -1 -1.5985  8.5617   2
   8   0   1 -1.2086  7.7960   3
  -9   0  -1 145.363  18.104   2
   9   0   1 135.551  16.494   3
 -10   0  -1 -3.4650  9.0433   2
  10   0   1 -3.3925  7.8990   3
 -11   0  -1 213.617  25.151   2
  11   0   1 158.898  20.202   3
  12   0   1 15.5598 13.1187   3
 -12   0  -1 -9.8744 12.3978   2
  13   0   1 319.305  31.927   3
 -13   0  -1 360.159  35.681   2
 -14   0  -1 -5.3797 16.4081   2
  14   0   1 32.3056 12.9129   3
 -15   0  -1  3.1037 16.6030   2
  15   0   1 -15.915  10.840   3
 -16   0  -1  3.6724 15.5765   2
  16   0   1 -11.964  10.941   3
  17   0   1 48.9619 17.9968   3
 -17   0  -1 26.6559 17.5942   2
 -18  -1   1 85.3031 26.2782   2
 -18   1   1 40.5259 21.1598   2
  17  -1  -1 29.1975 16.9143   3
 -17  -1   1 -0.1188 16.8448   2
 -17   1   1 15.2784 16.7945   2
  17   1  -1 -15.635  11.567   3
  16  -1  -1 55.6301 17.6530   3
 -16  -1   1 66.7530 19.5458   2
  16   1  -1 81.4759 20.2482   3
 -16   1   1 97.5565 22.6052   2
  15  -1  -1 370.920  33.633   3
 -15  -1   1 449.187  38.384   2
  15   1  -1 408.236  39.178   3
 -15   1   1 424.630  36.200   2
 -14  -1   1 548.187  42.667   2
  14  -1  -1 508.249  39.458   3
  14   1  -1 563.517  40.731   3
 -14   1   1 556.409  40.554   2
  13  -1  -1 29.6833 13.6917   3
 -13  -1   1 31.1192 16.2422   2
 -13   1   1 11.9690 15.1960   2
  13   1  -1  2.3767 13.4964   3
  12  -1  -1 35.6104 14.7028   3
 -12  -1   1 43.0332 16.2877   2
  12   1  -1 17.9415 11.4090   3
 -12   1   1 62.2466 15.0818   2
 -11  -1   1 -1.4702 11.0948   2
  11  -1  -1 16.4681 14.0044   3
  11   1  -1 32.8588 12.8451   3
 -11   1   1 40.4789 13.6415   2
 -10  -1   1 312.611  26.477   2
  10  -1  -1 278.043  23.496   3
 -10   1   1 295.770  27.215   2
  10   1  -1 293.848  23.982   3
  -9  -1   1 576.022  35.610   2
   9  -1  -1 568.041  35.088   3
  -9   1   1 543.106  34.426   2
   9   1  -1 565.994  34.418   3
   8  -1  -1 15.9017  7.9376   3
  -8  -1   1 35.8362 10.7619   2
  -8   1   1 21.4802  9.0725   2
  -8   1   1 24.6994  4.6324   1
   8   1  -1 49.1511 10.5548   3
  -7  -1   1 57.9835 10.8894   2
   7  -1  -1 81.1097 11.3093   3
  -7   1   1 41.9462 10.3291   2
   7   1  -1 59.9399 11.0374   3
  -7   1   1 95.8393  7.3818   1
  -6  -1   1 16.4904  7.0969   2
   6  -1  -1 13.5963  6.7241   3
  -6   1   1 8.02536 6.80273   2
   6   1  -1 13.8356  6.7355   3
  -6   1   1 11.3616  4.0336   1
  -5  -1   1 498.071  31.923   2
   5  -1  -1 649.593  33.265   3
  -5   1   1 658.916  32.826   2
  -5   1   1 690.417  28.754   1
   5   1  -1 575.666  32.402   3
   4  -1  -1 34.9732  7.1567   3
  -4  -1   1 24.3152  6.9476   2
  -4  -1   1 32.6209  2.6724   1
  -4   1   1 33.4824  7.9429   2
   4   1  -1 32.1552  6.6111   3
  -4   1   1 44.2392  4.9367   1
  -3  -1   1 755.875  37.036   2
  -3  -1   1 758.495  32.992   1
   3   1  -1 771.482  37.010   3
   2  -1  -1 742.879  35.560   3
  -2  -1   1 717.638  35.283   2
  -2  -1   1 743.219  32.848   1
  -2   1   1 790.674  35.070   2
  -2   1   1 774.679  33.729   1
   2   1  -1 769.242  35.400   3
   0  -1   1 -0.8212  1.0476   2
   0   1   1 -0.1619  0.6938   1
   0   1  -1 0.46661 0.90193   1
   1  -1   1 127.775   7.380   2
   1   1   1 126.561   7.216   3
  -2  -1  -1 1222.13   56.24   2
   2  -1   1 1253.48   56.18   3
   2  -1   1 1178.13   55.90   2
   2   1   1 1222.31   56.37   3
   2   1   1 1233.38   53.27   1
  -2   1  -1 1283.56   54.09   1
   3  -1   1 2909.60  133.59   2
  -3  -1  -1 3034.82  134.08   2
  -3  -1  -1 3158.71  128.73   1
   3  -1   1 2987.07  134.62   3
   3   1   1 2942.31  134.78   3
  -3   1  -1 2981.19  129.56   1
  -4  -1  -1 3074.14  125.87   1
   4  -1   1 2846.70  132.54   3
  -4  -1  -1 2941.32  132.33   2
   4   1   1 2849.99  132.82   3
  -4   1  -1 2945.46  126.88   1
   5  -1   1 559.392  30.485   3
  -5  -1  -1 558.774  24.813   1
  -5  -1  -1 547.038  31.062   2
  -5   1  -1 558.931  30.887   2
   5   1   1 565.741  30.758   3
  -5   1  -1 565.911  26.208   1
   6  -1   1 9.21846 6.35352   3
  -6  -1  -1 23.0490  2.6024   1
  -6  -1  -1 18.2009  8.1213   2
   6   1   1 20.9084  7.0749   3
  -6   1  -1 16.4505  3.9467   1
  -6   1  -1 15.2999  7.6462   2
  -7  -1  -1 11.2776  8.8820   2
   7  -1   1 6.88037 6.64262   3
   7   1   1 21.4043  7.7444   3
  -7   1  -1 5.21462 8.78804   2
  -7   1  -1 2.95632 3.70557   1
  -8  -1  -1 87.1378 14.3124   2
   8  -1   1 112.183  15.058   3
  -8   1  -1 126.935  16.548   2
  -8   1  -1 148.931   8.997   1
   8   1   1 126.594  15.321   3
   9  -1   1 358.644  25.383   3
  -9  -1  -1 344.495  27.509   2
   9   1   1 379.162  26.773   3
  -9   1  -1 322.315  26.505   2
 -10  -1  -1 433.992  30.351   2
  10  -1   1 367.572  28.697   3
 -10   1  -1 375.621  30.255   2
  10   1   1 391.622  28.298   3
  11  -1   1 77.2875 14.6990   3
 -11  -1  -1 76.1672 17.6691   2
 -11   1  -1 65.0620 15.1865   2
  11   1   1 80.5535 16.2195   3
  12  -1   1 146.012  20.960   3
 -12  -1  -1 119.398  19.710   2
 -12   1  -1 152.720  23.063   2
  12   1   1 118.391  19.674   3
 -13  -1  -1  2.0277 14.9799   2
  13  -1   1 24.0533 13.2551   3
 -13   1  -1  5.6572 15.1886   2
  13   1   1  9.1255 13.9496   3
 -14  -1  -1 291.638  33.423   2
  14  -1   1 255.133  29.124   3
  14   1   1 247.221  29.724   3
 -14   1  -1 236.843  31.029   2
 -15  -1  -1 187.050  27.864   2
  15  -1   1 151.701  23.353   3
 -15   1  -1 212.211  29.663   2
  15   1   1 186.558  26.472   3
  16  -1   1 74.3021 18.6115   3
 -16  -1  -1 71.0327 21.5734   2
 -16   1  -1 44.1489 20.1467   2
  16   1   1 39.8856 18.0725   3
 -17  -1  -1 76.4852 22.8785   2
  17  -1   1 93.7581 21.7936   3
 -17   1  -1 77.6693 22.5895   2
  17   1   1 50.5430 16.8321   3
  18  -2  -1 25.2159 18.8688   3
 -18   2   1 17.0940 18.3673   2
 -17  -2   1 -21.171  15.428   2
  17  -2  -1 -6.7954 14.0107   3
 -17   2   1 -11.166  14.615   2
  17   2  -1 -3.6365 14.5060   3
 -16  -2   1 16.5250 17.6662   2
  16  -2  -1 19.8948 15.6675   3
 -16   2   1 -7.4477 13.8337   2
  16   2  -1 21.4503 17.3166   3
 -15  -2   1 39.1347 19.9012   2
  15  -2  -1 29.8909 14.6319   3
 -15   2   1 55.4962 16.4153   2
  15   2  -1 61.4731 18.3305   3
 -14  -2   1  3.1887 16.5221   2
  14  -2  -1 35.4708 16.5193   3
  14   2  -1 13.5385 15.9765   3
 -14   2   1 -2.5502 12.9467   2
  13  -2  -1 67.4690 16.3474   3
 -13  -2   1 43.1512 15.2776   2
 -13   2   1 48.3865 17.3230   2
  13   2  -1 63.4649 17.1118   3
  12  -2  -1 934.453  53.858   3
 -12  -2   1 889.742  53.823   2
 -12   2   1 895.016  53.409   2
  12   2  -1 846.911  52.763   3
  11  -2  -1 -2.4775  8.7121   3
 -11  -2   1  0.3453 10.3115   2
 -11   2   1  1.3928 11.0799   2
  11   2  -1  2.6249 10.8291   3
 -10  -2   1 72.9184 14.7115   2
  10  -2  -1 109.554  15.548   3
 -10   2   1 62.9141 14.9578   2
  10   2  -1 93.4605 15.4837   3
  -9  -2   1 102.668  15.471   2
   9  -2  -1 81.2003 13.5035   3
   9   2  -1 92.5680 14.1289   3
  -9   2   1 111.233   9.236   1
  -9   2   1 105.008  15.984   2
  -8  -2   1 80.5152 13.8069   2
   8  -2  -1 100.236  13.489   3
   8   2  -1 83.0147 12.3102   3
  -8   2   1 102.441   8.826   1
  -8   2   1 81.7706 12.7003   2
   7  -2  -1 60.5499 11.1493   3
  -7  -2   1 42.6532  9.9849   2
  -7   2   1 46.5370  9.5783   2
   7   2  -1 48.0244  9.8994   3
  -7   2   1 78.4813  7.2123   1
  -6  -2   1 406.563  26.916   2
   6  -2  -1 444.496  26.827   3
  -6   2   1 498.134  27.301   2
   6   2  -1 437.983  26.852   3
  -6   2   1 512.275  23.199   1
   5  -2  -1 -1.1359  6.3066   3
  -5  -2   1 6.55123 7.17904   2
  -5   2   1 1.76825 6.57500   2
   5   2  -1 -5.6728  5.8951   3
  -5   2   1 1.33100 3.74557   1
  -4  -2   1 226.977  16.608   2
   4  -2  -1 236.065  15.737   3
  -4   2   1 239.381  16.394   2
   4   2  -1 251.124  15.894   3
  -4   2   1 245.486  13.516   1
   3  -2  -1 231.696  15.703   3
  -3  -2   1 245.804  15.562   2
   3   2  -1 255.712  15.285   3
   3   2  -1 262.031  11.880   1
  -3   2   1 271.734  13.979   1
  -3   2   1 246.709  15.297   2
   2  -2  -1 21.2484  4.5622   3
  -2  -2   1 3.80338 4.28136   2
  -2   2   1 20.9885  4.1382   1
   2   2  -1 7.80786 2.55916   1
   2   2  -1 2.66535 3.54233   3
   1  -2  -1 505.899  23.278   2
  -1  -2   1 488.626  24.329   2
  -1   2   1 549.768  24.035   1
   1   2  -1 524.771  23.998   3
  -2  -2  -1 3.41339 4.31266   2
   2  -2   1 6.46862 4.32212   2
   2  -2   1 2.98190 3.98290   3
   2   2   1 4.48586 3.88720   3
   2   2   1 4.45191 2.42526   1
  -2   2  -1 10.1029  4.1691   1
  -3  -2  -1 652.446  32.595   2
   3  -2   1 653.325  31.631   3
   3  -2   1 612.518  31.817   2
  -3   2  -1 652.176  30.033   1
   3   2   1 640.367  28.295   1
   3   2   1 646.595  32.068   3
  -4  -2  -1 1412.45   68.38   2
   4  -2   1 1441.63   68.11   3
  -4  -2  -1 1590.09   62.70   1
   4  -2   1 1358.94   67.46   2
   4   2   1 1405.73   68.21   3
  -4   2  -1 1475.79   64.63   1
  -5  -2  -1 14.3323  6.8280   2
   5  -2   1 -2.4303  5.6870   3
   5   2   1 -4.4889  5.1543   3
  -5   2  -1 1.54497 3.82402   1
  -6  -2  -1 260.602  19.755   2
   6  -2   1 265.494  19.418   3
  -6   2  -1 297.169  15.468   1
   6   2   1 280.453  19.298   3
  -6   2  -1 277.148  20.377   2
   7  -2   1 9.53981 7.62006   3
  -7  -2  -1 7.86971 8.44555   2
   7   2   1 -4.9693  5.6382   3
  -7   2  -1 0.31490 7.00673   2
  -7   2  -1 5.35665 4.20716   1
   8  -2   1 721.650  39.745   3
  -8  -2  -1 664.100  40.655   2
  -8   2  -1 714.016  33.304   1
  -8   2  -1 727.736  41.031   2
   8   2   1 682.891  39.972   3
  -9  -2  -1 142.999  18.827   2
   9  -2   1 129.152  16.127   3
  -9   2  -1 133.511  17.354   2
   9   2   1 141.169  16.626   3
  10  -2   1 138.404  17.464   3
 -10  -2  -1 136.889  19.866   2
 -10   2  -1 158.326  19.838   2
  10   2   1 129.715  17.305   3
 -11  -2  -1  2.3088 12.1816   2
  11  -2   1  6.1849 10.8918   3
  11   2   1 2.40911 9.58632   3
 -11   2  -1  0.3851 11.9743   2
 -12  -2  -1 278.358  30.460   2
  12  -2   1 304.876  28.919   3
 -12   2  -1 234.362  27.521   2
  12   2   1 289.345  28.736   3
 -13  -2  -1  5.6189 14.2832   2
  13  -2   1 23.8752 14.7095   3
  13   2   1 21.6281 13.0112   3
 -13   2  -1 -11.574  14.377   2
  14  -2   1 160.463  22.746   3
 -14  -2  -1 108.610  24.124   2
 -14   2  -1 158.007  25.244   2
  14   2   1 152.474  23.246   3
  15  -2   1 -8.8272 12.1451   3
 -15  -2  -1 14.5944 18.4011   2
 -15   2  -1 -8.2339 11.3941   2
  15   2   1  7.7040 14.1165   3
 -16  -2  -1  9.9227 18.7079   2
  16  -2   1 -1.7867 11.1187   3
  16   2   1 11.0426 15.1249   3
 -16   2  -1 -1.3735 16.6004   2
  17  -2   1 10.6767 13.1015   3
 -17  -2  -1 22.6684 18.2106   2
 -17   2  -1 -7.9641 14.7204   2
  17   2   1 -5.9743 10.4406   3
 -18   3   1 -7.1356 16.0766   2
  17  -3  -1 17.3463 14.2834   3
 -17  -3   1  3.7281 18.2396   2
 -17   3   1  1.1812 16.0093   2
  17   3  -1 14.8317 13.8723   3
  16  -3  -1 42.5221 17.1033   3
 -16  -3   1 -10.063  15.937   2
  16   3  -1 57.6930 21.1934   3
 -16   3   1 22.6054 16.5789   2
 -15  -3   1 209.077  31.019   2
  15  -3  -1 221.490  27.726   3
 -15   3   1 298.812  32.859   2
  15   3  -1 262.854  32.280   3
 -14  -3   1 19.5798 17.4822   2
  14  -3  -1 48.8894 15.9323   3
 -14   3   1 41.8337 15.7483   2
  14   3  -1 61.0096 18.5085   3
  13  -3  -1 57.0917 17.2889   3
 -13  -3   1 65.9548 18.7433   2
  13   3  -1 61.4971 17.3151   3
 -13   3   1 59.4158 16.5197   2
 -12  -3   1 92.2079 18.1325   2
  12  -3  -1 116.684  18.209   3
 -12   3   1 118.843  19.418   2
  12   3  -1 82.3590 16.4478   3
 -11  -3   1 603.265  40.055   2
  11  -3  -1 619.283  39.221   3
 -11   3   1 633.895  40.635   2
  11   3  -1 614.003  39.110   3
 -10  -3   1 -4.4594 10.1200   2
  10  -3  -1 -7.4750  9.4643   3
 -10   3   1 -9.2744  9.6042   2
  10   3  -1 0.49671 8.21995   3
   9  -3  -1 280.961  22.041   3
  -9  -3   1 277.130  23.213   2
  -9   3   1 254.871  22.818   2
   9   3  -1 254.480  22.871   3
  -9   3   1 331.202  17.338   1
   8  -3  -1 220.682  19.002   3
  -8  -3   1 235.094  20.105   2
  -8   3   1 259.056  15.071   1
   8   3  -1 237.236  19.385   3
  -8   3   1 233.148  19.032   2
   7  -3  -1 -3.6906  6.0565   3
  -7  -3   1 -5.6073  6.6096   2
  -7   3   1 4.45061 4.37814   1
  -7   3   1 3.20583 7.68691   2
   7   3  -1 8.55944 7.78038   3
   6  -3  -1 17.3228  7.0129   3
  -6  -3   1 11.9032  7.2572   2
  -6   3   1 24.9089  5.5896   1
  -6   3   1 9.58699 7.33132   2
   6   3  -1 12.3410  7.7506   3
  -5  -3   1 43.2279  9.2975   2
   5   3  -1 41.4855  8.1762   3
  -4  -3   1 897.706  45.553   2
   4  -3  -1 888.221  45.510   3
   4   3  -1 944.411  45.617   3
  -4   3   1 940.532  43.036   1
  -4   3   1 933.996  44.891   2
   4   3  -1 981.172  40.682   1
   3  -3  -1 2254.34   99.18   3
   3  -3  -1 2237.48   97.44   2
  -3  -3   1 2028.53   98.28   2
   3   3  -1 2274.21   94.11   1
  -3   3   1 2223.60   95.76   1
   3   3  -1 2056.12   98.71   3
   2  -3  -1 16.0792  5.2909   3
  -2  -3   1 20.2120  5.9753   2
   2  -3  -1 12.1345  3.8158   2
  -2   3   1 18.3566  4.4297   1
   2   3  -1 23.1343  3.9956   1
   2   3  -1 11.3700  4.7523   3
   1  -3  -1 168.959   9.481   3
  -1  -3   1 105.898   9.468   2
  -1   3   1 176.883  10.145   1
   1   3  -1 141.381   8.843   1
   0  -3   1 0.73991 2.70085   2
   0  -3  -1 5.80877 2.28342   2
   0  -3   1 1.31252 1.98992   3
   0   3   1 2.36054 3.32356   1
   0   3  -1 -3.3382  2.8105   1
  -1  -3  -1 26.7474  4.4468   2
   1  -3   1 52.1870  4.3793   3
   1  -3   1 27.8858  4.9149   2
   1   3   1 27.6727  4.3312   1
  -1   3  -1 33.0066  4.9198   1
   2  -3   1 812.935  38.306   3
  -2  -3  -1 811.146  38.631   2
   2  -3   1 813.129  38.404   2
  -2   3  -1 823.437  37.803   1
   2   3   1 801.155  38.876   3
   2   3   1 838.965  36.499   1
   3  -3   1 77.9258  8.2665   3
  -3  -3  -1 51.8992  7.7404   2
   3  -3   1 70.3055  7.8570   2
  -3   3  -1 68.7450  7.6526   1
   3   3   1 59.2839  7.5357   3
   3   3   1 61.3137  5.3162   1
   4  -3   1 857.418  42.331   3
  -4  -3  -1 857.174  42.932   2
   4  -3   1 832.709  42.539   2
   4   3   1 901.537  37.892   1
   4   3   1 837.610  42.776   3
  -4   3  -1 888.706  40.302   1
   5  -3   1 87.3250 10.4292   2
   5  -3   1 92.5860 11.0668   3
  -5  -3  -1 110.145  12.905   2
  -5   3  -1 99.0275  8.7186   1
   5   3   1 94.9091 11.0559   3
   6  -3   1 2.63379 5.70496   3
  -6  -3  -1 -2.4615  7.7146   2
   6   3   1 -8.9960  6.8871   3
  -6   3  -1 1.28632 4.20379   1
  -7  -3  -1 102.546  13.704   2
   7  -3   1 103.671  13.235   3
  -7   3  -1 107.903   9.827   1
  -7   3  -1 123.251  15.424   2
   7   3   1 101.929  12.893   3
  -8  -3  -1 28.1940  9.7368   2
   8  -3   1 27.1934  8.4407   3
  -8   3  -1 23.5173 10.4913   2
   8   3   1 23.3762  8.7225   3
  -8   3  -1 31.0430  5.8294   1
  -9  -3  -1 43.1581 12.8744   2
   9  -3   1 43.5577 11.9495   3
   9   3   1 46.7246 12.3212   3
  -9   3  -1 67.6401 14.2731   2
  -9   3  -1 64.1350  7.5429   1
 -10  -3  -1  2.7474 10.7471   2
  10  -3   1 -13.312   7.610   3
 -10   3  -1 -0.6770  8.9905   2
  10   3   1 10.6314  9.0901   3
  11  -3   1 264.829  25.567   3
 -11  -3  -1 317.395  30.411   2
  11   3   1 243.665  25.786   3
 -11   3  -1 223.981  24.962   2
  12  -3   1 20.7160 11.7723   3
 -12  -3  -1 15.0938 14.9551   2
 -12   3  -1  9.3956 11.7573   2
  12   3   1 17.9589 13.6752   3
 -13  -3  -1 17.0578 16.4544   2
  13  -3   1  6.9407 10.2862   3
 -13   3  -1  9.6826 14.7132   2
  13   3   1  4.8178 11.9023   3
  14  -3   1  1.7625 11.2662   3
 -14  -3  -1  9.8445 16.6874   2
 -14   3  -1 -6.7394 12.7251   2
  14   3   1 22.5448 16.1268   3
 -15  -3  -1 268.307  34.614   2
  15  -3   1 181.517  25.388   3
 -15   3  -1 222.165  29.693   2
  15   3   1 198.394  26.794   3
 -16  -3  -1 21.6332 17.8668   2
  16  -3   1 15.1051 13.5650   3
  16   3   1 -5.8087 13.7910   3
 -16   3  -1 -1.3165 14.8986   2
 -17  -3  -1 113.737  26.412   2
  17  -3   1 74.1695 20.5802   3
 -17   3  -1 76.0535 22.6584   2
  17   3   1 72.8463 21.8611   3
 -18   4   1  2.9610 16.4849   2
 -17  -4   1 -11.059  17.478   2
  17  -4  -1 -1.6438 14.6856   3
 -17   4   1  6.5608 16.2368   2
  17   4  -1 -7.9228 12.2794   3
 -16  -4   1 15.2455 17.2274   2
  16  -4  -1 23.9291 15.8987   3
 -16   4   1 33.9072 17.5377   2
  16   4  -1 38.7394 17.8126   3
  15  -4  -1  5.7559 11.5959   3
 -15  -4   1 15.8025 18.7503   2
  15   4  -1 15.8347 14.5940   3
 -15   4   1 30.8409 16.3446   2
  14  -4  -1  4.9723 11.1383   3
 -14  -4   1 -2.3094 16.5904   2
 -14   4   1 28.5085 14.5022   2
  14   4  -1 28.6675 16.3146   3
 -13  -4   1 24.0505 16.7762   2
  13  -4  -1 -0.6721 11.6803   3
  13   4  -1 19.9786 14.2352   3
 -13   4   1 11.7672 10.5416   2
 -12  -4   1 117.890  21.741   2
  12  -4  -1 120.568  18.802   3
 -12   4   1 134.904  20.864   2
  12   4  -1 109.446  18.355   3
  11  -4  -1 175.621  21.757   3
 -11  -4   1 217.455  23.942   2
  11   4  -1 143.381  19.630   3
 -11   4   1 184.771  22.128   2
 -10  -4   1 -6.8299 10.7326   2
  10  -4  -1 14.6370  9.3536   3
 -10   4   1  5.1502 10.2514   2
  10   4  -1 -11.255   7.449   3
  -9  -4   1 86.2903 15.6906   2
   9  -4  -1 92.9254 14.1253   3
   9   4  -1 88.3958 14.7168   3
  -9   4   1 94.2394 14.6044   2
  -9   4   1 122.163  10.968   1
   8  -4  -1 13.1848  7.9734   3
  -8  -4   1 11.0000  9.8866   2
   8   4  -1 -3.5566  6.5527   3
  -8   4   1 6.62435 8.36943   2
  -8   4   1 4.94725 4.94036   1
  -7  -4   1 163.040  16.871   2
   7  -4  -1 146.197  16.026   3
  -7   4   1 180.183  12.314   1
  -7   4   1 197.770  17.730   2
   7   4  -1 141.084  15.406   3
   6  -4  -1 55.2032 10.0489   3
  -6  -4   1 49.4436 10.0306   2
  -6   4   1 62.7831  9.9459   2
   6   4  -1 57.7162  9.5239   3
  -6   4   1 61.7872  7.9568   1
  -5  -4   1 165.063  15.626   2
   5  -4  -1 183.430  14.217   3
  -5   4   1 155.568  13.550   2
  -5   4   1 172.680  12.356   1
   5   4  -1 161.794  13.746   3
   5   4  -1 187.093   8.733   1
  -4  -4   1 99.2149 11.2942   2
   4  -4  -1 134.222  11.026   3
   4  -4  -1 121.689   9.948   2
   4   4  -1 80.1174 10.0334   3
   4   4  -1 96.7525  6.9666   1
  -4   4   1 114.093   9.677   1
   3  -4  -1 934.983  43.056   2
  -3  -4   1 908.373  44.558   2
   3  -4  -1 916.356  44.295   3
   3   4  -1 908.059  44.200   3
   3   4  -1 929.999  41.190   1
  -3   4   1 922.788  42.998   1
   2  -4  -1 178.751  12.293   3
  -2  -4   1 181.962  12.725   2
   2  -4  -1 182.518  10.717   2
  -2   4   1 171.224  11.669   1
   2   4  -1 165.190  11.413   3
   1  -4  -1 763.530  34.241   2
  -1  -4   1 747.070  35.849   2
   1  -4  -1 788.718  36.321   3
  -1   4   1 769.156  35.736   1
   1   4  -1 727.443  34.777   1
   0  -4   1 787.080  33.050   3
   0  -4  -1 659.227  32.292   2
   0  -4  -1 661.372  33.758   3
   0  -4   1 772.395  33.575   2
   0   4   1 634.140  32.875   1
   0   4  -1 743.435  33.312   1
  -1  -4  -1 28.3843  4.6003   2
   1  -4   1 21.6440  4.8386   2
   1  -4   1 32.1923  4.4883   3
  -1   4  -1 32.0103  6.3484   1
   1   4   1 17.9794  4.7017   1
   2  -4   1 1721.49   71.75   3
  -2  -4  -1 1508.75   71.53   2
   2  -4   1 1545.20   71.47   2
   2   4   1 1607.86   69.37   1
  -2   4  -1 1503.25   70.45   1
  -3  -4  -1 110.825  10.692   2
   3  -4   1 119.680  10.538   3
   3  -4   1 139.014  11.542   2
   3   4   1 131.561   8.475   1
  -3   4  -1 137.038  10.733   1
   3   4   1 126.905  11.357   3
   4  -4   1 1310.11   60.93   3
   4  -4   1 1283.87   60.76   2
  -4  -4  -1 1270.24   61.22   2
   4   4   1 1234.56   61.18   3
  -4   4  -1 1222.39   58.55   1
   4   4   1 1374.95   56.31   1
   5  -4   1 138.367  12.772   3
  -5  -4  -1 120.990  13.155   2
   5  -4   1 128.087  12.636   2
   5   4   1 127.289  12.711   3
   5   4   1 134.438   7.051   1
  -5   4  -1 134.912  11.005   1
  -6  -4  -1 111.361  14.013   2
   6  -4   1 88.5037 12.0194   3
   6  -4   1 110.734  12.817   2
   6   4   1 97.7765 12.3065   3
  -6   4  -1 112.527  10.219   1
   7  -4   1 554.751  33.137   3
  -7  -4  -1 601.973  35.098   2
  -7   4  -1 613.513  34.030   2
  -7   4  -1 576.876  29.793   1
   7   4   1 603.701  34.681   3
   8  -4   1 12.0462  8.5614   3
  -8  -4  -1 24.9906 10.6682   2
  -8   4  -1 6.75176 9.39717   2
  -8   4  -1 -2.8565  4.9887   1
   8   4   1 7.70942 7.64826   3
   9  -4   1 -8.4690  7.9752   3
  -9  -4  -1 -5.6087  9.7367   2
   9   4   1 5.02321 8.13892   3
  -9   4  -1 -1.3002  4.8547   1
  -9   4  -1 -3.4086  9.5291   2
 -10  -4  -1 -8.8990 11.2566   2
  10  -4   1 -13.296   7.004   3
 -10   4  -1  1.8267 11.0805   2
  10   4   1 2.30780 8.54650   3
 -11  -4  -1 15.4818 13.3912   2
  11  -4   1 17.7408 11.9212   3
 -11   4  -1 16.9517 12.5943   2
  11   4   1  7.7037 10.2201   3
 -12  -4  -1  1.6529 11.8580   2
  12  -4   1 -7.4320 10.8677   3
 -12   4  -1 -11.088  10.069   2
  12   4   1 -8.2379 11.4920   3
 -13  -4  -1 37.2210 17.4331   2
  13  -4   1 40.5816 13.9690   3
 -13   4  -1 13.5520 14.6646   2
  13   4   1 27.7666 15.7692   3
  14  -4   1 20.0286 11.9469   3
 -14  -4  -1 38.0333 20.3490   2
 -14   4  -1 12.8024 14.3122   2
  14   4   1 -0.3518 13.7625   3
 -15  -4  -1 -4.9512 18.9395   2
  15  -4   1 10.7914 14.1979   3
 -15   4  -1 19.3164 15.5043   2
  15   4   1 30.7636 19.0242   3
  16  -4   1  1.4994 13.0433   3
 -16  -4  -1 -13.397  19.487   2
 -16   4  -1  2.8081 15.0112   2
  16   4   1 -7.6581 10.7498   3
 -17  -4  -1 40.6583 20.2604   2
  17  -4   1 30.8801 15.5905   3
 -17   4  -1  6.0465 17.8967   2
  17   4   1 -12.447  14.529   3
 -17  -5   1  8.0937 18.9708   2
  17  -5  -1 -14.597  11.731   3
 -17   5   1 30.9581 16.8594   2
  17   5  -1 -28.443  13.516   3
 -16  -5   1 115.541  27.058   2
  16  -5  -1 133.151  22.289   3
  16   5  -1 103.022  24.810   3
 -16   5   1 104.614  22.856   2
 -15  -5   1 50.7804 21.5803   2
  15  -5  -1 75.6178 17.3766   3
  15   5  -1 62.1017 20.5817   3
 -15   5   1 34.0202 15.7588   2
 -14  -5   1 250.296  30.552   2
  14  -5  -1 285.291  29.421   3
 -14   5   1 270.305  29.488   2
  14   5  -1 276.307  30.145   3
  13  -5  -1 -8.6501  9.9661   3
 -13  -5   1 -16.971  11.492   2
 -13   5   1 10.5791 11.8519   2
  13   5  -1 -1.6918 11.2537   3
  12  -5  -1 10.5981 12.6274   3
 -12  -5   1 -11.449  12.708   2
 -12   5   1  8.1947 11.1797   2
  12   5  -1  3.3653 12.6531   3
 -11  -5   1 -14.853   9.804   2
  11  -5  -1 -2.0354 10.3306   3
  11   5  -1 2.90987 9.62656   3
 -11   5   1  5.2283 11.5644   2
 -10  -5   1 239.217  25.063   2
  10  -5  -1 257.329  24.909   3
 -10   5   1 302.372  24.343   2
  10   5  -1 265.076  25.332   3
  -9  -5   1 16.4404 11.3642   2
   9  -5  -1 7.46580 8.19687   3
  -9   5   1 8.42760 6.30989   1
  -9   5   1 15.1827  9.7658   2
   9   5  -1 9.13482 9.57433   3
  -8  -5   1 295.435  22.933   2
   8  -5  -1 268.599  22.274   3
  -8   5   1 273.807  21.803   2
   8   5  -1 278.788  21.710   3
  -8   5   1 327.972  18.727   1
   7  -5  -1 0.29103 6.09313   3
  -7  -5   1 -2.9309  7.1681   2
  -7   5   1 2.36800 5.21492   1
  -7   5   1 -14.771   5.984   2
   7   5  -1 1.71239 6.32474   3
   6  -5  -1 14.0485  7.7634   3
  -6  -5   1 14.7728  8.9906   2
  -6   5   1 14.3146  7.3046   2
   6   5  -1 10.6417  6.8992   3
  -6   5   1 21.7053  6.2472   1
   5  -5  -1 89.0780 10.4093   3
  -5  -5   1 98.8506 12.5743   2
   5  -5  -1 72.5519  9.4520   2
  -5   5   1 84.1131  9.3488   1
   5   5  -1 78.0082  6.2183   1
   5   5  -1 61.4501  9.4524   3
   4  -5  -1 149.297  13.601   3
   4  -5  -1 174.720  12.096   2
  -4  -5   1 171.062  13.728   2
   4   5  -1 182.353  10.324   1
   4   5  -1 160.079  13.560   3
  -4   5   1 169.249  12.669   1
   3  -5  -1 148.106   9.889   2
   3  -5  -1 130.395  11.172   3
  -3  -5   1 130.063  12.238   2
   3   5  -1 128.266  10.599   3
   3   5  -1 131.466   9.503   1
  -3   5   1 115.037  10.843   1
  -2  -5   1 136.124  11.878   2
   2  -5  -1 154.046   9.765   2
   2  -5  -1 148.122  11.722   3
  -2   5   1 161.809  11.667   1
   2   5  -1 144.700  10.411   1
  -1  -5   1 6115.23  310.18   2
   1  -5  -1 7796.61  313.88   3
   1  -5  -1 7731.63  309.28   2
   1   5  -1 6391.62  304.95   1
  -1   5   1 7471.27  305.90   1
   0  -5   1 416.168  22.684   2
   0  -5  -1 453.910  23.071   3
   0  -5   1 454.276  22.035   3
   0  -5  -1 449.638  21.571   2
   0   5  -1 428.979  22.809   1
   0   5   1 456.593  23.195   1
   1  -5   1 552.852  25.979   3
  -1  -5  -1 499.888  25.810   2
   1  -5   1 467.958  26.074   2
   1   5   1 518.749  26.231   1
  -1   5  -1 658.025  27.662   1
  -2  -5  -1 125.810   9.980   2
   2  -5   1 115.108  10.075   2
   2  -5   1 107.020   9.228   3
   2   5   1 120.316   9.569   1
  -2   5  -1 119.325  11.141   1
  -3  -5  -1 7.91636 5.16420   2
   3  -5   1 -2.4118  5.3693   2
   3   5   1 -1.6041  4.1394   1
  -3   5  -1 1.64761 5.43568   1
   4  -5   1 1097.49   53.43   3
   4  -5   1 1112.67   53.61   2
  -4  -5  -1 1076.24   53.84   2
   4   5   1 1194.66   49.85   1
  -4   5  -1 1109.91   52.17   1
   4   5   1 1090.83   54.34   3
   5  -5   1 374.781  22.589   3
  -5  -5  -1 386.314  24.181   2
   5  -5   1 350.458  22.519   2
   5   5   1 397.090  17.835   1
  -5   5  -1 345.024  20.896   1
   5   5   1 382.586  23.073   3
   6  -5   1 118.806  13.044   3
  -6  -5  -1 120.624  14.777   2
   6  -5   1 117.746  13.549   2
  -6   5  -1 131.836  11.904   1
   6   5   1 152.749  14.861   3
   6   5   1 126.790   6.683   1
   7  -5   1 4.49116 7.66706   2
   7  -5   1 8.03118 6.47420   3
  -7  -5  -1 3.77504 8.77695   2
   7   5   1 13.1815  7.9168   3
  -7   5  -1 10.9962  6.1934   1
  -8  -5  -1 158.012  17.958   2
   8  -5   1 172.200  16.753   3
  -8   5  -1 132.047  16.710   2
  -8   5  -1 161.038  12.737   1
   8   5   1 143.857  16.578   3
   9  -5   1 32.8911  9.9926   3
  -9  -5  -1 55.9658 13.8329   2
   9   5   1 36.8548 11.9346   3
  -9   5  -1 46.8262 12.8597   2
  -9   5  -1 46.7692  8.4750   1
 -10  -5  -1 627.348  40.282   2
  10  -5   1 592.341  38.672   3
  10   5   1 645.185  39.519   3
 -10   5  -1 642.429  39.712   2
  11  -5   1  1.9377 11.0759   3
 -11  -5  -1  3.2031 11.8167   2
  11   5   1 -20.164  10.348   3
 -11   5  -1 -5.0428 11.0810   2
 -12  -5  -1 50.2707 15.7669   2
  12  -5   1 71.2974 15.2948   3
  12   5   1 39.5756 14.2412   3
 -12   5  -1 93.7104 18.4505   2
  13  -5   1  3.9900 11.1179   3
 -13  -5  -1 19.4542 16.6488   2
  13   5   1 24.1120 15.1530   3
 -13   5  -1 15.4525 12.7113   2
  14  -5   1 217.518  25.786   3
 -14  -5  -1 177.176  26.879   2
  14   5   1 203.992  27.328   3
 -14   5  -1 149.977  24.280   2
  15  -5   1 28.7680 15.2478   3
 -15  -5  -1 68.9119 22.4466   2
  15   5   1 53.2622 19.7800   3
 -15   5  -1 52.5101 17.4406   2
 -16  -5  -1  9.3337 21.5190   2
  16  -5   1 54.0234 17.8736   3
 -16   5  -1 37.1208 17.9538   2
  16   5   1 46.3265 17.2697   3
  17  -5   1 -3.0390 13.8423   3
 -17  -5  -1 11.9720 22.9565   2
  17   5   1 -18.279  13.447   3
 -17   5  -1  0.1643 16.4504   2
 -17  -6   1 -0.1834 20.7908   2
  17  -6  -1  4.5396 15.4080   3
  17   6  -1 -3.5364 19.3874   3
 -17   6   1 38.9714 19.0330   2
 -16  -6   1 60.5598 24.4359   2
  16  -6  -1 17.2444 15.2981   3
 -16   6   1 33.8914 17.3465   2
  16   6  -1 44.6772 21.2338   3
  15  -6  -1 18.1209 14.6202   3
 -15  -6   1 46.7501 21.8640   2
  15   6  -1 22.7991 18.2771   3
 -15   6   1 19.6728 12.8322   2
  14  -6  -1 18.5662 11.8235   3
 -14  -6   1 14.4030 18.8506   2
 -14   6   1 -16.959  10.433   2
  14   6  -1  7.2849 14.2097   3
 -13  -6   1 68.5779 21.2587   2
  13  -6  -1 109.502  19.019   3
 -13   6   1 90.3491 17.6217   2
  13   6  -1 107.202  19.512   3
  12  -6  -1 -6.3199  9.6500   3
 -12  -6   1  6.5955 12.2849   2
 -12   6   1 17.3294 10.5793   2
  12   6  -1  2.1329 11.4073   3
 -11  -6   1 104.475  17.885   2
  11  -6  -1 92.0094 15.9042   3
 -11   6   1 124.315  18.390   2
  11   6  -1 111.377  17.609   3
  10  -6  -1 58.2204 13.8330   3
 -10  -6   1 64.7607 15.8878   2
  10   6  -1 53.1183 12.8942   3
 -10   6   1 65.1375  9.9845   1
 -10   6   1 59.5851 13.0429   2
   9  -6  -1 28.1294 10.8256   3
  -9  -6   1 25.2530 11.7432   2
  -9   6   1 42.5993 11.5643   2
   9   6  -1 21.1858  9.5503   3
  -9   6   1 31.0899  7.7158   1
   8  -6  -1 34.4935 10.3995   3
  -8  -6   1 31.6037 11.4829   2
  -8   6   1 32.3406  9.7639   2
  -8   6   1 35.4639  7.5744   1
   8   6  -1 45.3412 11.0983   3
   7  -6  -1 54.9083 11.2415   3
  -7  -6   1 58.2388 11.5989   2
   7   6  -1 70.9367 11.7625   3
  -7   6   1 57.8412  8.6087   1
  -7   6   1 58.5300 10.5258   2
  -6  -6   1 505.939  31.052   2
   6  -6  -1 486.697  28.765   3
  -6   6   1 457.325  26.960   1
   6   6  -1 453.072  28.718   3
   6   6  -1 548.177  23.238   1
  -5  -6   1 878.718  46.772   2
   5  -6  -1 899.705  44.716   2
   5  -6  -1 873.412  45.764   3
   5   6  -1 867.690  45.774   3
   5   6  -1 984.008  41.393   1
  -5   6   1 936.728  44.346   1
  -4  -6   1 40.6716  8.4254   2
   4   6  -1 42.1652  8.3245   3
   4   6  -1 35.6318  5.6558   1
  -4   6   1 42.3646  7.0209   1
  -3  -6   1 5.19124 5.62708   2
   3  -6  -1 2.57263 5.90983   3
   3  -6  -1 7.36374 4.71355   2
   3   6  -1 -2.1618  4.2013   1
  -3   6   1 -3.9864  5.7679   1
   3   6  -1 -1.2587  4.3464   3
  -2  -6   1 231.414  18.087   2
   2  -6  -1 373.689  16.931   2
   2  -6  -1 358.138  18.921   3
  -2   6   1 323.315  18.546   1
   2   6  -1 260.273  17.138   1
   1  -6  -1 1043.21   46.67   2
  -1  -6   1 997.712  48.308   2
   1  -6  -1 1040.74   48.95   3
  -1   6   1 1042.25   48.43   1
   1   6  -1 1006.69   47.50   1
   0  -6  -1 38.5827  5.5326   2
   1  -6   1 657.936  31.420   3
  -1  -6  -1 639.196  31.020   2
   1  -6   1 619.444  31.615   2
  -1   6  -1 659.744  32.335   1
   1   6   1 653.716  31.637   1
   2  -6   1 456.408  24.578   2
  -2  -6  -1 457.536  24.536   2
   2   6   1 491.639  24.276   1
  -2   6  -1 495.437  25.427   1
  -3  -6  -1 42.6548  7.8459   2
   3  -6   1 25.8629  6.5977   2
   3  -6   1 29.8237  6.4686   3
  -3   6  -1 33.9291  8.0240   1
   3   6   1 25.8023  5.5002   1
   4  -6   1 93.3332 10.7818   2
  -4  -6  -1 111.434  12.177   2
  -4   6  -1 72.1049  9.6590   1
   4   6   1 107.250   8.305   1
   4   6   1 82.7887 10.2795   3
  -5  -6  -1 1362.32   66.03   2
   5  -6   1 1310.06   64.78   3
   5  -6   1 1323.47   64.81   2
  -5   6  -1 1397.67   63.35   1
   5   6   1 1433.05   60.04   1
   5   6   1 1278.60   65.56   3
   6  -6   1 47.1953  9.5466   2
   6  -6   1 45.4935  9.3501   3
  -6  -6  -1 54.1722 10.2805   2
   6   6   1 57.8583 10.0462   3
  -6   6  -1 46.9900  8.7280   1
   6   6   1 57.6114  4.9153   1
   7  -6   1 327.861  22.394   2
  -7  -6  -1 332.398  23.346   2
   7  -6   1 305.150  21.324   3
   7   6   1 312.757  23.218   3
  -7   6  -1 309.676  19.965   1
   8  -6   1 28.3909  9.6183   3
  -8  -6  -1 44.1482 11.1434   2
   8   6   1 22.3409  8.8646   3
  -8   6  -1 13.1952  6.8569   1
   9  -6   1 100.188  14.856   3
  -9  -6  -1 103.474  17.148   2
  -9   6  -1 91.4410 11.4594   1
   9   6   1 112.821  15.598   3
  -9   6  -1 92.3614 14.7053   2
 -10  -6  -1 62.1704 16.2373   2
  10  -6   1 45.1246 13.4884   3
  10   6   1 71.4227 14.2451   3
 -10   6  -1 86.2830 16.4557   2
  11  -6   1 76.0936 14.7542   3
 -11  -6  -1 47.3952 14.8703   2
  11   6   1 52.6469 14.1365   3
 -11   6  -1 59.7425 16.0342   2
  12  -6   1 14.5568 10.9464   3
 -12  -6  -1 18.2015 13.5150   2
 -12   6  -1  3.5763 11.0927   2
  12   6   1  2.0529 11.1789   3
 -13  -6  -1 113.454  21.604   2
  13  -6   1 171.044  21.795   3
  13   6   1 110.972  21.931   3
 -13   6  -1 119.321  20.996   2
  14  -6   1  8.3639 11.7175   3
 -14  -6  -1 39.3272 20.3427   2
  14   6   1 29.7796 15.3984   3
 -14   6  -1 -1.6986 12.4693   2
 -15  -6  -1 -13.928  15.608   2
  15  -6   1 -0.3973 11.1338   3
  15   6   1 -4.8069 14.7887   3
 -15   6  -1  1.6918 13.3393   2
 -16  -6  -1 47.1412 22.9615   2
  16  -6   1 -1.4777 11.1810   3
  16   6   1 58.0911 20.3161   3
 -16   6  -1 39.7144 17.7421   2
 -17  -6  -1 11.5307 23.0343   2
  17  -6   1 23.3376 16.7554   3
 -17   6  -1 11.3784 16.7181   2
  17   6   1 38.6689 17.7971   3
 -17  -7   1  6.8450 19.6798   2
  17  -7  -1 14.9308 14.5342   3
 -17   7   1 21.8128 16.6004   2
  17   7  -1 -13.908  18.540   3
 -16  -7   1 -19.838  19.142   2
  16  -7  -1 -7.7889 12.8891   3
 -16   7   1 -4.2207 13.1936   2
  16   7  -1 18.3793 19.5810   3
  15  -7  -1 289.901  31.291   3
 -15  -7   1 306.453  37.349   2
  15   7  -1 284.926  32.371   3
 -15   7   1 260.831  29.801   2
  14  -7  -1 332.095  31.923   3
 -14  -7   1 325.468  37.159   2
  14   7  -1 282.424  31.464   3
 -14   7   1 281.546  30.594   2
  13  -7  -1 14.6565 12.1682   3
 -13  -7   1  5.7416 15.6029   2
  13   7  -1  6.7429 12.3644   3
 -13   7   1 11.5966 11.6973   2
  12  -7  -1  5.0696 11.9535   3
 -12  -7   1 -0.5106 11.9766   2
  12   7  -1 -5.9576 10.5913   3
 -12   7   1 -12.594   9.191   2
 -11  -7   1 197.699  25.344   2
  11  -7  -1 209.388  23.866   3
  11   7  -1 232.511  24.937   3
 -11   7   1 194.459  22.401   2
  10  -7  -1 269.075  25.710   3
 -10  -7   1 283.214  27.514   2
 -10   7   1 265.119  25.402   2
  10   7  -1 260.274  25.333   3
 -10   7   1 311.986  20.054   1
   9  -7  -1 726.943  42.804   3
  -9  -7   1 743.430  45.371   2
   9   7  -1 725.983  43.234   3
  -9   7   1 798.783  39.118   1
  -9   7   1 740.020  42.807   2
   8  -7  -1 2.58690 7.92368   3
  -8  -7   1 -10.512   9.048   2
  -8   7   1 -4.9755  6.8876   2
  -8   7   1 6.67165 6.58846   1
   8   7  -1 7.86484 7.87625   3
   7  -7  -1 280.530  21.548   3
  -7  -7   1 270.611  22.604   2
  -7   7   1 319.721  20.027   1
   7   7  -1 339.156  15.207   1
   7   7  -1 302.546  22.873   3
  -6  -7   1 -3.1662  7.0080   2
   6  -7  -1 -5.5481  5.7647   3
   6  -7  -1 4.24628 5.79868   2
   6   7  -1 1.34452 6.17467   3
   6   7  -1 0.29066 3.76982   1
  -6   7   1 1.67674 5.77560   1
  -5  -7   1 98.9997 13.0867   2
   5   7  -1 109.573   9.058   1
   5   7  -1 99.0603 11.7068   3
  -4  -7   1 15.1958  7.6631   2
   4  -7  -1 22.8101  5.8976   2
   4  -7  -1 10.8953  7.0517   3
  -4   7   1 15.0742  6.4543   1
   4   7  -1 13.0345  6.5919   3
   4   7  -1 11.2111  4.9832   1
   3  -7  -1 110.896  11.282   3
   3  -7  -1 107.539   9.530   2
  -3  -7   1 80.7708 10.1490   2
   3   7  -1 100.984   9.358   1
  -3   7   1 99.1973 10.8688   1
   2  -7  -1 531.306  29.169   3
  -2  -7   1 528.524  29.039   2
   2  -7  -1 588.987  27.312   2
   2   7  -1 564.683  28.362   1
  -2   7   1 563.390  29.355   1
  -1  -7   1 2194.04   94.70   2
   1  -7  -1 2062.06   95.53   3
   1  -7  -1 2068.94   92.93   2
  -1   7   1 2000.00   93.62   1
   1   7  -1 2113.91   93.30   1
   0  -7  -1 406.337  23.344   3
   0  -7  -1 435.345  21.609   2
   0  -7   1 419.382  22.398   2
   0  -7   1 434.907  22.549   3
   0   7   1 407.282  22.892   1
   0   7  -1 397.734  23.050   1
  -1  -7  -1 28.3542  6.1369   2
   1  -7   1 35.7449  6.4635   2
   1  -7   1 28.3318  6.1965   3
   1   7   1 29.2064  7.2499   1
  -1   7  -1 28.2449  7.3969   1
  -2  -7  -1 295.244  18.036   2
   2  -7   1 274.795  17.316   3
   2  -7   1 313.215  17.874   2
   2   7   1 328.775  17.921   1
  -2   7  -1 302.959  18.865   1
   3  -7   1 63.9434  8.4088   3
  -3  -7  -1 66.0166  9.2981   2
   3  -7   1 62.8538  8.7654   2
  -3   7  -1 62.8590  8.9568   1
   3   7   1 74.4168  8.1950   1
   4  -7   1 -1.9081  5.5719   3
  -4  -7  -1 9.75029 7.04421   2
   4  -7   1 2.19196 5.57153   2
   4   7   1 0.88257 4.56114   1
  -4   7  -1 7.37114 6.74042   1
   5  -7   1 762.751  37.547   3
  -5  -7  -1 720.021  38.845   2
   5  -7   1 712.711  37.492   2
   5   7   1 683.784  38.017   3
   5   7   1 732.698  33.596   1
  -5   7  -1 663.789  36.632   1
   6  -7   1 310.528  21.631   2
  -6  -7  -1 305.499  23.289   2
   6  -7   1 334.350  21.319   3
   6   7   1 343.512  16.720   1
   6   7   1 333.508  22.522   3
  -6   7  -1 315.684  20.653   1
   7  -7   1 57.6824 10.4381   3
  -7  -7  -1 55.0787 12.0968   2
   7  -7   1 41.5995  9.9675   2
  -7   7  -1 46.1827  8.9939   1
   7   7   1 46.6001 10.2730   3
   7   7   1 42.4186  4.1008   1
   8  -7   1 133.552  16.216   2
   8  -7   1 137.139  16.123   3
  -8  -7  -1 134.764  17.784   2
   8   7   1 126.687  16.710   3
  -8   7  -1 129.555  13.628   1
   9  -7   1 991.965  52.852   3
  -9  -7  -1 1009.20   55.74   2
  -9   7  -1 959.527  53.443   2
   9   7   1 935.057  53.845   3
  -9   7  -1 1022.34   49.17   1
  10  -7   1 498.855  32.981   3
 -10  -7  -1 492.099  35.775   2
 -10   7  -1 456.041  33.367   2
 -10   7  -1 490.144  28.057   1
  10   7   1 478.899  34.360   3
  11  -7   1 217.573  22.961   3
 -11  -7  -1 211.534  25.877   2
 -11   7  -1 188.604  23.323   2
  11   7   1 204.548  23.541   3
 -12  -7  -1  5.8623 13.0472   2
  12  -7   1  8.0215 10.0488   3
  12   7   1 -6.5362 12.6276   3
 -12   7  -1  5.1665 10.2808   2
 -13  -7  -1 32.6284 17.3894   2
  13  -7   1 22.8643 13.1123   3
  13   7   1  2.8746 15.2731   3
 -13   7  -1 39.6093 14.2452   2
 -14  -7  -1 82.5953 22.7456   2
  14  -7   1 55.2368 16.7574   3
 -14   7  -1 137.043  21.873   2
  14   7   1 125.256  22.223   3
 -15  -7  -1 168.094  29.249   2
  15  -7   1 127.525  21.892   3
 -15   7  -1 129.382  22.938   2
  15   7   1 145.356  26.546   3
 -16  -7  -1 19.5072 22.0324   2
  16  -7   1  8.5569 13.9993   3
  16   7   1 -24.027  16.847   3
 -16   7  -1 20.5893 16.1145   2
 -17  -7  -1 96.1216 29.4422   2
  17  -7   1 93.8538 21.2952   3
 -17   7  -1 101.853  22.888   2
  17   7   1 99.6303 22.6284   3
 -17  -8   1  4.5812 22.8034   2
  17  -8  -1 38.4738 17.0198   3
 -17   8   1 28.0237 16.7935   2
  17   8  -1 24.9483 18.8926   3
  16  -8  -1 45.3438 16.0144   3
 -16  -8   1 48.7016 23.7736   2
  16   8  -1 28.7855 17.6985   3
 -16   8   1 36.0956 15.6642   2
  15  -8  -1 23.3516 14.6611   3
 -15  -8   1  6.3671 19.1540   2
  15   8  -1 -25.761  15.969   3
 -15   8   1 13.8958 12.9295   2
  14  -8  -1  6.7264 12.2760   3
 -14  -8   1 -0.5144 17.3417   2
 -14   8   1 -22.152   9.896   2
  14   8  -1 -7.3575 12.3450   3
 -13  -8   1 17.8935 17.5889   2
  13  -8  -1 22.3773 11.4977   3
  13   8  -1 -6.9364 13.9462   3
 -13   8   1 14.3211 11.5024   2
 -12  -8   1 253.287  29.108   2
  12  -8  -1 281.949  26.766   3
 -12   8   1 239.038  25.230   2
  12   8  -1 212.669  26.480   3
 -11  -8   1 91.5429 19.3958   2
  11  -8  -1 83.4166 15.4712   3
  11   8  -1 57.1918 15.7583   3
 -11   8   1 79.5093 14.9134   2
 -10  -8   1 497.253  37.256   2
  10  -8  -1 522.076  33.973   3
  10   8  -1 488.152  35.384   3
 -10   8   1 531.593  30.031   1
 -10   8   1 525.639  34.376   2
  -9  -8   1 112.144  18.593   2
   9  -8  -1 116.506  15.769   3
   9   8  -1 110.072  16.034   3
  -9   8   1 125.424  13.511   1
  -9   8   1 113.275  16.073   2
   8  -8  -1 16.4038  8.4754   3
  -8  -8   1 3.33088 8.78616   2
  -8   8   1 18.9926  8.6013   2
   8   8  -1 -4.4719  7.1769   3
  -8   8   1 0.76221 6.11735   1
   7  -8  -1 282.795  20.939   3
   7  -8  -1 278.557  20.426   2
  -7  -8   1 275.380  23.185   2
  -7   8   1 278.239  19.913   1
   7   8  -1 293.348  15.055   1
   7   8  -1 288.254  22.183   3
   6  -8  -1 1095.31   56.60   2
   6  -8  -1 1280.04   59.53   3
  -6  -8   1 1147.55   59.67   2
   6   8  -1 1220.36   53.04   1
  -6   8   1 1141.83   56.53   1
   6   8  -1 1133.81   58.92   3
   5  -8  -1 1.21443 5.46472   2
  -5  -8   1 -3.8782  8.2659   2
   5  -8  -1 -7.3020  6.6808   3
  -5   8   1 -10.868   6.736   1
   5   8  -1 0.78859 4.96653   1
   5   8  -1 16.4086  7.9180   3
   4  -8  -1 1171.74   55.47   3
   4  -8  -1 1135.26   53.28   2
  -4  -8   1 1052.47   54.90   2
   4   8  -1 1078.12   51.70   1
  -4   8   1 1181.29   54.65   1
  -3  -8   1 24.5188  8.1914   2
   3  -8  -1 31.5509  6.2511   2
   3  -8  -1 42.2327  7.7069   3
   3   8  -1 34.6309  7.2685   1
  -3   8   1 22.3214  7.4664   1
  -2  -8   1 282.266  18.316   2
   2   8  -1 292.156  17.957   1
   1  -8  -1 41.1869  7.2299   3
  -1  -8   1 37.6726  7.4080   2
   1  -8  -1 43.2981  6.0228   2
   1   8  -1 24.1124  7.6600   1
  -1   8   1 31.2328  8.5022   1
   0  -8  -1 2747.09  133.37   3
   0  -8  -1 2921.49  130.84   2
   0  -8   1 3105.40  132.92   3
   0  -8   1 3139.87  132.01   2
   0   8   1 2805.47  130.46   1
   0   8  -1 2958.52  130.76   1
   1  -8   1 550.187  29.231   3
   1  -8   1 550.852  29.123   2
  -1  -8  -1 610.336  28.885   2
  -1   8  -1 543.783  30.034   1
   1   8   1 585.193  29.869   1
   2  -8   1 760.402  37.628   3
   2  -8   1 759.771  37.756   2
  -2  -8  -1 748.935  37.817   2
   2   8   1 779.564  37.680   1
  -2   8  -1 788.809  39.286   1
  -3  -8  -1 146.523  13.392   2
   3  -8   1 154.485  12.395   2
   3  -8   1 140.613  12.205   3
  -3   8  -1 168.291  13.784   1
   3   8   1 155.104  12.257   1
   4  -8   1 583.782  32.231   2
  -4  -8  -1 610.678  33.518   2
   4  -8   1 610.149  32.197   3
  -4   8  -1 658.609  33.575   1
   4   8   1 609.458  30.220   1
  -5  -8  -1 3.36216 8.10747   2
   5  -8   1 18.9612  8.0941   2
   5  -8   1 10.7088  6.7423   3
   5   8   1 7.16983 4.87695   1
  -5   8  -1 -1.7537  6.9422   1
  -6  -8  -1 982.510  52.491   2
   6  -8   1 978.016  50.698   3
   6  -8   1 939.936  50.496   2
   6   8   1 1080.08   45.95   1
  -6   8  -1 999.686  49.771   1
  -7  -8  -1 155.493  18.067   2
   7  -8   1 144.481  16.064   3
   7  -8   1 163.206  16.840   2
   7   8   1 173.803   9.857   1
   7   8   1 151.494  16.950   3
  -7   8  -1 155.432  15.462   1
  -8  -8  -1 61.5015 12.9124   2
   8  -8   1 64.3602 12.3735   2
   8  -8   1 54.8453 11.7172   3
  -8   8  -1 36.5362  9.8325   1
   8   8   1 53.7358 12.6091   3
   9  -8   1 158.793  17.751   3
  -9  -8  -1 145.743  20.122   2
  -9   8  -1 131.473  14.597   1
   9   8   1 142.209  19.066   3
 -10  -8  -1 66.1667 15.4872   2
  10  -8   1 115.972  16.753   3
 -10   8  -1 116.740  13.919   1
 -10   8  -1 95.8191 16.8600   2
  10   8   1 97.7319 17.6672   3
  11  -8   1 6.86402 8.83946   3
 -11  -8  -1 -0.6527 13.2128   2
  11   8   1  3.5569 12.2628   3
 -11   8  -1 -7.8182  9.0440   2
  12  -8   1 49.3743 12.9294   3
 -12  -8  -1 50.4168 16.6479   2
 -12   8  -1 64.8037 15.7242   2
  12   8   1 63.5593 16.3798   3
 -13  -8  -1 12.1816 16.1462   2
  13  -8   1 24.7751 12.5322   3
  13   8   1 39.1861 17.3725   3
 -13   8  -1 21.1778 12.5951   2
 -14  -8  -1 79.7037 24.0148   2
  14  -8   1 118.299  19.966   3
  14   8   1 151.641  24.189   3
 -14   8  -1 96.4162 20.1199   2
  15  -8   1  4.7835 12.9814   3
 -15  -8  -1 30.8272 21.0403   2
 -15   8  -1  7.5996 14.1955   2
  15   8   1 29.4785 19.4043   3
 -16  -8  -1 20.0686 22.8494   2
  16  -8   1  3.1739 12.6392   3
 -16   8  -1  6.1371 14.0100   2
  16   8   1 -3.9271 16.0334   3
  17  -8   1 18.1892 15.5224   3
 -17   8  -1 22.1406 16.3515   2
 -17  -9   1  1.5122 23.0321   2
  17  -9  -1 -10.286  13.259   3
 -17   9   1  0.4026 13.5105   2
  17   9  -1 -16.192  19.761   3
 -16  -9   1 423.810  46.569   2
  16  -9  -1 460.045  38.363   3
  16   9  -1 401.144  42.964   3
 -16   9   1 365.697  37.449   2
 -15  -9   1 133.323  25.875   2
  15  -9  -1 102.680  19.025   3
  15   9  -1 76.6336 23.1151   3
 -15   9   1 88.8146 18.5216   2
  14  -9  -1 71.5462 17.7939   3
 -14  -9   1 83.8883 23.5797   2
 -14   9   1 77.0931 17.6938   2
  14   9  -1 114.256  21.140   3
  13  -9  -1 23.1839 11.8217   3
 -13  -9   1 75.4266 21.4719   2
 -13   9   1 21.6922 12.5115   2
  13   9  -1  2.6918 12.6822   3
  12  -9  -1 81.2637 15.6093   3
 -12  -9   1 43.5506 17.7024   2
  12   9  -1 45.6724 14.9486   3
 -12   9   1 64.9722 14.6408   2
  11  -9  -1 78.0380 16.1435   3
 -11  -9   1 131.019  22.139   2
  11   9  -1 85.9436 17.8298   3
 -11   9   1 89.8528 15.3057   2
 -10  -9   1 163.090  21.609   2
  10  -9  -1 143.274  19.595   3
 -10   9   1 128.771  18.199   2
 -10   9   1 163.968  16.697   1
  10   9  -1 145.344  19.524   3
  -9  -9   1 143.908  20.575   2
   9  -9  -1 143.750  18.102   3
   9   9  -1 124.302  17.860   3
  -9   9   1 149.984  15.867   1
  -9   9   1 136.129  16.900   2
   8  -9  -1 636.492  36.264   3
  -8  -9   1 596.593  38.384   2
   8   9  -1 616.991  37.256   3
  -8   9   1 566.142  33.702   1
   7  -9  -1 47.5543  9.9251   2
  -7  -9   1 50.5445 12.7790   2
  -7   9   1 34.3236  9.0052   1
   7   9  -1 41.1234 11.1524   3
   7   9  -1 56.3656  6.6291   1
   6  -9  -1 3.11070 7.63410   3
  -6  -9   1 6.73957 9.20377   2
   6  -9  -1 2.54819 5.73372   2
  -6   9   1 -2.0174  6.5871   1
   6   9  -1 -1.1118  6.1884   3
   6   9  -1 -3.6491  4.3813   1
  -5  -9   1 43.4472 10.6099   2
   5  -9  -1 40.6447  7.8806   2
   5  -9  -1 43.3943  9.7361   3
   5   9  -1 45.3261  7.4319   1
  -5   9   1 41.1527  9.7690   1
   4  -9  -1 1238.71   57.29   2
   4  -9  -1 1199.84   59.54   3
  -4  -9   1 1202.37   59.34   2
  -4   9   1 1204.35   58.60   1
   4   9  -1 1205.46   56.17   1
   3  -9  -1 323.551  19.912   3
   3  -9  -1 301.263  17.253   2
  -3  -9   1 250.245  19.488   2
   3   9  -1 273.595  17.996   1
  -3   9   1 307.831  19.995   1
  -2  -9   1 24.1819  7.8610   2
   2  -9  -1 13.2534  5.2543   2
   2  -9  -1 21.8215  7.2641   3
   2   9  -1 28.0293  7.4932   1
  -2   9   1 25.4517  8.6930   1
   1  -9  -1 789.320  36.269   2
  -1  -9   1 730.991  37.917   2
   1  -9  -1 824.995  38.949   3
   1   9  -1 655.210  37.250   1
  -1   9   1 753.182  38.443   1
   0  -9   1 209.162  14.467   3
   0  -9   1 224.663  15.341   2
   0  -9  -1 232.209  16.105   3
   0  -9  -1 201.584  13.395   2
   0   9   1 186.981  15.166   1
   0   9  -1 195.000  16.409   1
  -1  -9  -1 17.9651  6.5006   2
   1  -9   1 28.7749  6.9846   2
   1  -9   1 18.6722  6.7281   3
  -1   9  -1 22.1457  8.0696   1
   1   9   1 15.5878  7.3293   1
  -2  -9  -1 56.6409  8.3891   2
   2  -9   1 43.8239  7.4798   3
   2  -9   1 60.0365  8.6694   2
   2   9   1 43.7312  8.2807   1
  -2   9  -1 50.1419 10.1674   1
  -3  -9  -1 205.649  15.749   2
   3  -9   1 210.414  14.963   2
   3   9   1 204.613  14.923   1
  -3   9  -1 205.084  16.514   1
   4  -9   1 883.069  42.350   2
  -4  -9  -1 781.621  42.778   2
   4  -9   1 821.178  41.980   3
  -4   9  -1 844.280  43.237   1
   4   9   1 820.203  40.069   1
  -5  -9  -1 27.6077  8.7354   2
   5  -9   1 46.9862  8.9537   3
   5  -9   1 33.0432  8.4059   2
  -5   9  -1 32.1824  9.4710   1
   5   9   1 42.2362  7.0828   1
  -6  -9  -1 217.018  18.430   2
   6  -9   1 205.038  17.071   3
   6  -9   1 202.411  17.023   2
  -6   9  -1 200.550  17.062   1
   6   9   1 223.193  13.571   1
  -7  -9  -1 -2.5634  9.2203   2
   7  -9   1 -2.1982  7.4072   3
   7  -9   1 0.01141 7.26318   2
  -7   9  -1 4.89588 7.47196   1
   7   9   1 2.90119 4.10956   1
   8  -9   1 526.234  33.104   2
   8  -9   1 522.709  32.520   3
  -8  -9  -1 570.909  35.817   2
  -8   9  -1 529.068  30.831   1
   8   9   1 486.813  33.185   3
  -9  -9  -1 61.6754 15.8122   2
   9  -9   1 62.6835 11.7456   3
  -9   9  -1 46.2139 10.8205   1
   9   9   1 42.9538 12.2732   3
 -10  -9  -1 386.788  32.412   2
  10  -9   1 359.321  27.320   3
 -10   9  -1 375.947  25.172   1
  10   9   1 357.040  30.413   3
 -10   9  -1 372.342  29.135   2
  11  -9   1 198.941  21.101   3
 -11  -9  -1 199.102  25.496   2
 -11   9  -1 216.025  23.488   2
  11   9   1 202.866  24.288   3
  12  -9   1 -14.513   8.265   3
 -12  -9  -1 21.9972 13.9239   2
  12   9   1  9.9683 12.5003   3
 -12   9  -1  1.5575 10.7888   2
 -13  -9  -1 70.1714 21.1891   2
  13  -9   1 32.7628 13.3937   3
 -13   9  -1 48.1978 14.8706   2
  13   9   1 51.0808 18.4511   3
 -14  -9  -1 178.429  27.814   2
  14  -9   1 207.760  25.878   3
  14   9   1 196.008  28.177   3
 -14   9  -1 199.248  25.848   2
  15  -9   1 54.0711 16.0565   3
 -15  -9  -1 40.6960 22.5621   2
  15   9   1 57.2377 19.3350   3
 -15   9  -1 55.5717 18.0946   2
  16  -9   1 163.524  24.416   3
 -16  -9  -1 149.975  29.671   2
 -16   9  -1 123.676  24.861   2
  16   9   1 193.432  31.428   3
  17  -9   1 40.0726 16.4005   3
 -17   9  -1 26.4158 16.5677   2
  17 -10  -1 55.6367 19.0749   3
 -17  10   1 70.1274 18.7752   2
  16 -10  -1 14.2425 14.7604   3
 -16 -10   1  7.1918 21.4468   2
 -16  10   1 12.6570 13.3696   2
  16  10  -1 -4.7830 16.5243   3
 -15 -10   1 13.3650 20.6356   2
  15 -10  -1 26.9110 13.8761   3
  15  10  -1 -3.9862 17.3983   3
 -15  10   1  4.5010 11.4670   2
 -14 -10   1 17.7563 19.3975   2
  14 -10  -1  6.4769 11.3952   3
 -14  10   1 -4.5299 11.0701   2
  14  10  -1 38.4305 17.2645   3
  13 -10  -1 -11.008   9.806   3
 -13 -10   1 -4.1851 16.0346   2
  13  10  -1 -9.2972 11.8602   3
 -13  10   1 19.9743 11.4818   2
 -12 -10   1  9.2258 15.6558   2
  12 -10  -1 9.00622 9.77878   3
 -12  10   1 14.8286 11.6850   2
  12  10  -1 25.4761 15.3901   3
 -11 -10   1 242.075  28.529   2
  11 -10  -1 316.442  26.042   3
 -11  10   1 237.849  25.071   2
  11  10  -1 296.756  29.890   3
  10 -10  -1 106.770  16.141   3
 -10 -10   1 118.016  20.561   2
 -10  10   1 111.206  15.657   2
  10  10  -1 87.2295 16.3190   3
 -10  10   1 100.581  13.599   1
   9 -10  -1 351.240  27.903   3
  -9 -10   1 381.795  29.410   2
  -9  10   1 374.369  24.968   1
  -9  10   1 328.242  25.268   2
   9  10  -1 400.394  29.516   3
  -8 -10   1 138.031  19.143   2
   8 -10  -1 123.048  16.504   3
  -8  10   1 109.598  14.241   1
   8  10  -1 124.554  17.013   3
   7 -10  -1 517.046  29.771   2
   7 -10  -1 507.578  31.712   3
  -7 -10   1 468.370  31.930   2
   7  10  -1 524.021  25.450   1
   7  10  -1 493.656  31.198   3
  -7  10   1 462.377  29.574   1
  -6 -10   1 64.1337 12.9709   2
   6 -10  -1 37.7341  8.3599   2
   6  10  -1 38.9745  7.1079   1
   5 -10  -1 1298.18   62.70   2
  -5 -10   1 1284.08   65.56   2
   5 -10  -1 1311.23   65.08   3
   5  10  -1 1372.88   61.12   1
  -5  10   1 1312.38   64.29   1
  -4 -10   1 216.277  18.937   2
   4 -10  -1 296.522  19.281   3
   4 -10  -1 234.170  15.889   2
  -4  10   1 264.509  18.817   1
   4  10  -1 193.209  15.460   1
   3 -10  -1 58.5604  7.8874   2
  -3 -10   1 47.7581  9.8643   2
   3 -10  -1 42.1932  9.1731   3
   3  10  -1 55.0575  9.4526   1
  -3  10   1 46.3063  9.8996   1
  -2 -10   1 5.95862 7.33163   2
   2  10  -1 14.8801  7.5772   1
  -1 -10   1 1576.62   73.86   2
   1 -10  -1 1574.73   72.31   2
   1 -10  -1 1555.59   74.92   3
   1  10  -1 1600.35   73.96   1
  -1  10   1 1600.50   74.56   1
   0 -10   1 7.09115 6.67245   2
   0 -10  -1 9.02277 7.20009   3
   0 -10   1 15.4966  6.9330   3
   0 -10  -1 1.50247 5.38896   2
   0  10  -1 3.73513 6.90645   1
   0  10   1 1.41435 7.35328   1
   1 -10   1 122.920  12.026   3
  -1 -10  -1 111.447  11.433   2
   1 -10   1 137.303  11.710   2
   1  10   1 126.636  13.367   1
  -1  10  -1 118.107  13.289   1
  -2 -10  -1 -1.2277  5.9159   2
   2 -10   1 9.06801 6.65943   3
   2 -10   1 15.4016  6.0519   2
   2  10   1 1.77674 6.19783   1
  -2  10  -1 6.53647 7.98719   1
   3 -10   1 4.25592 6.47646   2
  -3 -10  -1 2.78547 6.75474   2
   3 -10   1 2.52015 6.28107   3
   3  10   1 -0.0522  5.9496   1
  -3  10  -1 0.21165 8.35318   1
   4 -10   1 117.285  12.683   2
  -4 -10  -1 118.405  14.036   2
   4  10   1 122.983  11.826   1
  -4  10  -1 110.509  13.600   1
   5 -10   1 957.108  47.739   3
   5 -10   1 918.322  47.384   2
  -5 -10  -1 954.019  49.185   2
   5  10   1 949.932  44.871   1
  -5  10  -1 887.999  48.028   1
   6 -10   1 43.7320 10.3319   2
   6 -10   1 60.2242 10.6945   3
  -6 -10  -1 51.4952 12.0376   2
  -6  10  -1 57.2054 11.2623   1
   6  10   1 63.2077  7.9757   1
   7 -10   1 468.772  29.855   3
   7 -10   1 470.104  30.543   2
  -7 -10  -1 489.862  32.577   2
   7  10   1 537.420  25.030   1
  -7  10  -1 436.398  29.197   1
  -8 -10  -1 27.7972 12.8584   2
   8 -10   1 28.6935 10.1590   3
   8 -10   1 15.4177 10.1367   2
  -8  10  -1 34.8031 10.3946   1
   9 -10   1  8.9661 10.2252   2
   9 -10   1 -5.1095  9.0656   3
  -9 -10  -1 -10.023   9.705   2
  -9  10  -1 16.0052  9.5248   1
 -10 -10  -1 -3.4622 12.6701   2
  10 -10   1 -13.561   5.952   3
 -10  10  -1 14.3654  9.3570   2
 -10  10  -1 -9.5586  7.6455   1
 -11 -10  -1 24.4578 16.2542   2
  11 -10   1 32.1854 10.5728   3
  11  10   1 35.9728 15.1985   3
 -11  10  -1 35.4684 11.5814   2
 -12 -10  -1 71.5216 19.9593   2
  12 -10   1 41.3020 13.0168   3
  12  10   1 59.3313 18.1334   3
 -12  10  -1 43.5708 14.2260   2
 -13 -10  -1 67.0315 21.3880   2
  13 -10   1 64.6985 15.6603   3
 -13  10  -1 80.2934 17.5540   2
  13  10   1 61.3620 20.0333   3
 -14 -10  -1  1.4891 18.9216   2
  14 -10   1  3.7758 10.9432   3
 -14  10  -1 -10.007  10.456   2
  15 -10   1 21.5580 12.6648   3
 -15 -10  -1 46.6016 24.0345   2
 -15  10  -1 14.0527 13.4659   2
 -16 -10  -1 15.2449 23.3184   2
  16 -10   1 -3.0310 13.2949   3
 -16  10  -1  7.6851 13.6600   2
 -17  11   1 46.0675 17.7791   2
  16 -11  -1 127.840  22.716   3
 -16 -11   1 92.8136 28.3296   2
 -16  11   1 108.099  21.306   2
  15 -11  -1 51.9950 17.2763   3
 -15 -11   1 58.7951 24.3998   2
  15  11  -1 81.2068 23.8287   3
 -15  11   1 45.9229 16.1927   2
 -14 -11   1 152.574  28.835   2
  14 -11  -1 111.990  20.782   3
 -14  11   1 114.436  19.743   2
  14  11  -1 98.5140 21.5939   3
 -13 -11   1 64.7739 20.0782   2
  13 -11  -1 63.8521 15.7873   3
 -13  11   1 56.9746 15.2903   2
  13  11  -1 62.4455 19.9426   3
  12 -11  -1  3.0082 10.7217   3
 -12 -11   1 23.7083 17.5445   2
  12  11  -1 38.2411 14.6870   3
 -12  11   1 44.6697 12.8816   2
  11 -11  -1 14.8806  9.7469   3
 -11 -11   1 28.4373 16.2148   2
  11  11  -1 -11.730  12.304   3
 -11  11   1 13.5167  9.7958   2
 -11  11   1 16.0007 10.4569   1
  10 -11  -1 87.5813 15.6360   3
 -10 -11   1 91.5535 19.1193   2
 -10  11   1 64.8838 13.5421   2
  10  11  -1 108.131  17.226   3
 -10  11   1 83.9318 13.5898   1
   9 -11  -1 133.234  18.336   3
  -9 -11   1 116.585  18.653   2
  -9  11   1 120.044  15.910   1
   9  11  -1 111.894  16.829   3
  -9  11   1 117.024  15.194   2
   8 -11  -1 205.462  20.616   3
  -8 -11   1 168.628  22.371   2
   8 -11  -1 205.493  17.939   2
  -8  11   1 205.565  19.317   1
   7 -11  -1 509.198  31.046   3
  -7 -11   1 489.631  33.771   2
   7 -11  -1 477.703  29.230   2
   7  11  -1 501.695  25.686   1
  -7  11   1 464.293  30.300   1
  -6 -11   1 30.2272 10.8758   2
   6 -11  -1 27.3943  8.1472   2
   6 -11  -1 28.0282  9.7740   3
  -6  11   1 30.6352  8.9327   1
   6  11  -1 35.2478  7.1859   1
  -5 -11   1 352.010  25.171   2
   5 -11  -1 407.489  24.770   3
   5 -11  -1 344.785  21.759   2
   5  11  -1 334.602  20.971   1
  -5  11   1 355.327  23.912   1
  -4 -11   1 315.072  22.520   2
   4 -11  -1 292.143  18.693   2
   4 -11  -1 322.585  21.506   3
   4  11  -1 309.211  19.418   1
  -4  11   1 301.280  21.734   1
   3 -11  -1 97.7510 10.3599   2
   3 -11  -1 112.510  12.892   3
  -3 -11   1 103.680  13.252   2
   3  11  -1 97.7459 11.7342   1
  -3  11   1 104.208  14.410   1
   2 -11  -1 103.388  10.073   2
   2 -11  -1 100.690  11.402   3
  -2 -11   1 99.0640 12.3432   2
   2  11  -1 98.4747 12.8555   1
  -2  11   1 89.4705 12.6225   1
   1 -11  -1 331.687  20.999   3
  -1 -11   1 304.630  20.553   2
   1 -11  -1 346.759  19.314   2
   1  11  -1 334.150  22.377   1
  -1  11   1 318.161  22.784   1
   0 -11   1 14.7641  6.9861   3
   0 -11   1 6.45399 6.80688   2
   0 -11  -1 22.4429  6.2889   2
   0 -11  -1 4.60849 7.03917   3
   0  11  -1 12.0740  7.7611   1
   0  11   1 17.8602  7.7913   1
   1 -11   1 808.659  39.585   3
  -1 -11  -1 765.922  38.514   2
   1 -11   1 772.890  39.031   2
   1  11   1 759.563  39.786   1
  -1  11  -1 744.211  40.679   1
  -2 -11  -1 112.993  12.477   2
   2 -11   1 124.712  12.646   2
   2 -11   1 113.362  12.016   3
   2  11   1 124.462  13.442   1
  -2  11  -1 124.994  15.303   1
  -3 -11  -1 524.764  30.801   2
   3 -11   1 605.687  30.994   3
   3 -11   1 539.888  30.431   2
  -3  11  -1 551.103  32.326   1
   3  11   1 554.560  30.059   1
   4 -11   1 218.118  17.460   2
  -4 -11  -1 225.113  18.365   2
   4 -11   1 248.507  17.486   3
  -4  11  -1 230.476  20.825   1
   4  11   1 251.266  16.960   1
   5 -11   1 224.702  17.837   2
  -5 -11  -1 239.768  20.105   2
   5 -11   1 227.224  17.418   3
   5  11   1 230.573  16.055   1
  -5  11  -1 219.134  20.849   1
   6 -11   1 458.312  29.666   3
  -6 -11  -1 531.044  32.471   2
   6 -11   1 482.909  29.617   2
  -6  11  -1 483.149  30.888   1
   6  11   1 529.660  26.631   1
   7 -11   1 38.2771 10.3952   2
   7 -11   1 49.9183 11.2267   3
  -7 -11  -1 56.9614 13.7830   2
   7  11   1 67.5937  8.2500   1
  -7  11  -1 66.0595 12.2184   1
   8 -11   1 171.090  18.868   2
  -8 -11  -1 190.654  21.131   2
   8 -11   1 156.716  18.076   3
  -8  11  -1 172.296  18.613   1
   9 -11   1 233.191  22.705   2
  -9 -11  -1 194.169  24.048   2
   9 -11   1 206.574  20.096   3
  -9  11  -1 184.818  19.406   1
  10 -11   1 199.235  20.692   3
 -10 -11  -1 230.142  26.808   2
 -10  11  -1 173.202  18.972   1
 -11 -11  -1 45.8750 16.1970   2
  11 -11   1 47.6539 13.1195   3
 -11  11  -1 62.9123 13.9359   2
 -12 -11  -1  0.4915 16.1450   2
  12 -11   1 10.7149  9.5842   3
 -12  11  -1 -16.698   8.973   2
  13 -11   1 -2.5117 10.1643   3
 -13 -11  -1 -4.2172 17.3123   2
 -13  11  -1 -25.355   8.772   2
  14 -11   1  4.8539 11.5810   3
 -14 -11  -1 -38.555  16.423   2
 -14  11  -1 14.2013 12.3119   2
  15 -11   1 43.1168 15.2545   3
 -15 -11  -1 -7.0519 20.2636   2
 -15  11  -1 20.6982 13.8704   2
 -16 -11  -1 52.5418 24.8232   2
  16 -11   1 34.0832 15.7793   3
 -16  11  -1 40.2473 17.3543   2
  16 -12  -1 13.7295 14.5694   3
 -16 -12   1  1.4110 22.4118   2
 -15 -12   1 58.2112 24.6877   2
  15 -12  -1 26.3978 13.4125   3
 -15  12   1 45.2420 15.7640   2
  14 -12  -1 -4.7464 11.8776   3
 -14 -12   1  2.6223 19.2265   2
 -14  12   1 -11.047  10.934   2
  13 -12  -1 -0.6659  9.5097   3
 -13 -12   1 18.1758 18.0271   2
 -13  12   1 13.1681 11.0862   2
  12 -12  -1 19.8817 10.4620   3
 -12 -12   1 -4.8696 16.4931   2
 -12  12   1 14.7416 10.4908   2
 -11 -12   1 -3.9958 14.4950   2
  11 -12  -1 -12.464   8.391   3
 -11  12   1 10.2210  9.1679   1
 -11  12   1 -11.550   8.648   2
 -10 -12   1 158.974  24.697   2
  10 -12  -1 167.809  20.415   3
 -10  12   1 183.144  19.271   1
 -10  12   1 171.718  19.206   2
  -9 -12   1 128.375  21.057   2
   9 -12  -1 94.1435 16.3388   3
  -9  12   1 95.6814 15.2464   1
   8 -12  -1 -3.9985  7.1608   2
   8 -12  -1 3.07373 9.29091   3
  -8 -12   1 13.0330 12.8615   2
  -8  12   1 -1.4575  8.5692   1
   7 -12  -1 -3.3565  7.2737   2
  -7 -12   1 11.8873 10.1030   2
   7 -12  -1 2.43082 9.11938   3
   7  12  -1 3.81294 6.99294   1
  -7  12   1 -2.6507  8.3950   1
  -6 -12   1 909.013  50.729   2
   6 -12  -1 855.598  46.692   2
   6 -12  -1 930.948  49.745   3
  -6  12   1 974.299  49.749   1
   6  12  -1 964.634  45.419   1
  -5 -12   1 213.862  21.261   2
   5 -12  -1 230.270  16.532   2
   5 -12  -1 243.837  19.174   3
  -5  12   1 191.778  19.447   1
   5  12  -1 210.654  16.080   1
  -4 -12   1 94.5045 13.5743   2
   4 -12  -1 113.480  13.650   3
   4 -12  -1 102.236  11.132   2
  -4  12   1 97.5020 14.0027   1
   4  12  -1 97.3793 11.7042   1
  -3 -12   1 166.272  16.731   2
   3 -12  -1 156.857  12.786   2
   3 -12  -1 183.117  16.461   3
   3  12  -1 178.479  16.144   1
  -3  12   1 164.244  17.836   1
  -2 -12   1 1.72192 6.72958   2
   2 -12  -1 21.2896  7.7418   3
   2 -12  -1 10.8696  5.6184   2
  -2  12   1 15.3100  8.2816   1
   2  12  -1 1.92251 6.17410   1
  -1 -12   1 72.0473 10.5554   2
  -1 -12   1 74.2343 10.3490   3
   1 -12  -1 76.6865  9.3133   2
   1 -12  -1 72.5137 11.2938   3
  -1  12   1 75.3669 12.5983   1
   1  12  -1 53.7313 11.3781   1
   0 -12   1 222.514  15.063   2
   0 -12  -1 138.095  15.338   3
   0 -12   1 216.480  15.736   3
   0 -12  -1 136.981  13.353   2
   0  12   1 117.437  14.892   1
   0  12  -1 142.608  15.798   1
   1 -12   1 80.0088 10.9785   2
   1 -12   1 117.198  12.267   3
  -1 -12  -1 99.6345 11.1999   2
   1  12   1 93.1521 13.0752   1
  -1  12  -1 74.7044 13.2962   1
   2 -12   1 49.6972  9.0736   2
   2 -12   1 55.9975  9.2629   3
  -2 -12  -1 62.0745 10.0761   2
   2  12   1 57.0279 10.6452   1
  -2  12  -1 71.8070 12.2448   1
   3 -12   1 8.84843 7.04516   2
   3 -12   1 35.6592  8.4162   3
  -3 -12  -1 8.19169 7.48326   2
   3  12   1 1.78654 6.58314   1
  -3  12  -1 16.6394 10.3606   1
   4 -12   1 108.763  12.804   3
   4 -12   1 112.724  12.940   2
  -4 -12  -1 128.870  14.719   2
  -4  12  -1 110.431  15.440   1
   4  12   1 109.437  12.183   1
   5 -12   1 -4.7865  7.0696   3
   5 -12   1 6.10729 6.69588   2
  -5 -12  -1 6.99565 8.89534   2
   5  12   1 0.91478 5.18789   1
  -5  12  -1 9.41904 9.70806   1
   6 -12   1 515.295  31.143   3
   6 -12   1 483.427  30.901   2
  -6 -12  -1 513.074  33.544   2
   6  12   1 539.022  28.071   1
  -6  12  -1 530.240  32.158   1
   7 -12   1 2.60070 8.31662   3
   7 -12   1 18.4296  9.1608   2
  -7 -12  -1 13.2672 11.1070   2
   7  12   1 0.63583 4.87337   1
  -7  12  -1 4.97811 8.37842   1
   8 -12   1 16.9472 10.0537   3
   8 -12   1 15.1877 10.6399   2
  -8 -12  -1 31.7582 13.7496   2
  -8  12  -1 23.1573 10.6979   1
  -9 -12  -1  1.3167 12.0552   2
   9 -12   1 -6.7754  9.4210   2
   9 -12   1 -10.012   7.485   3
  -9  12  -1 -10.117   8.490   1
 -10 -12  -1 -4.3434 11.2457   2
  10 -12   1 0.01780 8.30723   3
 -10  12  -1 6.88385 9.74436   1
 -11 -12  -1 21.2798 16.5432   2
  11 -12   1  9.8265 10.1854   3
 -11  12  -1 33.5875 12.1658   2
  12 -12   1  4.3337 10.2930   3
 -12 -12  -1 35.1583 17.8130   2
 -12  12  -1 -3.5500  9.6710   2
 -13 -12  -1 -3.3293 16.8859   2
  13 -12   1 -2.9112 10.2477   3
 -13  12  -1 -2.8934 10.7015   2
 -14 -12  -1 68.5981 21.3146   2
  14 -12   1 26.1144 13.7514   3
 -14  12  -1 28.9570 14.4005   2
  15 -12   1 -7.2896 11.2421   3
 -15 -12  -1 -37.665  18.185   2
 -15  12  -1 -6.1976 11.1108   2
  16 -12   1 14.4457 14.7228   3
 -16 -12  -1 30.6317 24.3934   2
 -16  12  -1 60.1725 18.7512   2
  16 -13  -1 113.169  21.676   3
 -16 -13   1  3.4656 24.1471   2
  15 -13  -1 13.4387 14.2664   3
 -15 -13   1  2.3698 22.1914   2
 -14 -13   1 -10.689  17.409   2
  14 -13  -1  8.0097 12.0723   3
 -14  13   1  3.2960 11.8055   2
  13 -13  -1 -7.4136  9.4622   3
 -13 -13   1  8.9629 19.7675   2
 -13  13   1 -9.8378 10.0545   2
 -12 -13   1 -1.5071 14.4381   2
  12 -13  -1 19.7463 11.9482   3
 -12  13   1 -1.1868  9.9335   2
  11 -13  -1  3.0145 10.0575   3
 -11 -13   1  1.1049 15.9699   2
 -11  13   1 -7.3728  9.1557   2
 -11  13   1  3.8414 10.5604   1
 -10 -13   1 14.1818 15.8226   2
  10 -13  -1 -3.7129  9.2038   3
 -10  13   1 11.3855  9.9875   1
 -10  13   1 -7.7826  7.2921   2
   9 -13  -1 967.583  54.741   3
  -9 -13   1 1065.89   59.63   2
  -9  13   1 971.152  53.477   1
   8 -13  -1 10.1670  9.4294   3
   8 -13  -1 6.65287 9.04594   2
  -8 -13   1 -23.996  10.921   2
  -8  13   1 3.61217 9.32780   1
   7 -13  -1 60.5487 12.1894   3
  -7 -13   1 66.7073 16.0709   2
   7 -13  -1 75.1712 11.9670   2
   7  13  -1 98.2137 10.2631   1
  -7  13   1 56.6705 13.3241   1
   6 -13  -1 389.150  27.404   3
  -6 -13   1 428.943  29.983   2
   6 -13  -1 390.005  24.542   2
   6  13  -1 411.329  23.714   1
  -6  13   1 357.152  26.505   1
   5 -13  -1 248.275  20.044   3
   5 -13  -1 222.899  16.702   2
  -5 -13   1 207.921  21.025   2
  -5  13   1 191.493  20.709   1
   5  13  -1 224.314  17.244   1
  -4 -13   1 28.1451 10.1914   2
   4 -13  -1 35.5848  9.4760   3
   4 -13  -1 28.1708  7.6231   2
   4  13  -1 17.9896  8.4709   1
  -4  13   1 13.5296  8.9232   1
  -3 -13   1 27.5281 10.1253   2
   3 -13  -1 49.3593  8.6338   2
   3 -13  -1 46.2282  9.8234   3
  -3  13   1 27.5380 11.0414   1
   3  13  -1 40.7216  9.5129   1
   2 -13  -1 -5.3231  6.4207   3
  -2 -13   1 -5.6917  6.5662   2
   2 -13  -1 2.75793 5.62990   2
   2  13  -1 4.45983 7.62201   1
  -2  13   1 4.65915 7.90995   1
   1 -13  -1 33.2980  7.2752   2
  -1 -13   1 26.5697  8.5034   2
  -1 -13   1 39.0541  8.7759   3
   1 -13  -1 23.7924  8.8051   3
  -1  13   1 26.9098  9.3025   1
   1  13  -1 34.4990 10.3658   1
   0 -13   1 825.642  42.762   3
   0 -13  -1 854.399  41.422   2
   0 -13   1 849.532  42.668   2
   0 -13  -1 798.428  43.373   3
   0  13  -1 808.977  44.014   1
   0  13   1 796.544  43.744   1
   1 -13   1 27.7106  8.1042   3
  -1 -13  -1 26.6438  7.6181   2
   1 -13   1 19.5513  7.2028   2
  -1 -13  -1 14.2466  8.0410   3
  -1  13  -1 28.3419  9.5122   1
   1  13   1 24.4244  9.4185   1
   2 -13   1 10.5717  6.8603   3
  -2 -13  -1 8.75928 7.49295   2
   2 -13   1 13.6605  7.0411   2
   2  13   1 10.3335  7.8083   1
  -2  13  -1 7.89636 8.55890   1
   3 -13   1 121.717  13.392   2
   3 -13   1 117.896  13.155   3
  -3 -13  -1 124.809  13.739   2
  -3  13  -1 98.1872 14.5044   1
   3  13   1 108.166  13.062   1
   4 -13   1 21.3005  7.8463   2
  -4 -13  -1 22.8934 10.2868   2
   4 -13   1 36.6921  8.9063   3
   4  13   1 29.7638  8.6344   1
  -4  13  -1 15.3848  9.6982   1
   5 -13   1 597.234  34.068   2
  -5 -13  -1 601.675  35.614   2
   5 -13   1 543.737  33.545   3
  -5  13  -1 593.647  36.694   1
   5  13   1 632.836  32.379   1
   6 -13   1 1.16837 7.52537   2
  -6 -13  -1 14.7960 10.8527   2
   6 -13   1 2.11884 7.98153   3
   6  13   1 5.74200 6.17547   1
  -6  13  -1  7.1944 10.0151   1
   7 -13   1 47.1065 11.3741   3
  -7 -13  -1 64.9868 15.7011   2
   7 -13   1 63.2796 12.4283   2
  -7  13  -1 53.6641 13.6023   1
   8 -13   1 34.6868 11.9229   2
  -8 -13  -1 41.8967 15.0405   2
   8 -13   1 64.3221 12.2379   3
  -8  13  -1 51.3753 13.0640   1
   9 -13   1 269.034  23.185   3
   9 -13   1 273.838  25.911   2
  -9 -13  -1 326.104  30.992   2
  -9  13  -1 295.554  24.662   1
 -10 -13  -1 -8.1136 14.1546   2
  10 -13   1 -9.5097  7.5460   3
  10 -13   1 12.1035 11.6789   2
 -10  13  -1 23.7389 11.3472   1
  11 -13   1 12.3651 10.2844   3
 -11 -13  -1 10.7421 14.3360   2
 -11  13  -1 15.6122 10.4303   2
 -11  13  -1 4.51844 9.93889   1
  12 -13   1 7.16472 9.88667   3
 -12 -13  -1 29.2165 18.7621   2
 -12  13  -1  8.7748 10.6552   2
  13 -13   1 -7.3969 10.2055   3
 -13 -13  -1 -21.836  16.105   2
 -13  13  -1 11.1507 12.5759   2
  14 -13   1 -3.9925 10.2716   3
 -14 -13  -1  5.8329 20.0429   2
 -14  13  -1  5.7996 11.7209   2
  15 -13   1 21.3537 13.7133   3
 -15 -13  -1 23.0713 22.3393   2
 -15  13  -1 20.5223 14.2191   2
 -16 -13  -1 35.2706 25.4772   2
 -16  13  -1 36.3106 16.8505   2
 -16 -14   1 21.3317 24.0684   2
  16 -14  -1 19.8756 14.8230   3
  15 -14  -1 26.5552 15.6014   3
 -15 -14   1 35.4566 24.9893   2
  14 -14  -1  8.1985 11.7052   3
 -14 -14   1 21.0224 21.9106   2
 -13 -14   1  6.7898 19.0400   2
  13 -14  -1  2.3337 11.1934   3
 -13  14   1 -7.4882 10.2351   2
 -12 -14   1 29.8017 17.4046   2
  12 -14  -1  6.2058 11.2779   3
 -12  14   1 15.6372 10.3335   2
 -11 -14   1 73.2259 19.3662   2
  11 -14  -1 85.7135 15.5606   3
 -11  14   1 91.8379 16.1031   1
 -11  14   1 68.1785 14.3997   2
  10 -14  -1 300.946  27.974   3
 -10 -14   1 249.361  29.773   2
 -10  14   1 289.690  26.051   1
 -10  14   1 223.295  22.593   2
  -9 -14   1 -0.1681 13.9299   2
   9 -14  -1 18.6735 10.5433   2
   9 -14  -1 3.37736 8.98159   3
  -9  14   1 12.8624 11.1116   1
  -8 -14   1  9.9752 13.6952   2
   8 -14  -1 5.35979 9.71527   3
   8 -14  -1 25.2353 10.3308   2
  -8  14   1 14.8818 11.4972   1
   7 -14  -1 183.392  18.369   2
   7 -14  -1 182.153  21.012   3
  -7 -14   1 215.768  24.427   2
  -7  14   1 194.738  20.785   1
   7  14  -1 225.302  15.592   1
   6 -14  -1 862.449  46.553   3
  -6 -14   1 798.925  47.636   2
   6 -14  -1 792.908  42.862   2
   6  14  -1 820.134  41.742   1
  -6  14   1 808.446  45.999   1
   5 -14  -1 165.909  13.954   2
   5 -14  -1 141.830  16.994   3
  -5 -14   1 152.331  18.327   2
   5  14  -1 111.463  13.599   1
  -5  14   1 118.001  17.327   1
   4 -14  -1 11.9979  8.4481   3
   4 -14  -1 13.8641  6.9065   2
  -4 -14   1 15.6023  9.6048   2
  -4  14   1 7.46092 8.87132   1
   4  14  -1 5.32485 8.61440   1
  -3 -14   1 28.6176  9.9059   2
   3 -14  -1 16.2989  8.5674   3
   3 -14  -1 25.8045  7.4564   2
   3  14  -1 27.4474  8.3016   1
  -3  14   1 16.3787  9.5531   1
   2 -14  -1 143.440  15.227   3
  -2 -14   1 122.753  14.946   2
   2 -14  -1 172.991  13.509   2
  -2  14   1 153.149  17.958   1
   2  14  -1 144.130  16.617   1
  -1 -14   1 468.715  28.330   3
   1 -14  -1 447.750  28.451   3
  -1 -14   1 485.335  28.105   2
   1 -14  -1 509.575  26.964   2
  -1  14   1 456.582  29.914   1
   1  14  -1 481.336  29.710   1
   0 -14   1 89.4409 11.9124   3
   0 -14  -1 101.682  11.522   2
   0 -14   1 82.8336 11.6664   2
   0 -14  -1 82.1110 12.5898   3
   0  14   1 94.5181 14.1321   1
   0  14  -1 78.9914 13.7971   1
   1 -14   1 181.523  16.528   2
   1 -14   1 198.870  16.324   3
  -1 -14  -1 179.211  15.119   2
  -1 -14  -1 170.806  17.384   3
  -1  14  -1 197.229  19.589   1
   1  14   1 180.240  18.407   1
  -2 -14  -1 237.373  18.613   2
   2 -14   1 261.304  18.823   2
   2 -14   1 269.427  19.149   3
   2  14   1 264.013  20.366   1
  -2  14  -1 232.336  22.289   1
  -3 -14  -1 -10.576   7.510   2
   3 -14   1 -6.3512  6.7682   3
   3 -14   1 -5.5761  5.7916   2
   3  14   1 7.38559 7.58688   1
  -3  14  -1 -5.8521  8.0163   1
   4 -14   1 8.79286 7.65947   3
  -4 -14  -1 0.22069 8.32518   2
   4 -14   1 -0.1343  6.9862   2
   4  14   1 1.13753 7.20224   1
  -4  14  -1 19.9887 10.0116   1
   5 -14   1 329.894  23.666   3
   5 -14   1 324.724  23.024   2
  -5 -14  -1 318.307  25.694   2
   5  14   1 329.842  21.581   1
  -5  14  -1 307.851  26.107   1
   6 -14   1 390.272  26.764   3
  -6 -14  -1 428.178  29.829   2
   6 -14   1 337.061  25.752   2
  -6  14  -1 403.983  29.858   1
   6  14   1 425.635  24.018   1
   7 -14   1 146.564  17.092   2
  -7 -14  -1 118.481  18.767   2
   7 -14   1 122.202  15.754   3
  -7  14  -1 119.635  17.239   1
  -8 -14  -1 62.2239 16.5917   2
   8 -14   1 68.4104 13.9829   2
   8 -14   1 45.4917 11.7142   3
  -8  14  -1 79.6450 14.4111   1
   9 -14   1 10.1381 10.1015   2
   9 -14   1 16.3960  9.8805   3
  -9 -14  -1 14.2274 14.6848   2
  -9  14  -1  5.3930 11.0356   1
  10 -14   1 96.3171 17.4396   2
 -10 -14  -1 103.985  21.699   2
  10 -14   1 83.3550 14.6970   3
 -10  14  -1 124.979  18.118   1
 -11 -14  -1 -0.7993 15.8226   2
  11 -14   1 -6.5111 10.2350   3
 -11  14  -1  3.7357 10.8198   1
 -11  14  -1 16.6536  9.9871   2
 -12 -14  -1 40.6336 20.0812   2
  12 -14   1 91.5954 17.0495   3
 -12  14  -1 49.1775 14.8150   2
 -13 -14  -1 13.7070 19.7145   2
  13 -14   1 18.2675 12.2494   3
 -13  14  -1 29.9804 13.2525   2
  14 -14   1 14.4862 12.8645   3
 -14 -14  -1 -2.3221 21.0222   2
 -14  14  -1  0.4963 11.5493   2
 -15 -14  -1 61.7282 26.5145   2
 -15  14  -1 36.3857 16.0001   2
 -15 -15   1  9.7325 22.4629   2
  15 -15  -1 19.2719 14.3325   3
  14 -15  -1 187.448  25.746   3
 -14 -15   1 224.499  35.066   2
 -13 -15   1  9.5784 19.7960   2
  13 -15  -1 -7.1019 10.3883   3
 -12 -15   1 -30.107  16.003   2
  12 -15  -1 -8.0354 10.2649   3
  11 -15  -1 -2.1816 10.1814   3
 -11 -15   1 12.4140 17.6787   2
 -11  15   1 38.4177 11.8669   2
 -11  15   1 16.6502 11.9454   1
 -10 -15   1 590.163  44.158   2
  10 -15  -1 567.008  38.521   3
 -10  15   1 557.311  35.563   2
 -10  15   1 572.960  37.721   1
   9 -15  -1 152.688  18.050   2
   9 -15  -1 165.348  19.528   3
  -9 -15   1 89.7051 19.6193   2
  -9  15   1 115.391  17.952   1
   8 -15  -1 260.030  21.154   2
  -8 -15   1 254.738  28.472   2
   8 -15  -1 235.166  24.010   3
  -8  15   1 226.433  23.337   1
   7 -15  -1 239.514  19.066   2
  -7 -15   1 166.235  23.445   2
   7 -15  -1 200.625  21.044   3
  -7  15   1 189.388  22.168   1
  -6 -15   1  8.3181 13.2204   2
   6 -15  -1 14.2553 10.3270   3
   6 -15  -1 23.2953  8.6341   2
  -6  15   1 18.8327 10.7483   1
   6  15  -1 12.7544  7.1429   1
   5 -15  -1 48.6128 12.3580   3
  -5 -15   1 56.1812 14.2356   2
   5 -15  -1 46.2878  9.7756   2
  -5  15   1 44.8760 13.5846   1
   5  15  -1 56.5247 11.2382   1
   4 -15  -1 636.195  37.658   3
   4 -15  -1 637.746  34.610   2
  -4 -15   1 678.990  39.503   2
  -4  15   1 585.927  37.940   1
   4  15  -1 653.126  36.551   1
  -3 -15   1 125.553  15.752   2
   3 -15  -1 143.090  13.662   2
   3 -15  -1 122.068  15.126   3
   3  15  -1 118.309  15.588   1
  -3  15   1 108.331  16.215   1
   2 -15  -1 69.7470  9.9142   2
   2 -15  -1 55.3627 11.5174   3
  -2 -15   1 66.7341 13.1482   2
  -2  15   1 36.3453 11.2460   1
   2  15  -1 41.4123 10.5111   1
   1 -15  -1 12.5300  6.5555   2
   1 -15  -1 10.0988  8.2763   3
  -1 -15   1 2.85329 7.23147   3
  -1 -15   1 8.84080 7.75070   2
  -1  15   1 17.1590 10.0898   1
   1  15  -1 4.23107 9.12554   1
   0 -15  -1 5.49296 7.00912   2
   0 -15  -1 23.6153  9.3228   3
   0 -15   1 17.2935  7.9470   3
   0 -15   1 7.76619 7.94139   2
   0  15  -1 18.6056 10.0069   1
   0  15   1 7.79388 8.21877   1
  -1 -15  -1 7.16808 8.39586   3
   1 -15   1 2.29311 7.13916   2
  -1 -15  -1 9.18609 7.24844   2
   1 -15   1 -1.2157  7.1022   3
   1  15   1 4.91542 7.44172   1
  -1  15  -1  6.3547 10.4390   1
   2 -15   1 116.401  14.198   3
   2 -15   1 147.945  15.166   2
  -2 -15  -1 127.201  14.004   2
   2  15   1 126.568  15.907   1
  -2  15  -1 117.196  17.652   1
   3 -15   1 97.3641 12.9337   3
  -3 -15  -1 83.0911 13.2421   2
   3 -15   1 116.272  13.837   2
   3  15   1 82.9558 13.3390   1
  -3  15  -1 120.477  17.912   1
   4 -15   1 620.753  36.245   3
   4 -15   1 681.239  36.452   2
  -4 -15  -1 618.964  37.469   2
  -4  15  -1 643.197  39.131   1
   4  15   1 624.321  35.617   1
  -5 -15  -1 79.2842 14.4972   2
   5 -15   1 90.6199 13.5648   2
   5 -15   1 91.3402 13.3322   3
   5  15   1 79.1490 11.6021   1
  -5  15  -1 91.4248 16.8529   1
   6 -15   1 41.3753 10.1918   3
  -6 -15  -1 26.0143 12.9006   2
   6 -15   1 43.3276 11.6074   2
   6  15   1 22.0686  7.9720   1
  -6  15  -1  9.9181 10.9190   1
  -7 -15  -1 21.3481 14.1466   2
   7 -15   1 23.9741  9.7865   3
   7 -15   1 11.7723 10.2054   2
  -7  15  -1 13.5247 12.6290   1
   8 -15   1 310.631  24.110   2
   8 -15   1 275.256  22.831   3
  -8 -15  -1 253.361  28.300   2
  -8  15  -1 294.556  27.668   1
   9 -15   1 -0.9775  8.2917   3
   9 -15   1 15.6053 11.2051   2
  -9 -15  -1 14.0558 15.5770   2
  -9  15  -1 -9.5620 11.0948   1
 -10 -15  -1 195.671  26.885   2
  10 -15   1 136.686  19.760   3
  10 -15   1 221.143  23.600   2
 -10  15  -1 187.195  23.020   1
  11 -15   1 26.8483 12.1244   3
 -11 -15  -1 17.3517 18.2515   2
 -11  15  -1  8.3084 12.4273   1
 -11  15  -1 21.6309 10.4320   2
  12 -15   1  1.0969 10.2547   3
 -12 -15  -1 -21.524  16.096   2
 -12  15  -1 0.76775 9.31805   2
 -13 -15  -1 29.6642 22.2064   2
  13 -15   1 35.6711 12.7935   3
 -13  15  -1 10.9067 11.7140   2
 -14 -15  -1 13.3131 22.1852   2
 -15 -15  -1 -13.247  21.117   2
  15 -16  -1  8.9829 12.6369   3
 -15 -16   1 30.8011 25.0312   2
  14 -16  -1  1.1623 12.0190   3
 -14 -16   1 12.8723 22.1466   2
  13 -16  -1 40.0897 14.5839   3
 -13 -16   1 39.7075 22.0244   2
 -12 -16   1 212.404  30.980   2
  12 -16  -1 168.789  23.308   3
  11 -16  -1 166.318  22.438   3
 -11 -16   1 213.595  30.297   2
 -11  16   1 136.961  20.347   1
  10 -16  -1 43.7532 13.0763   3
 -10 -16   1 10.5871 17.6184   2
 -10  16   1 52.3383 15.1486   1
   9 -16  -1 227.821  23.866   3
  -9 -16   1 204.519  28.217   2
   9 -16  -1 187.454  21.083   2
  -9  16   1 196.483  24.096   1
  -8 -16   1 -12.633  13.977   2
   8 -16  -1 16.8386 10.4757   3
   8 -16  -1 0.18265 8.41280   2
  -8  16   1 16.4805 12.8903   1
   7 -16  -1 421.942  30.444   3
   7 -16  -1 463.662  28.369   2
  -7 -16   1 441.324  34.489   2
  -7  16   1 404.061  32.469   1
   6 -16  -1 341.647  23.160   2
   6 -16  -1 313.938  24.934   3
  -6 -16   1 320.450  27.909   2
  -6  16   1 280.176  27.568   1
   6  16  -1 307.738  21.623   1
   5 -16  -1 485.702  32.326   3
   5 -16  -1 462.356  28.447   2
  -5 -16   1 467.315  32.902   2
  -5  16   1 492.498  33.237   1
   5  16  -1 482.015  29.348   1
   4 -16  -1 371.322  22.615   2
   4 -16  -1 325.693  25.483   3
  -4 -16   1 341.427  26.650   2
   4  16  -1 298.463  23.816   1
  -4  16   1 302.872  28.586   1
  -3 -16   1 47.2976 12.1491   2
   3 -16  -1 43.5256  9.4727   2
   3 -16  -1 15.2352  9.7506   3
   3  16  -1 50.9909 12.0585   1
  -3  16   1 44.6100 13.2006   1
   2 -16  -1 100.828  14.412   3
   2 -16  -1 119.770  12.929   2
  -2 -16   1 119.303  14.779   3
  -2 -16   1 94.8115 13.9523   2
   2  16  -1 116.758  16.342   1
  -2  16   1 98.6072 16.6200   1
   1 -16  -1 248.586  18.113   2
  -1 -16   1 215.783  19.127   2
  -1 -16   1 220.506  19.869   3
   1 -16  -1 225.908  21.108   3
   1  16  -1 246.005  22.647   1
  -1  16   1 234.918  23.038   1
   0 -16  -1 233.818  17.861   2
   0 -16   1 177.513  18.259   3
   0 -16   1 216.790  18.740   2
   0 -16  -1 197.149  20.036   3
   0  16   1 183.797  20.138   1
   0  16  -1 231.079  22.958   1
  -1 -16  -1 476.861  31.485   3
   1 -16   1 551.699  30.371   2
   1 -16   1 483.903  30.158   3
  -1 -16  -1 490.607  29.134   2
   1  16   1 484.565  32.082   1
  -1  16  -1 474.905  32.472   1
   2 -16   1 214.928  18.040   2
  -2 -16  -1 207.529  20.186   3
  -2 -16  -1 199.961  18.450   2
   2 -16   1 186.308  18.242   3
  -2  16  -1 191.943  21.365   1
   2  16   1 196.368  20.243   1
   3 -16   1 -2.4786  7.3490   2
  -3 -16  -1 10.6760  9.2427   2
   3 -16   1 10.7510  8.5523   3
   3  16   1 3.01403 8.59310   1
  -3  16  -1 -0.2829  9.3698   1
  -4 -16  -1 476.752  30.981   2
   4 -16   1 480.996  29.852   3
   4 -16   1 438.675  28.903   2
   4  16   1 427.405  28.406   1
  -4  16  -1 467.503  33.740   1
  -5 -16  -1 390.510  29.261   2
   5 -16   1 319.333  25.397   2
   5 -16   1 396.249  25.916   3
   5  16   1 400.091  24.591   1
  -5  16  -1 380.144  30.390   1
   6 -16   1 29.3094  9.8363   3
  -6 -16  -1 10.5411 12.7628   2
   6 -16   1 35.6505 11.0877   2
   6  16   1 20.6934  8.1314   1
  -6  16  -1  6.9322 11.6601   1
   7 -16   1 140.598  17.201   3
  -7 -16  -1 139.588  21.250   2
   7 -16   1 161.064  18.368   2
  -7  16  -1 143.592  20.309   1
  -8 -16  -1 17.9594 15.3531   2
   8 -16   1 -16.765   6.908   3
   8 -16   1 14.3015 10.4168   2
  -8  16  -1  7.6802 13.3598   1
   9 -16   1 171.514  20.048   3
   9 -16   1 170.592  20.711   2
  -9 -16  -1 175.312  25.315   2
  -9  16  -1 159.272  21.950   1
  10 -16   1 11.3460  9.7563   3
 -10 -16  -1  6.6853 15.7392   2
  10 -16   1  0.4360 11.4851   2
 -10  16  -1  0.6773 12.3187   1
 -11 -16  -1 -3.1212 16.3739   2
  11 -16   1 -5.0099  9.6990   3
 -11  16  -1 15.0288 12.9040   1
 -12 -16  -1 65.7402 22.0893   2
  12 -16   1 32.1293 13.0575   3
 -12  16  -1 25.2169 12.9469   2
 -13 -16  -1 47.0053 22.6553   2
 -14 -16  -1 78.4767 26.8911   2
 -15 -16  -1 50.5951 25.1496   2
 -15 -17   1 158.665  33.486   2
  14 -17  -1 -1.7167 11.8894   3
 -14 -17   1 -37.617  18.801   2
 -13 -17   1 186.638  32.945   2
  13 -17  -1 146.656  23.085   3
  12 -17  -1 -20.270  10.462   3
 -12 -17   1  7.1231 20.8185   2
  11 -17  -1 306.923  30.074   3
 -11 -17   1 281.652  33.660   2
 -11  17   1 256.802  27.441   1
 -10 -17   1 -9.3918 16.5819   2
  10 -17  -1  5.5797 10.7034   3
 -10  17   1 11.4841 13.0057   1
   9 -17  -1 654.702  43.111   3
  -9 -17   1 721.621  49.668   2
  -9  17   1 714.054  45.213   1
   8 -17  -1 155.662  19.645   3
  -8 -17   1 171.372  24.528   2
  -8  17   1 148.686  22.034   1
  -7 -17   1 176.282  23.732   2
   7 -17  -1 137.680  18.424   3
   7 -17  -1 155.501  17.500   2
  -7  17   1 114.155  20.432   1
   6 -17  -1 24.0201 10.6531   3
  -6 -17   1 29.9543 14.1836   2
   6 -17  -1 45.3354 10.7894   2
   6  17  -1 39.5904  9.1086   1
  -6  17   1 17.6920 11.9546   1
   5 -17  -1 63.1166 11.5462   2
  -5 -17   1 62.5461 14.7394   2
   5 -17  -1 78.5993 13.4785   3
  -5  17   1 40.5286 13.6420   1
   5  17  -1 39.7777 10.1846   1
  -4 -17   1 73.3789 14.9589   2
   4 -17  -1 56.4385 13.3450   3
   4 -17  -1 49.0436 10.5015   2
  -4  17   1 79.3147 15.5326   1
   4  17  -1 59.6109 12.6984   1
   3 -17  -1 197.214  17.034   2
  -3 -17   1 193.988  19.901   2
   3 -17  -1 232.744  21.372   3
  -3  17   1 187.001  21.615   1
   3  17  -1 167.016  18.910   1
   2 -17  -1 55.0855 10.0774   2
  -2 -17   1 45.7947 11.3651   2
   2 -17  -1 39.5393 11.4763   3
  -2 -17   1 54.3316 12.2301   3
   2  17  -1 56.0529 13.9868   1
  -2  17   1 48.6892 12.8393   1
  -1 -17   1 161.955  17.263   3
   1 -17  -1 133.480  17.264   3
  -1 -17   1 160.177  16.799   2
   1 -17  -1 160.196  15.799   2
  -1  17   1 160.395  20.364   1
   1  17  -1 160.638  19.865   1
   0 -17   1 24.7186  9.6331   2
   0 -17  -1 12.3343  8.2315   2
   0 -17   1 5.09896 8.41801   3
   0 -17  -1 14.6323  9.6949   3
   0  17   1 19.9290 11.8940   1
   0  17  -1 22.8919 10.9414   1
  -1 -17  -1 95.7323 15.4434   3
  -1 -17  -1 108.808  13.645   2
   1 -17   1 113.965  14.859   3
   1 -17   1 100.611  13.989   2
  -1  17  -1 131.491  19.113   1
   1  17   1 103.500  15.482   1
   2 -17   1 2.44364 7.96671   2
  -2 -17  -1 11.1554  8.6817   3
   2 -17   1 0.15470 8.45314   3
  -2 -17  -1 17.1167  9.0409   2
  -2  17  -1 -1.2046 11.6342   1
   2  17   1 -3.5421  9.2639   1
   3 -17   1 611.662  36.753   3
   3 -17   1 669.221  37.241   2
  -3 -17  -1 628.157  37.321   2
  -3  17  -1 681.002  41.321   1
   3  17   1 652.701  38.364   1
   4 -17   1 145.138  16.459   3
   4 -17   1 146.490  16.074   2
  -4 -17  -1 127.784  17.545   2
   4  17   1 105.788  14.899   1
  -4  17  -1 131.941  20.598   1
  -5 -17  -1 183.540  22.328   2
   5 -17   1 244.630  21.968   2
   5 -17   1 235.731  19.674   3
  -5  17  -1 228.270  26.108   1
   5  17   1 206.000  19.556   1
  -6 -17  -1 40.7835 15.3849   2
   6 -17   1 47.6920 11.4281   3
   6 -17   1 51.9941 12.6769   2
  -6  17  -1 38.0447 13.8629   1
   6  17   1 47.1212 10.2286   1
   7 -17   1 100.167  15.613   2
   7 -17   1 89.1616 14.7656   3
  -7 -17  -1 85.3678 19.1549   2
  -7  17  -1 91.6387 19.0235   1
   8 -17   1 14.1023 11.4952   2
   8 -17   1 -2.3498  8.7580   3
  -8 -17  -1 -2.9981 14.7618   2
  -8  17  -1 -19.068   9.256   1
   9 -17   1 206.340  22.879   2
   9 -17   1 179.207  20.992   3
  -9 -17  -1 171.276  26.219   2
  -9  17  -1 234.231  25.031   1
 -10 -17  -1 -23.231  13.888   2
  10 -17   1 -8.5381 10.2437   2
  10 -17   1 -2.0724  9.6009   3
 -10  17  -1 -15.419  12.159   1
  11 -17   1 217.528  23.917   3
 -11 -17  -1 231.665  31.374   2
 -11  17  -1 208.462  25.734   1
 -12 -17  -1 -47.489  14.986   2
 -13 -17  -1 63.6345 24.3722   2
 -14 -17  -1 14.5777 24.2022   2
 -14 -18   1 82.1345 28.7765   2
  13 -18  -1 103.563  19.932   3
 -13 -18   1 123.436  29.516   2
 -12 -18   1 112.587  27.216   2
  12 -18  -1 135.747  20.741   3
  11 -18  -1 29.6015 14.0136   3
 -11 -18   1 60.0049 22.6784   2
 -11  18   1 24.0204 14.6867   1
 -10 -18   1 118.458  25.946   2
  10 -18  -1 186.846  22.199   3
 -10  18   1 98.9237 20.0907   1
   9 -18  -1 25.2139 12.0830   3
  -9 -18   1 15.5666 18.4373   2
  -9  18   1 40.6010 14.6695   1
  -8 -18   1 47.1497 18.7954   2
   8 -18  -1 50.8918 13.8892   3
  -8  18   1 70.3065 18.1160   1
  -7 -18   1 80.7073 19.2446   2
   7 -18  -1 66.1205 13.7769   3
  -7  18   1 77.8603 16.7274   1
  -6 -18   1 415.763  32.658   2
   6 -18  -1 416.726  29.985   3
   6  18  -1 380.768  26.639   1
  -6  18   1 426.030  34.273   1
   5 -18  -1 7.10023 8.99673   3
  -5 -18   1 14.0138 12.9103   2
  -5  18   1  9.4575 13.0664   1
   5  18  -1 5.08592 7.98861   1
   4 -18  -1 193.919  20.241   3
  -4 -18   1 136.255  19.344   2
   4 -18  -1 195.012  17.921   2
  -4  18   1 150.909  21.452   1
   4  18  -1 155.688  17.882   1
   3 -18  -1 90.1136 12.5414   2
  -3 -18   1 61.9906 14.0789   2
   3 -18  -1 71.7508 13.2701   3
   3  18  -1 72.7410 15.1369   1
  -3  18   1 81.5063 17.5916   1
  -2 -18   1 52.5631 12.8855   2
   2 -18  -1 32.0473  9.6678   2
   2 -18  -1 63.2151 13.1700   3
  -2 -18   1 65.2986 12.0903   3
  -2  18   1 53.0021 15.2922   1
   2  18  -1 37.9474 11.9450   1
  -1 -18   1 165.728  18.184   2
  -1 -18   1 166.741  17.680   3
   1 -18  -1 150.208  18.628   3
   1 -18  -1 188.808  17.614   2
  -1  18   1 155.651  20.526   1
   1  18  -1 186.041  21.283   1
   0 -18   1 232.558  22.083   2
   0 -18  -1 301.713  24.049   3
   0 -18  -1 275.871  20.997   2
   0 -18   1 264.021  21.639   3
   0  18   1 225.323  24.816   1
   0  18  -1 288.762  27.694   1
  -1 -18  -1 290.629  24.286   3
   1 -18   1 274.238  22.187   2
   1 -18   1 273.976  22.392   3
  -1 -18  -1 303.879  21.991   2
   1  18   1 282.638  26.607   1
  -1  18  -1 277.161  27.079   1
   2 -18   1 176.217  18.264   2
  -2 -18  -1 171.223  17.886   2
   2 -18   1 198.269  19.157   3
  -2 -18  -1 178.945  20.401   3
  -2  18  -1 186.469  22.455   1
   2  18   1 169.795  19.556   1
   3 -18   1 -0.2233  8.9043   2
   3 -18   1 8.46411 7.62256   3
  -3 -18  -1 -8.5461  9.2893   2
  -3  18  -1 -13.533  11.949   1
   3  18   1 -15.438   8.711   1
   4 -18   1 104.873  14.556   3
  -4 -18  -1 97.9015 15.9777   2
   4 -18   1 93.7452 14.2977   2
   4  18   1 96.4783 14.3462   1
  -4  18  -1 86.7472 18.8398   1
   5 -18   1 235.606  22.249   2
  -5 -18  -1 224.620  23.873   2
   5 -18   1 227.310  21.445   3
   5  18   1 229.199  19.286   1
  -5  18  -1 252.504  27.398   1
   6 -18   1 462.602  30.168   2
  -6 -18  -1 440.925  33.094   2
   6 -18   1 420.243  29.593   3
  -6  18  -1 385.677  34.195   1
   6  18   1 417.125  27.533   1
   7 -18   1 36.1913 12.6078   2
   7 -18   1 23.6080 10.4345   3
  -7 -18  -1 27.3111 15.2538   2
  -7  18  -1 11.4470 14.9712   1
   8 -18   1 11.6901 11.6022   2
  -8 -18  -1  1.8319 15.7610   2
   8 -18   1 -1.3553  8.4815   3
  -8  18  -1  9.7029 14.6981   1
   9 -18   1  9.7784 10.2346   3
  -9 -18  -1 13.4406 17.3620   2
  -9  18  -1 -3.5241 13.8513   1
 -10 -18  -1 15.1119 18.8450   2
 -10  18  -1 60.5047 17.5133   1
 -11 -18  -1  6.3605 18.5751   2
 -11  18  -1 -27.563  12.593   1
 -12 -18  -1 20.5021 21.6756   2
 -13 -18  -1 37.0753 23.7220   2
 -14 -18  -1 60.3162 26.2502   2
 -14 -19   1 159.986  34.955   2
 -13 -19   1 -45.803  19.975   2
 -12 -19   1 -12.440  20.453   2
  11 -19  -1 18.0164 13.0460   3
 -11 -19   1  6.2974 20.4406   2
 -11  19   1  4.2421 14.4814   1
  10 -19  -1 314.529  30.802   3
 -10 -19   1 312.903  36.208   2
 -10  19   1 278.282  31.077   1
  -9 -19   1 75.4701 22.2212   2
   9 -19  -1 42.3225 14.8232   3
  -9  19   1 92.9235 18.0815   1
  -8 -19   1 39.0145 18.8772   2
   8 -19  -1 24.7173 11.3308   3
  -8  19   1 20.1538 16.0113   1
   7 -19  -1 5.37033 9.80935   3
  -7 -19   1 -2.2170 14.7586   2
  -7  19   1 10.5002 12.3426   1
   6 -19  -1 11.5412  9.8418   3
  -6 -19   1 19.3921 15.5799   2
  -6  19   1 38.1503 14.9721   1
   6  19  -1 12.5316  8.2923   1
  -5 -19   1  4.7245 13.1956   2
   5 -19  -1 9.06188 9.06250   3
  -5  19   1 21.7025 13.6284   1
   5  19  -1 13.0506  8.8384   1
  -4 -19   1 46.2549 13.3269   2
   4 -19  -1 32.9796 11.7242   3
   4  19  -1 34.2568 10.9603   1
  -4  19   1 38.7984 14.4015   1
  -3 -19   1 5.03228 9.87113   2
  -3 -19   1 5.74531 8.88476   3
   3 -19  -1 18.7779  9.6515   3
   3  19  -1 15.8438 10.8296   1
  -3  19   1 12.0523 12.0082   1
  -2 -19   1 425.602  29.609   2
   2 -19  -1 455.098  31.006   3
  -2 -19   1 423.479  29.337   3
   2  19  -1 489.950  33.371   1
  -2  19   1 409.008  32.433   1
   1 -19  -1 33.6712 10.1767   2
   1 -19  -1 7.65306 8.91420   3
  -1 -19   1 17.0818  8.7648   3
  -1 -19   1 30.4725 11.1951   2
  -1  19   1 25.9359 14.4513   1
   1  19  -1 32.9462 13.5670   1
   0 -19  -1 27.4660  9.7036   2
   0 -19   1 32.3931 11.4965   2
   0 -19   1 22.3405  9.3278   3
   0 -19  -1 29.3687 10.2006   3
   0  19  -1 11.6196 12.0812   1
   0  19   1 15.7717 11.2499   1
  -1 -19  -1 -1.6743  8.6100   2
   1 -19   1 -6.8601  6.5711   3
   1 -19   1 -1.8227  8.7251   2
  -1 -19  -1 -6.9987  8.7454   3
  -1  19  -1 -11.587  10.281   1
   1  19   1 20.2354 10.7715   1
  -2 -19  -1 531.077  35.199   3
   2 -19   1 536.910  33.442   3
  -2 -19  -1 511.376  32.662   2
   2 -19   1 608.468  33.996   2
  -2  19  -1 495.311  37.193   1
   2  19   1 533.383  35.803   1
  -3 -19  -1 62.2991 13.9952   3
   3 -19   1 54.1088 12.3552   2
   3 -19   1 66.7130 12.4184   3
  -3 -19  -1 39.2942 12.1872   2
   3  19   1 45.0114 12.2806   1
  -3  19  -1 52.4626 17.2029   1
   4 -19   1 3.21340 8.41726   3
   4 -19   1 11.9913  9.8855   2
  -4 -19  -1  0.0740 11.2871   2
   4  19   1 5.73034 8.67537   1
  -4  19  -1  6.7999 11.9728   1
   5 -19   1 96.6167 14.8653   3
  -5 -19  -1 83.7696 17.3646   2
   5 -19   1 106.277  15.742   2
   5  19   1 106.552  14.496   1
  -5  19  -1 86.3238 19.7970   1
  -6 -19  -1 -19.484  13.075   2
   6 -19   1 -6.2322  8.9312   3
   6 -19   1 14.4099 10.5356   2
  -6  19  -1  7.6203 14.9797   1
   6  19   1 1.34960 6.78786   1
  -7 -19  -1 -4.6305 13.5063   2
   7 -19   1 20.3839 10.1153   3
  -7  19  -1  4.5405 13.1476   1
   8 -19   1 60.5027 14.5627   3
  -8 -19  -1 82.9850 20.1344   2
  -8  19  -1 90.6267 20.4584   1
  -9 -19  -1  9.9003 17.3347   2
  -9  19  -1 -13.795  13.793   1
 -10 -19  -1 147.282  27.464   2
 -10  19  -1 161.355  24.606   1
 -11 -19  -1 22.0780 21.0688   2
 -11  19  -1  5.4348 15.9841   1
 -12 -19  -1 -1.8076 19.6736   2
 -13 -19  -1 -14.163  23.014   2
 -14 -19  -1 12.0618 24.4250   2
 -14 -20   1 -22.041  23.423   2
 -13 -20   1 45.8534 27.4589   2
 -12 -20   1  8.1963 22.5879   2
 -11 -20   1 37.0717 25.5582   2
 -11  20   1 141.034  23.409   1
 -10 -20   1  1.3361 18.5472   2
  10 -20  -1  1.1417 10.5235   3
 -10  20   1 21.8497 16.2598   1
   9 -20  -1 -6.6880 10.7121   3
  -9 -20   1 -13.103  17.090   2
  -9  20   1  6.6157 12.7857   1
   8 -20  -1 -11.846  10.771   3
  -8 -20   1  8.9539 16.5611   2
  -8  20   1 11.0248 13.4821   1
  -7 -20   1 155.009  24.211   2
   7 -20  -1 141.058  19.974   3
  -7  20   1 114.568  22.458   1
   6 -20  -1 -1.6929  9.3612   3
  -6 -20   1  1.6784 14.1329   2
  -6  20   1 -16.370  11.707   1
   6  20  -1 4.00944 8.12873   1
  -5 -20   1 105.711  19.115   2
   5 -20  -1 91.1881 16.3146   3
   5  20  -1 103.277  15.312   1
  -5  20   1 76.0082 19.7359   1
  -4 -20   1 17.6839 13.1715   2
   4 -20  -1 24.5400 11.1499   3
   4  20  -1 27.7577 10.9468   1
  -4  20   1 42.9527 16.8611   1
   3 -20  -1 31.3862 10.8341   3
  -3 -20   1 23.7356 10.0631   3
  -3 -20   1 16.9233 11.3613   2
  -3  20   1 12.2014 12.5221   1
   3  20  -1 5.32018 9.78119   1
  -2 -20   1 14.2690  8.6555   3
  -2 -20   1 13.6091 10.6879   2
   2 -20  -1 6.31098 9.18741   3
   2  20  -1  6.7634 11.6681   1
  -2  20   1 -5.7826 10.5707   1
  -1 -20   1 168.722  18.792   3
  -1 -20   1 173.456  19.530   2
   1 -20  -1 160.017  19.447   3
   1  20  -1 192.200  23.559   1
  -1  20   1 168.740  23.456   1
   0 -20  -1 47.0219 12.7694   3
   0 -20   1 57.8616 13.1588   2
   0 -20   1 72.3134 12.6178   3
   0  20   1 70.8533 16.6424   1
   0  20  -1 76.7587 17.4051   1
  -1 -20  -1 175.904  20.188   3
   1 -20   1 162.850  18.622   3
  -1 -20  -1 227.387  19.801   2
   1 -20   1 189.851  19.648   2
   1  20   1 179.624  22.783   1
  -1  20  -1 158.519  23.489   1
   2 -20   1 10.3094 10.0468   2
  -2 -20  -1 -3.2621  9.1832   2
  -2 -20  -1 -7.3408  7.6271   3
   2 -20   1 1.73234 8.10337   3
  -2  20  -1 14.7933 14.5063   1
   2  20   1  5.8863 10.0658   1
  -3 -20  -1 12.6691 10.4227   3
   3 -20   1 -4.3022  9.3893   2
   3 -20   1 12.5125  8.8683   3
  -3 -20  -1 11.4253  9.7674   2
   3  20   1  5.5431 10.0230   1
  -3  20  -1  0.0509 11.8798   1
   4 -20   1 23.8971 10.5959   3
   4 -20   1 23.4247 11.4739   2
  -4 -20  -1 16.1035 11.9980   2
   4  20   1 14.5577  9.2661   1
  -4  20  -1 25.4320 14.8727   1
   5 -20   1 281.310  24.166   3
  -5 -20  -1 268.248  26.933   2
   5  20   1 271.483  22.412   1
  -5  20  -1 288.008  31.623   1
  -6 -20  -1  7.8062 13.4050   2
   6 -20   1 -0.4689  8.6599   3
  -6  20  -1  1.5148 15.7582   1
  -7 -20  -1 19.6771 17.7029   2
  -7  20  -1 16.7535 13.5630   1
  -8 -20  -1 -12.048  14.959   2
  -8  20  -1 -10.922  12.692   1
  -9 -20  -1 -13.510  16.313   2
  -9  20  -1  4.1136 15.0382   1
 -10 -20  -1 -3.3480 18.3973   2
 -10  20  -1 -22.473  14.443   1
 -11 -20  -1 -9.6907 21.7206   2
 -11  20  -1 39.7065 18.4865   1
 -12 -20  -1 -6.3083 20.6861   2
 -13 -20  -1 -14.687  22.292   2
 -13 -21   1 -34.897  21.813   2
 -12 -21   1 -27.003  19.744   2
 -12  21   1 15.1353 16.6773   1
 -11 -21   1 103.190  27.353   2
 -11  21   1 111.607  23.162   1
 -10 -21   1 148.843  28.798   2
 -10  21   1 130.004  24.214   1
  -9 -21   1 12.8006 18.4853   2
  -9  21   1 23.8378 17.6157   1
  -8 -21   1 26.9223 18.5101   2
   8 -21  -1 50.5269 14.9238   3
  -8  21   1 17.3896 16.6957   1
  -7 -21   1 55.6865 20.2617   2
   7 -21  -1 55.3868 14.4737   3
  -7  21   1 19.0673 18.1986   1
   6 -21  -1  1.8905 10.2446   3
  -6 -21   1  3.0056 14.0733   2
  -6  21   1  2.7404 15.3493   1
   6  21  -1 7.54451 9.31173   1
  -5 -21   1 -18.267  10.728   2
   5 -21  -1 13.4993 11.0499   3
   5  21  -1 -5.4852  7.7104   1
  -5  21   1 11.3401 13.5753   1
   4 -21  -1 64.3922 14.6688   3
  -4 -21   1 74.7128 16.5420   2
  -4  21   1 63.7304 17.7307   1
   4  21  -1 57.6972 13.8985   1
  -3 -21   1 34.1665 11.9743   2
  -3 -21   1 27.1847 10.9562   3
   3 -21  -1 15.3068 10.7461   3
   3  21  -1 12.5916  9.9384   1
  -3  21   1 49.7495 17.5256   1
  -2 -21   1 12.9757 10.9084   2
  -2 -21   1 20.8232 10.0816   3
   2 -21  -1 25.9613 11.2850   3
   2  21  -1 21.6262 10.6745   1
  -2  21   1 21.1686 15.1654   1
  -1 -21   1 -8.9457  9.5263   2
  -1 -21   1 24.6998 10.0604   3
   1 -21  -1  6.2968 10.0126   3
  -1  21   1  3.2430 11.5507   1
   1  21  -1  1.0378 11.3102   1
   0 -21  -1 -0.1790  8.5564   3
   0 -21   1 12.5610  9.4787   2
   0 -21   1 1.41368 8.62263   3
   0  21  -1 14.4208 14.7875   1
   0  21   1 -6.0729 12.2770   1
   1 -21   1 109.449  15.602   3
  -1 -21  -1 98.4970 16.1156   3
   1 -21   1 92.0189 15.3667   2
   1  21   1 110.029  19.117   1
  -1  21  -1 71.8450 17.9830   1
   2 -21   1 104.785  15.208   3
  -2 -21  -1 148.118  18.787   3
  -2  21  -1 122.687  21.142   1
   2  21   1 77.0493 16.1021   1
  -3 -21  -1 34.8649 12.0019   3
  -3 -21  -1 21.8190 11.2197   2
   3 -21   1 26.0117 10.9640   3
   3  21   1 20.5865 10.9294   1
  -3  21  -1 12.3904 13.6591   1
   4 -21   1 60.4849 12.9402   3
  -4 -21  -1 70.7112 15.1189   2
   4  21   1 67.2579 13.6377   1
  -4  21  -1 47.8693 16.4748   1
  -5 -21  -1 -1.9333 12.7072   2
  -5  21  -1 -9.7237 14.9526   1
   5  21   1 6.48627 8.79999   1
  -6 -21  -1  2.3889 14.8879   2
  -6  21  -1 12.3587 16.8684   1
  -7 -21  -1  5.9721 15.9389   2
  -7  21  -1 -18.156  14.583   1
  -8 -21  -1 -9.2477 17.4613   2
  -8  21  -1 -10.157  16.232   1
  -9 -21  -1 60.5616 22.2465   2
  -9  21  -1 80.0165 21.5328   1
 -10 -21  -1 15.9935 21.1808   2
 -10  21  -1  0.7153 17.4537   1
 -11 -21  -1  6.7406 21.2093   2
 -11  21  -1 29.8702 18.7591   1
 -12 -21  -1 -5.7825 21.3968   2
 -13 -21  -1 20.1990 25.0044   2
 -12 -22   1 198.663  35.678   2
 -12  22   1 164.460  27.562   1
 -11 -22   1 -3.6877 21.7451   2
 -11  22   1 -5.0419 17.3143   1
 -10 -22   1 -1.1820 20.0246   2
 -10  22   1  9.7489 16.2800   1
  -9 -22   1 59.5662 22.8396   2
  -9  22   1 42.3778 20.0227   1
  -8 -22   1 15.9187 19.0011   2
  -8  22   1 26.4811 17.8576   1
   7 -22  -1 74.9752 16.7070   3
  -7 -22   1 54.5158 19.0413   2
  -7  22   1 102.660  21.672   1
  -6 -22   1 88.7271 19.3800   2
   6 -22  -1 73.7610 16.4759   3
  -6  22   1 92.7766 22.2396   1
  -5 -22   1 33.4773 15.0084   2
   5 -22  -1 15.6817 10.8251   3
   5  22  -1 4.79856 9.43745   1
  -5  22   1 -6.1009 13.2156   1
  -4 -22   1 131.331  19.446   2
  -4 -22   1 131.736  18.705   3
   4 -22  -1 133.515  18.426   3
  -4  22   1 113.591  21.627   1
   4  22  -1 123.677  18.597   1
  -3 -22   1 13.9666 11.7845   2
   3 -22  -1 1.07707 9.24633   3
  -3 -22   1 15.9211 10.7096   3
   3  22  -1 5.07006 9.91784   1
  -3  22   1 -4.9427 14.5623   1
  -2 -22   1 -0.6243 11.0000   2
   2 -22  -1 1.84951 9.54539   3
  -2 -22   1 6.06241 8.98585   3
  -2  22   1 -17.608  13.554   1
   2  22  -1 15.3824 12.0789   1
   1 -22  -1 30.6057 11.6967   3
  -1 -22   1 37.8974 11.9277   3
  -1 -22   1 56.5538 13.8295   2
   1  22  -1 32.3166 15.2676   1
  -1  22   1 34.6620 14.3628   1
   0 -22  -1 306.092  26.328   3
   0 -22   1 305.416  25.139   3
   0  22  -1 300.595  31.194   1
   0  22   1 369.616  30.493   1
  -1 -22  -1 46.1579 13.2613   3
   1 -22   1 43.6805 11.6600   3
   1  22   1 52.6424 13.6748   1
  -1  22  -1 19.3192 14.2627   1
   2 -22   1  7.8848 10.0206   3
  -2 -22  -1  9.2906 11.6796   3
   2  22   1  5.2706 10.7301   1
  -2  22  -1 43.1828 15.7586   1
  -3 -22  -1 -5.4935 10.0484   3
   3  22   1 -2.9498  9.4166   1
  -3  22  -1 -1.5560 14.4406   1
  -4 -22  -1 182.049  23.604   3
  -4  22  -1 191.060  25.958   1
   4  22   1 192.479  21.807   1
   5  22   1 83.8470 15.1805   1
  -5  22  -1 96.7829 22.9958   1
  -6 -22  -1 113.434  20.739   2
  -6  22  -1 94.2121 23.6612   1
  -7 -22  -1 -6.5293 14.4598   2
  -7  22  -1 10.4745 17.4785   1
  -8 -22  -1 -9.2829 17.2526   2
  -8  22  -1 -11.030  16.491   1
  -9 -22  -1  6.4605 18.7089   2
  -9  22  -1 -3.3003 16.8931   1
 -10 -22  -1 -14.343  20.514   2
 -10  22  -1 -4.7271 14.0210   1
 -11 -22  -1 -5.7214 20.7726   2
 -11  22  -1 -1.1392 16.3374   1
 -12 -22  -1 113.730  31.384   2
 -12 -23   1 -14.516  22.399   2
 -12  23   1  0.6811 17.2861   1
 -11 -23   1 136.607  32.372   2
 -11  23   1 147.981  27.402   1
 -10 -23   1 -0.0089 23.0094   2
 -10  23   1 -7.4572 17.1959   1
  -9 -23   1 197.655  31.703   2
  -9  23   1 201.032  30.490   1
  -8 -23   1 31.2632 19.0267   2
  -8  23   1 29.5374 17.1881   1
  -7 -23   1  7.1312 15.7104   2
  -7  23   1 45.7626 20.5269   1
  -6 -23   1  6.4686 15.5263   2
  -6  23   1 -0.0790 14.8232   1
   5 -23  -1 -1.0620 10.4790   3
  -5 -23   1  8.2115 13.3711   2
  -5  23   1 -14.066  15.448   1
   5  23  -1 4.35656 8.99247   1
   4 -23  -1 2.88422 9.77777   3
  -4 -23   1  1.5434 12.1133   2
  -4 -23   1 -5.8544 10.2435   3
   4  23  -1 18.8450 10.7204   1
  -4  23   1 -3.2895 14.6662   1
   3 -23  -1 54.3416 14.9628   3
  -3 -23   1 88.1468 15.9528   3
  -3  23   1 85.4464 19.1158   1
   3  23  -1 91.6735 17.6022   1
   2 -23  -1 42.2164 12.7515   3
  -2 -23   1 48.2439 13.2180   3
  -2  23   1 34.0282 15.8611   1
   2  23  -1 48.4854 15.6382   1
  -1 -23   1 80.5341 15.0315   3
   1 -23  -1 119.728  17.765   3
   1  23  -1 136.121  21.012   1
  -1  23   1 108.726  20.752   1
   0 -23  -1 44.6730 13.1801   3
   0 -23   1 43.2045 12.1372   3
   0  23   1 21.6204 14.0525   1
   0  23  -1 15.8923 15.3830   1
  -1 -23  -1 17.9489 11.1796   3
  -1  23  -1 25.3807 16.9955   1
   1  23   1 11.9606 12.8444   1
  -2 -23  -1 21.7058 11.4999   3
   2  23   1 -14.904   8.679   1
  -2  23  -1 -0.1692 15.8260   1
  -3 -23  -1 442.213  35.926   3
   3  23   1 597.478  37.396   1
  -3  23  -1 508.272  41.870   1
  -4 -23  -1  9.6256 11.2471   3
   4  23   1 3.12407 9.12708   1
  -4  23  -1 -5.8539 16.6995   1
  -5  23  -1 152.871  26.883   1
   5  23   1 118.519  17.931   1
  -6  23  -1 21.4596 19.5035   1
  -7  23  -1 30.1123 20.3509   1
  -8  23  -1  5.8693 16.7681   1
  -9  23  -1 146.805  25.774   1
 -10  23  -1 34.5397 20.8087   1
 -11  23  -1 142.912  27.397   1
 -12 -23  -1  4.2017 25.0171   2
 -11 -24   1 86.3687 28.3902   2
 -11  24   1 117.317  25.776   1
 -10 -24   1 -2.8842 19.9072   2
 -10  24   1 -5.0097 18.1722   1
  -9 -24   1 17.9081 20.1315   2
  -9  24   1 18.1609 16.7466   1
  -8 -24   1 -15.708  15.183   2
  -8  24   1 -1.2961 18.1357   1
  -7 -24   1 45.3595 21.5306   2
  -7  24   1 49.6999 22.1152   1
  -6  24   1 70.0893 22.9121   1
  -5 -24   1 168.947  23.189   3
   5  24  -1 207.133  23.377   1
  -5  24   1 194.083  28.247   1
  -4 -24   1 155.198  21.201   3
   4  24  -1 148.558  20.930   1
  -4  24   1 132.368  25.746   1
  -3 -24   1 27.0327 12.3878   3
   3 -24  -1 46.6555 13.3888   3
  -3  24   1 42.0508 17.5238   1
   3  24  -1 35.7489 13.6072   1
  -2 -24   1  0.3241 10.8909   3
   2 -24  -1 31.1195 12.8017   3
  -2  24   1 42.0172 17.1177   1
   2  24  -1 27.3549 12.2496   1
   1 -24  -1 227.832  24.325   3
  -1  24   1 189.796  27.821   1
   1  24  -1 202.486  25.365   1
   0 -24  -1 281.279  28.372   3
   0  24   1 310.203  31.522   1
   0  24  -1 325.572  33.278   1
  -1 -24  -1 208.026  23.759   3
   1  24   1 198.902  25.579   1
  -1  24  -1 192.978  27.149   1
  -2 -24  -1 60.6205 14.2414   3
   2  24   1 45.2166 13.8584   1
  -2  24  -1 57.8475 20.1940   1
  -3 -24  -1 76.7794 16.8416   3
  -3  24  -1 48.1365 18.7136   1
   3  24   1 99.9270 17.0888   1
  -4 -24  -1 109.949  19.963   3
  -4  24  -1 127.268  26.124   1
   4  24   1 91.9137 17.2772   1
  -5 -24  -1 129.638  20.726   3
   5  24   1 139.831  19.827   1
  -5  24  -1 96.5716 24.5014   1
  -6  24  -1 43.0511 21.5943   1
  -7  24  -1 18.7014 19.8529   1
  -8  24  -1 12.0253 18.8861   1
  -9  24  -1 10.8088 20.5716   1
 -10  24  -1 -2.3910 15.5444   1
 -11  24  -1 -7.7983 19.0204   1
 -10  25   1 249.192  35.000   1
  -9  25   1 -2.0930 18.6297   1
  -8  25   1 -28.631  14.180   1
  -7  25   1 -14.641  14.564   1
  -6 -25   1 -10.896  11.613   3
  -6  25   1 -19.709  14.172   1
  -5 -25   1 -2.8204 10.8443   3
   5  25  -1 17.7355 11.2759   1
  -5  25   1 26.4926 17.6344   1
   4  25  -1 84.4985 17.4242   1
  -4  25   1 91.7993 22.1842   1
  -3  25   1 51.2960 19.2627   1
   3  25  -1 51.6909 14.1408   1
   2  25  -1 162.713  23.761   1
  -2  25   1 194.812  28.173   1
   1 -25  -1 -5.3496  9.3264   3
   1  25  -1  2.6704 12.8346   1
  -1  25   1 26.5240 15.5710   1
   0 -25  -1 16.7678 11.6766   3
   0  25  -1 17.0591 12.3622   1
   0  25   1 19.8703 14.0643   1
  -1 -25  -1 23.9830 12.0301   3
  -1  25  -1 -4.7958 13.0545   1
   1  25   1  6.8743 12.7732   1
  -2 -25  -1 139.764  21.068   3
  -2  25  -1 158.966  25.943   1
   2  25   1 137.187  21.443   1
  -3 -25  -1 -9.9565 11.3881   3
  -3  25  -1 10.7120 15.2172   1
   3  25   1  0.5897 11.6294   1
  -4 -25  -1 90.1791 19.1142   3
  -4  25  -1 96.9745 25.5032   1
   4  25   1 75.5431 16.4367   1
  -5 -25  -1  4.0332 12.6675   3
  -5  25  -1  6.0620 16.6288   1
  -6 -25  -1  7.9443 14.7266   3
  -6  25  -1  4.3061 18.7193   1
  -7  25  -1 -14.446  18.207   1
  -8  25  -1 126.702  28.415   1
  -9  25  -1 77.2101 25.9753   1
 -10  25  -1 307.528  38.445   1
 -10  26   1 66.0441 23.2580   1
  -9  26   1 -14.752  16.034   1
  -8  26   1  8.6167 20.3846   1
  -7  26   1 13.8687 20.8750   1
  -6  26   1 121.968  26.094   1
  -5  26   1  6.5095 17.3435   1
   4  26  -1 135.752  20.688   1
  -4  26   1 125.586  25.394   1
  -3  26   1 67.4369 22.6871   1
   3  26  -1 75.8066 17.9837   1
  -2  26   1 43.8663 18.5014   1
   2  26  -1 60.7862 18.0088   1
  -1  26   1 277.794  33.278   1
   1  26  -1 366.255  35.232   1
   0  26  -1 306.678  33.567   1
   0  26   1 290.668  32.238   1
  -1 -26  -1 77.6987 17.4579   3
   1  26   1 131.669  21.954   1
  -1  26  -1 103.882  22.487   1
  -2 -26  -1 -4.2247 11.1045   3
  -2  26  -1 -2.4491 16.0695   1
   2  26   1 14.4780 14.1596   1
  -3 -26  -1 36.2174 14.6244   3
   3  26   1 11.7956 11.7393   1
  -3  26  -1 32.6583 20.9405   1
  -4 -26  -1 19.2634 12.8511   3
  -4  26  -1 41.8841 19.8067   1
   4  26   1 15.1894 12.9565   1
  -5 -26  -1  3.0528 12.2866   3
  -5  26  -1 15.3063 17.7365   1
  -6 -26  -1 80.5848 19.6381   3
  -6  26  -1 58.1583 24.2572   1
  -7  26  -1 66.9289 25.8437   1
  -8  26  -1 140.600  30.547   1
  -9  26  -1 10.4474 21.8149   1
  -9  27   1 131.346  30.591   1
  -8  27   1 -8.7383 20.4520   1
  -7  27   1  3.6445 20.6337   1
  -6  27   1 -24.457  17.895   1
  -5  27   1 59.7682 23.7553   1
   4  27  -1 44.5484 14.9125   1
  -4  27   1 75.7834 22.3007   1
   3  27  -1 105.238  20.147   1
  -3  27   1 98.1118 25.3013   1
   2  27  -1 -8.5284 10.5490   1
  -2  27   1 28.9159 14.8559   1
   1  27  -1 44.5794 16.1331   1
  -1  27   1 44.7722 18.4382   1
   0  27   1  7.1594 15.0035   1
   0  27  -1 21.5925 15.5379   1
   1  27   1 56.5317 17.5070   1
  -1  27  -1 59.5681 19.5502   1
   2  27   1 19.5110 14.7080   1
  -2  27  -1  7.8398 16.4521   1
   3  27   1 -0.9385 10.9594   1
  -3  27  -1 16.4127 20.7548   1
  -4 -27  -1 20.9720 15.0824   3
   4  27   1  7.6888 10.9402   1
  -4  27  -1  8.1876 18.2755   1
  -5 -27  -1 103.858  22.377   3
  -5  27  -1 104.093  24.741   1
  -6 -27  -1  9.1860 14.9959   3
  -6  27  -1  5.1943 21.2543   1
  -7 -27  -1  9.9069 14.9272   3
  -7  27  -1 -23.863  20.035   1
  -8  27  -1 -11.638  21.397   1
  -7  28   1 49.1277 22.4002   1
  -6  28   1 58.1659 25.4441   1
  -5  28   1 87.6891 26.9649   1
  -4  28   1 100.971  25.230   1
   4  28  -1 171.146  24.465   1
  -3  28   1 20.0953 18.5238   1
   3  28  -1 41.7664 14.7410   1
   2  28  -1 96.2480 21.0515   1
  -2  28   1 132.296  25.604   1
   1  28  -1 -7.7707 13.1342   1
  -1  28   1  0.4283 14.9779   1
   0  28   1 137.534  24.623   1
   0  28  -1 169.915  26.526   1
  -1  28  -1 -22.674  11.497   1
   1  28   1 20.4806 14.9536   1
  -2  28  -1 -14.829  14.072   1
   2  28   1 34.3690 14.9016   1
  -3  28  -1 17.8900 21.1541   1
   3  28   1 -9.9253 11.9124   1
   4  28   1 30.6760 14.0543   1
  -4  28  -1 36.1387 24.0490   1
  -5  28  -1  0.1751 21.5127   1
  -6  28  -1 21.5364 23.5513   1
  -7  28  -1 26.5881 23.7638   1
  -6  29   1 19.8443 24.0260   1
  -5  29   1 -13.973  20.530   1
   4  29  -1 47.5137 17.2849   1
  -4  29   1 71.4680 25.6463   1
   3  29  -1 15.0075 14.0027   1
  -3  29   1  3.2834 16.6635   1
  -2  29   1 33.8854 18.0210   1
   2  29  -1 11.4930 14.5170   1
  -1  29   1  3.4200 15.0492   1
   1  29  -1  2.3355 13.7705   1
   0  29  -1 13.0390 16.3503   1
   0  29   1 -6.4279 14.5301   1
   1  29   1 30.9772 15.3962   1
  -1  29  -1 50.1436 20.2876   1
  -2  29  -1 20.3381 16.2557   1
   2  29   1 -16.637  12.427   1
  -3  29  -1 -4.3813 15.0851   1
   3  29   1 26.3451 14.5485   1
  -4  29  -1 28.8877 22.5174   1
  -5  29  -1  5.7415 23.2223   1
  -4  30   1 27.1900 21.0822   1
   3  30  -1 27.4994 15.5189   1
  -3  30   1 10.6174 16.6255   1
   2  30  -1  8.5401 12.9265   1
  -2  30   1 31.0366 17.4548   1
  -1  30   1 108.746  24.496   1
   1  30  -1 81.5675 20.2122   1
   0  30  -1 -9.8860 15.2255   1
   0  30   1 29.4170 18.2033   1
  -1  30  -1 63.5911 21.6313   1
   1  30   1 74.3148 21.0599   1
   2  30   1 30.1434 16.2495   1
  -2  30  -1 60.0366 22.1379   1
   3  30   1 15.5636 13.9200   1
  -3  30  -1 -23.514  16.209   1
   2  31  -1 40.7449 18.8755   1
   1  31  -1 41.8084 19.0135   1
  -1  31   1 18.0949 16.3072   1
   0  31   1  1.4241 15.6888   1
   0  31  -1  0.4447 13.2006   1
   1  31   1  9.2870 15.6782   1
  -1  31  -1 54.3939 20.8847   1
   2  31   1 52.3227 18.2626   1
 -18   0   2 149.854  29.688   2
  18   0  -2 181.443  28.742   3
 -17   0   2 -5.1923 15.0835   2
  17   0  -2 -34.223  13.537   3
  16   0  -2 163.313  26.798   3
 -16   0   2 156.618  25.233   2
  15   0  -2 -10.185  16.095   3
 -15   0   2  7.7545 13.6409   2
  14   0  -2 -14.040  13.698   3
 -14   0   2 -2.1332 14.6459   2
  13   0  -2 -14.733  11.693   3
 -13   0   2 -17.422   9.929   2
 -12   0   2 562.672  38.890   2
  12   0  -2 513.469  37.776   3
 -11   0   2 -1.8274 11.0754   2
  11   0  -2 -0.9856  9.3494   3
  10   0  -2 317.598  24.314   3
 -10   0   2 287.840  25.611   2
  -9   0   2 -2.4964  9.1097   2
   9   0  -2 1.50662 8.53942   3
  -8   0   2 114.092  15.286   2
  -8   0   2 117.947   6.988   1
   8   0  -2 104.686  13.916   3
  -7   0   2 -6.3944  7.3861   2
   7   0  -2 1.70668 6.87501   3
  -7   0   2 -2.5518  2.7754   1
   6   0  -2 844.172  43.690   3
  -6   0   2 894.410  38.046   1
  -6   0   2 783.320  43.323   2
  -5   0   2 2.34238 6.58720   2
  -5   0   2 1.09682 2.80551   1
   5   0  -2 -11.992   4.621   3
  -4   0   2 366.119  20.488   2
   4   0  -2 386.762  20.329   3
  -4   0   2 307.449  16.306   1
  -3   0   2 -9.9766  4.8489   2
  -3   0   2 -6.5294  2.8511   1
   3   0  -2 -3.6286  4.6026   3
   2   0  -2 19.0094  4.5106   3
  -2   0   2 20.6045  4.4754   2
  -2   0   2 17.4890  3.2238   1
  -1   0   2 -0.4778  1.9090   2
   1   0  -2 0.00493 2.19225   3
  -1   0   2 2.22002 2.29565   1
   0   0   2 2.35300 1.59562   2
   0   0   2 1.19267 1.59116   1
   1   0   2 -0.8840  2.0797   1
   1   0   2 -0.5836  2.1688   3
   1   0   2 -4.7854  3.1074   2
  -2   0  -2 217.828  11.446   1
   2   0   2 207.965  12.768   2
   2   0   2 211.185  12.738   3
   3   0   2 -1.2728  5.6025   2
  -3   0  -2 -0.5651  3.1083   1
   3   0   2 5.67329 5.11623   3
  -4   0  -2 377.540  17.823   1
   4   0   2 334.266  21.028   3
   5   0   2 8.78391 6.51804   3
  -5   0  -2 -4.8681  2.8151   1
  -5   0  -2 6.05524 6.45868   2
  -6   0  -2 667.723  30.268   1
  -6   0  -2 642.222  36.638   2
   6   0   2 655.017  35.883   3
  -7   0  -2 2.79674 7.40363   2
   7   0   2 2.81704 6.33150   3
  -7   0  -2 7.88504 3.10030   1
  -8   0  -2 485.307  33.618   2
   8   0   2 565.274  33.950   3
  -8   0  -2 590.756  26.162   1
   9   0   2 6.68661 8.94520   3
  -9   0  -2 1.60406 9.58845   2
  10   0   2 4.56778 8.66681   3
 -10   0  -2 -4.1733 11.6012   2
 -11   0  -2 -12.679  11.966   2
  11   0   2  6.4755 11.0891   3
  12   0   2 22.0496 13.8037   3
 -12   0  -2 50.9009 16.9266   2
  13   0   2 -16.647  11.804   3
 -13   0  -2  5.6419 12.8343   2
  14   0   2 84.0118 18.4696   3
 -14   0  -2 76.4469 20.1146   2
  15   0   2 -8.4171 12.2924   3
 -15   0  -2 -17.195  17.992   2
  16   0   2  9.9600 15.3352   3
 -16   0  -2 78.8727 21.7939   2
  17   0   2 -10.936  11.281   3
 -17   0  -2 32.4526 19.0664   2
 -18  -1   2 16.9395 18.8436   2
  18  -1  -2 -7.1064 12.4525   3
  18   1  -2 -10.791  15.952   3
 -18   1   2 -3.1918 16.9515   2
 -17  -1   2 17.2822 17.8485   2
  17  -1  -2  9.1145 16.5532   3
  17   1  -2 -10.179  14.060   3
 -17   1   2 12.4416 15.8538   2
 -16  -1   2 125.233  24.860   2
  16  -1  -2 134.356  24.014   3
  16   1  -2 63.5714 22.0977   3
 -16   1   2 133.060  24.704   2
  15  -1  -2 370.747  37.502   3
 -15  -1   2 418.346  39.613   2
  15   1  -2 422.678  36.057   3
 -15   1   2 410.390  38.786   2
  14  -1  -2 109.331  20.428   3
 -14  -1   2 109.350  22.951   2
 -14   1   2 153.678  22.230   2
  14   1  -2 109.541  20.642   3
  13  -1  -2 -16.463  12.115   3
 -13  -1   2  8.2655 13.0133   2
 -13   1   2 -9.5689 10.3959   2
  13   1  -2  8.4571 13.4247   3
  12  -1  -2 13.0454 11.2937   3
 -12  -1   2 46.2653 15.9602   2
 -12   1   2 18.9273 12.2538   2
  12   1  -2 54.3612 14.8182   3
  11  -1  -2 141.953  19.254   3
 -11  -1   2 163.889  21.721   2
  11   1  -2 173.200  20.370   3
 -11   1   2 112.665  17.758   2
  10  -1  -2 254.433  23.603   3
 -10  -1   2 221.305  24.147   2
  10   1  -2 245.728  21.802   3
 -10   1   2 263.269  24.840   2
   9  -1  -2 352.885  27.429   3
  -9  -1   2 417.342  28.827   2
   9   1  -2 426.944  28.367   3
  -9   1   2 396.325  28.533   2
  -9   1   2 479.487  21.536   1
   8  -1  -2 384.585  26.306   3
  -8  -1   2 371.105  26.198   2
   8   1  -2 408.276  27.005   3
  -8   1   2 426.843  20.137   1
  -8   1   2 385.993  26.568   2
  -7  -1   2 268.067  21.424   2
   7  -1  -2 283.701  21.181   3
  -7  -1   2 299.383  13.203   1
  -7   1   2 253.864  20.766   2
  -7   1   2 296.153  15.265   1
   7   1  -2 257.457  20.948   3
  -6  -1   2 94.8107 12.6523   2
   6  -1  -2 102.959  12.010   3
  -6  -1   2 118.660   6.276   1
   6   1  -2 100.678  12.028   3
  -6   1   2 109.572   8.076   1
  -6   1   2 88.6737 12.0749   2
  -5  -1   2 24.2707  3.1562   1
  -5  -1   2 37.6342  8.5049   2
  -5   1   2 24.2249  6.7268   2
   5   1  -2 29.9584  7.6098   3
   4  -1  -2 515.102  27.310   3
  -4  -1   2 530.918  23.230   1
  -4  -1   2 491.209  27.362   2
  -4   1   2 514.976  24.271   1
   4   1  -2 496.131  27.433   3
  -4   1   2 518.383  27.137   2
  -3  -1   2 56.7464  7.9629   2
   3  -1  -2 56.0572  7.7068   3
  -3  -1   2 44.7799  4.4325   1
   3   1  -2 58.7388  7.2237   3
  -3   1   2 52.7264  5.4147   1
  -3   1   2 48.8120  6.8385   2
   2  -1  -2 11.5726  4.6170   3
  -2  -1   2 11.3499  4.5362   2
  -2  -1   2 13.2778  2.8896   1
  -2   1   2 10.2734  3.4718   2
  -2   1   2 11.8327  3.5919   1
   2   1  -2 11.6298  4.2572   3
  -1  -1   2 171.202   9.646   1
   1   1  -2 219.056   9.844   3
  -1   1   2 175.191   9.897   1
   0   1  -2 83.0571  5.6326   1
   1  -1   2 184.189  10.972   2
   1  -1   2 186.718   9.682   3
   1   1   2 167.145   9.744   1
   1   1   2 231.969  10.671   2
  -1   1  -2 180.589  10.132   1
   2  -1   2 5.61369 4.75789   2
   2  -1   2 2.51540 4.05013   3
   2   1   2 6.71119 3.15234   1
   2   1   2 7.27722 4.72193   2
   2   1   2 8.72373 4.03695   3
  -2   1  -2 6.69374 3.50935   1
   3  -1   2 1088.57   52.34   3
   3  -1   2 1124.30   52.62   2
  -3   1  -2 1151.66   49.89   1
   3   1   2 1096.14   52.50   3
   4  -1   2 401.259  22.900   2
  -4  -1  -2 402.132  23.955   2
  -4  -1  -2 408.490  19.168   1
   4  -1   2 422.734  23.075   3
  -4   1  -2 406.331  20.013   1
   4   1   2 395.914  23.176   3
   5  -1   2 1010.19   49.85   3
  -5  -1  -2 1038.98   50.97   2
  -5  -1  -2 1057.10   44.91   1
   5  -1   2 938.889  49.808   2
   5   1   2 977.973  50.092   3
  -5   1  -2 1032.91   45.77   1
   6  -1   2 30.0898  7.5600   3
  -6  -1  -2 28.0511  9.7574   2
  -6  -1  -2 27.0576  3.7509   1
   6   1   2 29.3293  7.9112   3
  -6   1  -2 32.9775  4.9741   1
  -6   1  -2 32.3168  9.6198   2
  -7  -1  -2 25.6820  3.1470   1
   7  -1   2 13.4819  7.0473   3
  -7  -1  -2 11.0765  8.0959   2
  -7   1  -2 20.9655  4.3959   1
   7   1   2 11.7612  8.9192   3
  -7   1  -2 15.7384  8.3105   2
  -8  -1  -2 432.887  30.010   2
   8  -1   2 488.008  29.417   3
  -8   1  -2 459.561  22.204   1
   8   1   2 413.399  28.696   3
  -8   1  -2 429.771  29.360   2
  -9  -1  -2 361.054  28.220   2
   9  -1   2 368.588  26.858   3
   9   1   2 373.610  26.282   3
  -9   1  -2 362.319  28.263   2
 -10  -1  -2 322.482  28.344   2
  10  -1   2 308.510  26.065   3
 -10   1  -2 371.051  27.640   2
  10   1   2 314.370  26.294   3
  11  -1   2 220.981  23.216   3
 -11  -1  -2 242.702  26.885   2
  11   1   2 212.685  22.687   3
 -11   1  -2 168.933  22.706   2
  12  -1   2 -0.7056 11.6150   3
 -12  -1  -2 -4.3940 12.9168   2
 -12   1  -2  2.9362 14.1998   2
  12   1   2 13.2718 11.4713   3
  13  -1   2 65.1340 15.7603   3
 -13  -1  -2 63.6079 17.2521   2
 -13   1  -2 32.2235 17.7179   2
  13   1   2 44.4012 15.2221   3
 -14  -1  -2 61.2748 19.3907   2
  14  -1   2 64.8046 15.9107   3
 -14   1  -2 51.2317 20.4333   2
  14   1   2 47.2752 16.6053   3
 -15  -1  -2 90.2397 24.0745   2
  15  -1   2 98.9162 20.4732   3
 -15   1  -2 100.167  23.077   2
  15   1   2 116.490  21.129   3
 -16  -1  -2 66.7276 22.5375   2
  16  -1   2 56.6030 16.8091   3
 -16   1  -2 70.8050 23.3317   2
  16   1   2 81.7828 19.9413   3
 -17  -1  -2 68.1643 23.1944   2
  17  -1   2 62.1067 20.4781   3
 -17   1  -2 84.3998 21.9782   2
  17   1   2 123.356  23.514   3
  18  -2  -2 -15.770  15.119   3
 -18  -2   2  1.2651 15.6737   2
  18   2  -2 33.4555 17.6799   3
 -18   2   2 -18.160  14.799   2
  17  -2  -2 71.1499 18.9072   3
 -17  -2   2 27.6068 19.4625   2
  17   2  -2 53.8444 19.6533   3
 -17   2   2 51.3428 19.6016   2
  16  -2  -2 -16.867  13.426   3
 -16  -2   2 21.1638 14.0720   2
  16   2  -2 21.0364 17.1880   3
 -16   2   2 27.7569 16.5919   2
  15  -2  -2 205.990  26.654   3
 -15  -2   2 151.475  26.200   2
 -15   2   2 186.465  26.153   2
  15   2  -2 154.257  26.017   3
  14  -2  -2  2.2342 14.0306   3
 -14  -2   2 -14.028  14.548   2
 -14   2   2 -10.474  11.519   2
  14   2  -2 -0.7589 12.5294   3
  13  -2  -2 47.2984 14.7538   3
 -13  -2   2 68.6632 18.4810   2
 -13   2   2 36.7142 14.2596   2
  13   2  -2 47.7240 16.1197   3
  12  -2  -2 22.0506 11.6042   3
 -12  -2   2 41.4805 14.4509   2
  12   2  -2 24.7914 12.0915   3
 -12   2   2 48.6727 15.8179   2
  11  -2  -2 257.889  25.232   3
 -11  -2   2 277.006  27.394   2
  11   2  -2 261.760  25.611   3
 -11   2   2 220.964  24.967   2
 -10  -2   2 14.4440 11.4413   2
  10  -2  -2 28.5226 10.6078   3
  10   2  -2 18.1968 10.8612   3
 -10   2   2 24.1237 11.7104   2
  -9  -2   2 18.1297 10.4524   2
   9  -2  -2 16.6992  8.4058   3
  -9   2   2 14.8754 10.1615   2
   9   2  -2 13.1758  8.6269   3
  -9   2   2 29.5570  6.6874   1
  -8  -2   2 -3.0533  6.9147   2
   8  -2  -2 3.95001 6.92051   3
  -8   2   2 14.0553  8.6522   2
  -8   2   2 3.19406 4.32796   1
   8   2  -2 4.40597 6.86974   3
  -7  -2   2 627.610  36.210   2
   7  -2  -2 612.890  35.275   3
  -7   2   2 667.314  30.684   1
   7   2  -2 655.561  35.549   3
  -7   2   2 589.228  34.583   2
  -6  -2   2 108.239  12.878   2
   6  -2  -2 112.254  13.311   3
   6   2  -2 123.217  12.803   3
  -6   2   2 126.419   9.947   1
  -6   2   2 154.267  14.349   2
   5  -2  -2 3218.27  149.08   3
  -5  -2   2 3168.78  148.02   2
  -5   2   2 3221.19  147.34   2
   5   2  -2 3274.58  149.11   3
   5   2  -2 3485.43  140.90   1
  -5   2   2 3309.27  142.67   1
  -4  -2   2 288.245  17.701   2
   4   2  -2 234.268  15.847   3
   4   2  -2 246.441  12.539   1
   3  -2  -2 35.1667  7.1327   3
  -3  -2   2 47.5629  7.8792   2
  -3   2   2 33.6688  6.4196   2
   3   2  -2 36.9248  6.6964   3
   3   2  -2 36.8919  4.3221   1
  -3   2   2 55.6815  6.2256   1
  -2  -2   2 47.3778  6.7988   2
   2  -2  -2 39.3495  5.9406   3
   2   2  -2 51.2805  4.8939   1
   2   2  -2 42.4267  5.6330   3
  -2   2   2 40.9936  5.6645   1
  -2   2   2 52.4059  5.4765   2
   1  -2  -2 1011.75   46.29   3
  -1  -2   2 1013.58   46.04   2
   1   2  -2 983.333  44.634   1
  -1   2   2 1027.53   45.03   1
   1   2  -2 1004.14   45.23   3
   0  -2   2 56.3973  5.6953   2
   0   2   2 44.4960  4.8831   1
   0   2  -2 49.2864  4.9275   1
   1  -2   2 176.203   9.128   3
  -1  -2  -2 177.672  10.397   2
   1  -2   2 165.016  10.501   2
   1   2   2 171.296   9.845   1
  -1   2  -2 180.343  10.742   1
   2  -2   2 134.922   9.231   3
  -2  -2  -2 137.391  10.650   2
   2  -2   2 148.491  11.121   2
   2   2   2 140.606   8.331   1
  -2   2  -2 153.185   9.656   1
   2   2   2 124.577   9.767   3
  -3  -2  -2 467.477  24.386   2
   3  -2   2 457.365  24.050   2
   3  -2   2 438.589  23.438   3
   3   2   2 428.651  24.124   3
   3   2   2 454.911  20.923   1
  -3   2  -2 457.667  22.384   1
  -4  -2  -2 208.337  15.056   2
   4  -2   2 216.600  14.400   3
   4  -2   2 189.899  14.259   2
  -4   2  -2 180.614  11.800   1
   4   2   2 198.160  14.235   3
  -5  -2  -2 24.0588  3.5408   1
   5  -2   2 31.9807  8.3227   2
   5  -2   2 31.6081  6.9326   3
  -5  -2  -2 18.7028  7.5127   2
   5   2   2 28.2881  7.1755   3
  -5   2  -2 41.0144  5.6652   1
  -6  -2  -2 -0.6802  7.9342   2
  -6  -2  -2 -2.4451  2.2435   1
   6  -2   2 8.19280 6.55191   3
   6   2   2 7.43559 6.40647   3
  -6   2  -2 4.06496 4.17270   1
  -7  -2  -2 233.059  19.252   2
   7  -2   2 226.819  18.683   3
  -7   2  -2 238.510  13.962   1
  -7   2  -2 245.865  20.382   2
   7   2   2 226.719  18.188   3
   8  -2   2 30.7956  8.6250   3
  -8  -2  -2 48.6960 11.9812   2
  -8   2  -2 41.0753 10.9308   2
  -8   2  -2 37.8159  6.0681   1
   8   2   2 37.0409  9.8833   3
   9  -2   2 86.6147 14.2608   3
  -9  -2  -2 59.5961 14.5138   2
   9   2   2 85.2232 13.5152   3
  -9   2  -2 62.2198 13.2281   2
 -10  -2  -2 102.090  18.219   2
  10  -2   2 103.182  15.526   3
 -10   2  -2 107.578  18.260   2
  10   2   2 105.603  16.796   3
  11  -2   2 16.7280 11.4816   3
 -11  -2  -2 -1.9039 12.8486   2
 -11   2  -2 10.1702 12.0066   2
  11   2   2  8.1995 10.2442   3
 -12  -2  -2  0.6047 11.6520   2
  12  -2   2 23.4902 12.8369   3
 -12   2  -2  4.9459 13.4797   2
  12   2   2 11.4567 11.6340   3
 -13  -2  -2  4.2953 15.2688   2
  13  -2   2 34.1413 13.0050   3
 -13   2  -2 24.2425 14.9628   2
  13   2   2  9.0329 14.3699   3
 -14  -2  -2 -24.589  12.714   2
  14  -2   2 -5.8735  9.1324   3
 -14   2  -2 -10.495  16.074   2
  14   2   2 13.0858 11.6855   3
 -15  -2  -2 10.7991 19.9701   2
  15  -2   2 32.5080 15.7593   3
 -15   2  -2 49.0605 17.9265   2
  15   2   2 58.1775 17.9261   3
  16  -2   2 19.4885 15.3429   3
 -16  -2  -2 11.7148 19.8450   2
  16   2   2  4.2492 14.0932   3
 -16   2  -2 11.7676 18.1568   2
 -17  -2  -2 -8.4271 16.7316   2
  17  -2   2 17.3244 14.0163   3
 -17   2  -2 12.0477 18.2164   2
  17   2   2 29.0156 17.0860   3
  18  -3  -2 -0.5033 16.3244   3
 -18  -3   2 24.5200 21.0853   2
 -18   3   2 29.4140 19.1976   2
 -17  -3   2 -4.0227 17.2900   2
  17  -3  -2 -0.5632 14.6303   3
 -17   3   2 15.0932 16.3997   2
  17   3  -2 17.6652 19.2274   3
  16  -3  -2 65.2743 18.8651   3
 -16  -3   2 83.7000 22.7112   2
  16   3  -2 63.6535 21.9262   3
 -16   3   2 59.4915 18.6356   2
 -15  -3   2 79.9169 20.7635   2
  15  -3  -2 79.2408 17.8653   3
 -15   3   2 82.2238 19.3870   2
  15   3  -2 81.7773 20.0737   3
  14  -3  -2 232.139  27.731   3
 -14  -3   2 199.870  28.894   2
 -14   3   2 195.454  25.980   2
  14   3  -2 260.021  29.448   3
 -13  -3   2 20.4746 15.3164   2
  13  -3  -2 -2.6097 10.9362   3
  13   3  -2 -14.047  11.816   3
 -13   3   2 12.9436 12.1913   2
 -12  -3   2 77.2865 17.9098   2
  12  -3  -2 73.0766 15.6791   3
  12   3  -2 73.5067 17.0000   3
 -12   3   2 100.902  18.139   2
  11  -3  -2 113.375  17.743   3
 -11  -3   2 119.529  18.856   2
  11   3  -2 151.576  20.041   3
 -11   3   2 126.920  18.879   2
  10  -3  -2 111.409  15.724   3
 -10  -3   2 104.715  16.542   2
 -10   3   2 97.5693 16.5462   2
  10   3  -2 97.0204 15.1485   3
   9  -3  -2 284.252  22.341   3
  -9  -3   2 253.603  24.857   2
  -9   3   2 277.730  22.893   2
   9   3  -2 253.915  21.779   3
  -9   3   2 326.776  17.570   1
   8  -3  -2 141.073  15.452   3
  -8  -3   2 140.843  17.146   2
  -8   3   2 109.068  14.717   2
  -8   3   2 140.783  10.889   1
   8   3  -2 123.196  14.922   3
  -7  -3   2 99.8192 14.1392   2
   7  -3  -2 75.5332 12.4049   3
  -7   3   2 73.4670 11.4830   2
   7   3  -2 57.0445 10.5891   3
  -7   3   2 84.1150  8.8319   1
  -6  -3   2 62.8212 10.2402   2
   6  -3  -2 41.4925  9.6227   3
  -6   3   2 48.5011  9.5755   2
   6   3  -2 53.2243  9.3234   3
  -6   3   2 58.0240  7.6852   1
  -5  -3   2 14.0362  7.6090   2
   5   3  -2 3.29056 2.83705   1
   5   3  -2 18.4929  7.1615   3
  -4  -3   2 2157.66  102.77   2
   4  -3  -2 2160.36  103.49   3
   4   3  -2 2337.30   97.69   1
   4   3  -2 2324.24  103.48   3
  -4   3   2 2297.77   99.59   1
  -4   3   2 2270.57  101.91   2
  -3  -3   2 2.25431 6.21279   2
   3  -3  -2 16.0253  6.7154   3
   3   3  -2 10.1757  5.4827   3
  -3   3   2 12.4284  5.4268   1
  -3   3   2 21.6139  5.7557   2
  -2  -3   2 45.2669  7.4611   2
   2  -3  -2 46.6837  6.4008   3
  -2   3   2 22.2582  5.9522   1
   2   3  -2 39.3384  5.1795   1
   2   3  -2 40.7967  5.5600   3
  -2   3   2 43.9448  5.2082   2
   1  -3  -2 85.1221  8.8183   3
  -1   3   2 89.7866  8.2955   1
   1   3  -2 142.342   8.713   1
   1   3  -2 138.358   7.250   3
   0  -3   2 105.626   5.593   3
   0  -3  -2 96.1992  5.9003   2
   0  -3   2 95.0794  8.5048   2
   0   3  -2 99.4674  7.8238   1
   0   3   2 107.829   7.782   1
  -1  -3  -2 43.9064  5.3985   2
   1  -3   2 25.6959  5.5957   2
   1  -3   2 34.0182  3.7878   3
  -1   3  -2 34.9153  6.0828   1
   1   3   2 33.0778  5.0600   1
   2  -3   2 37.3778  5.1761   3
   2  -3   2 50.8216  7.2052   2
  -2  -3  -2 37.9157  6.4935   2
  -2   3  -2 30.8713  6.0499   1
   2   3   2 38.3130  4.9601   1
   3  -3   2 143.652  11.823   2
   3  -3   2 141.443  10.999   3
  -3  -3  -2 134.948  11.886   2
   3   3   2 140.597   8.510   1
  -3   3  -2 155.833  10.637   1
   3   3   2 129.644  11.740   3
   4  -3   2 139.109  11.419   3
  -4  -3  -2 165.269  14.096   2
   4  -3   2 136.032  13.271   2
   4   3   2 153.228   8.760   1
   4   3   2 147.962  13.236   3
  -4   3  -2 164.635  11.163   1
  -5  -3  -2 6.98351 7.86334   2
   5  -3   2 24.4008  7.5864   2
   5  -3   2 9.35269 6.51468   3
  -5   3  -2 16.6908  5.0117   1
   5   3   2 9.54958 7.10998   3
  -6  -3  -2 380.824  25.673   2
   6  -3   2 374.405  24.075   3
   6  -3   2 379.224  24.147   2
  -6  -3  -2 413.461  17.570   1
  -6   3  -2 376.827  20.930   1
   6   3   2 345.441  23.867   3
  -7  -3  -2 49.7078 11.7888   2
   7  -3   2 49.0303  9.0801   3
  -7   3  -2 36.6485  6.4438   1
   7   3   2 34.1779  9.9546   3
  -8  -3  -2 20.1479  9.4644   2
   8  -3   2 14.3052  8.2953   3
  -8   3  -2 36.4185  6.2528   1
   8   3   2 26.0415  9.1679   3
  -8   3  -2 10.2420  9.7111   2
  -9  -3  -2 170.801  20.114   2
   9  -3   2 187.298  19.345   3
  -9   3  -2 187.115  21.464   2
   9   3   2 186.923  19.525   3
  -9   3  -2 166.328  12.481   1
  10  -3   2 161.344  19.579   3
 -10  -3  -2 193.207  22.230   2
 -10   3  -2 177.559  22.314   2
  10   3   2 177.035  20.213   3
 -11  -3  -2 45.3730 15.6524   2
  11  -3   2 45.9365 13.5991   3
 -11   3  -2 32.1400 13.2954   2
  11   3   2 45.2513 14.2435   3
 -12  -3  -2 40.7272 17.0816   2
  12  -3   2 52.5508 13.4129   3
  12   3   2 29.6463 13.4624   3
 -12   3  -2 53.5967 15.6610   2
 -13  -3  -2 14.2869 15.5360   2
  13  -3   2 -1.2326  9.2783   3
 -13   3  -2 -14.415  11.425   2
  13   3   2 14.0640 13.3001   3
  14  -3   2 24.4293 12.1501   3
 -14  -3  -2 35.9632 19.5170   2
  14   3   2 15.1855 16.4981   3
 -14   3  -2 21.4545 15.2537   2
 -15  -3  -2 -9.4653 18.2703   2
  15  -3   2 17.7810 13.8440   3
  15   3   2 21.7040 13.6672   3
 -15   3  -2 23.7529 17.3738   2
  16  -3   2 93.3330 21.1972   3
 -16  -3  -2 135.873  28.198   2
  16   3   2 92.6152 21.4117   3
 -16   3  -2 79.2210 21.9680   2
  17  -3   2  7.9862 14.8615   3
 -17  -3  -2  8.9106 19.0709   2
 -17   3  -2 45.7233 21.2851   2
  17   3   2 -15.254  15.471   3
  18  -4  -2 50.1820 19.3760   3
 -18   4   2 17.9389 18.7932   2
  17  -4  -2 -11.546  14.246   3
 -17  -4   2 -15.597  16.156   2
  17   4  -2 45.5126 22.0634   3
 -17   4   2 -1.3980 13.5271   2
  16  -4  -2 19.9666 13.3784   3
 -16  -4   2 -10.949  16.007   2
  16   4  -2 -2.7605 17.2533   3
 -16   4   2  3.0478 12.6699   2
  15  -4  -2 48.7338 15.7887   3
 -15  -4   2 55.1500 19.2885   2
  15   4  -2 35.8127 18.1745   3
 -15   4   2 20.2663 14.6319   2
 -14  -4   2  1.6303 15.7807   2
  14  -4  -2 -3.9559 11.8251   3
  14   4  -2 15.0604 15.5804   3
 -14   4   2 -0.2133 12.3762   2
 -13  -4   2 76.2020 19.5035   2
  13  -4  -2 66.2335 18.0488   3
 -13   4   2 44.9413 14.4093   2
  13   4  -2 88.2062 17.7344   3
 -12  -4   2 105.676  20.355   2
  12  -4  -2 112.036  18.905   3
  12   4  -2 101.185  17.382   3
 -12   4   2 114.909  18.645   2
 -11  -4   2  4.3833 10.9362   2
  11  -4  -2 15.3327 11.4658   3
 -11   4   2 23.5575 12.6963   2
  11   4  -2 15.5337 11.8636   3
  10  -4  -2 46.2649 13.0733   3
 -10  -4   2 31.2041 13.1682   2
  10   4  -2 28.8710 10.7506   3
 -10   4   2 25.7874 10.6255   2
   9  -4  -2 48.6712 11.1821   3
  -9  -4   2 65.5385 13.0997   2
  -9   4   2 63.3579  8.7492   1
   9   4  -2 31.1104  9.9383   3
  -9   4   2 63.3991 11.7953   2
  -8  -4   2 262.824  21.904   2
   8  -4  -2 215.722  21.050   3
  -8   4   2 271.091  15.929   1
  -8   4   2 237.645  19.615   2
   8   4  -2 222.043  19.245   3
   7  -4  -2 60.8070 10.7109   3
  -7  -4   2 64.1815 12.4266   2
  -7   4   2 54.0807 10.5960   2
   7   4  -2 69.4997 11.5169   3
  -7   4   2 68.9542  8.5458   1
  -6  -4   2 278.249  21.793   2
   6  -4  -2 326.525  20.999   3
   6   4  -2 301.937  20.528   3
  -6   4   2 322.567  18.410   1
  -6   4   2 320.625  20.573   2
   5  -4  -2 380.936  22.561   3
  -5  -4   2 351.536  23.296   2
  -5   4   2 349.096  20.119   1
   5   4  -2 390.330  17.570   1
  -5   4   2 368.295  21.790   2
   5   4  -2 346.148  21.700   3
   4  -4  -2 636.421  35.051   3
  -4  -4   2 659.263  35.452   2
   4   4  -2 745.096  31.365   1
  -4   4   2 704.718  34.052   2
  -4   4   2 673.032  33.229   1
   4   4  -2 661.479  34.531   3
   3  -4  -2 1164.49   54.87   3
  -3  -4   2 1156.18   54.89   2
  -3   4   2 1170.69   53.06   1
   3   4  -2 1133.02   54.03   3
   3   4  -2 1160.41   51.58   1
  -2  -4   2 1238.87   60.06   2
   2  -4  -2 1346.62   60.44   3
   2  -4  -2 1401.21   57.94   2
   2   4  -2 1281.28   57.91   1
  -2   4   2 1329.84   58.84   1
   2   4  -2 1195.15   59.17   3
   1  -4  -2 10.1010  2.2542   2
   1  -4  -2 12.8490  5.0918   3
  -1  -4   2 3.48899 5.04016   2
   1   4  -2 10.7456  4.4341   1
  -1   4   2 12.7296  5.0143   1
   0  -4  -2 27.0078  3.3586   2
   0  -4  -2 24.7280  5.6760   3
   0  -4   2 18.7483  3.6043   3
   0  -4   2 24.1514  5.8618   2
   0   4  -2 25.1201  5.5271   1
   0   4   2 27.6099  6.1261   1
  -1  -4  -2 48.4377  5.5762   2
   1  -4   2 48.6185  6.9938   2
   1  -4   2 43.9224  4.5663   3
   1   4   2 51.7619  6.3401   1
  -1   4  -2 46.1270  6.7320   1
  -2  -4  -2 14.7416  5.1142   2
   2  -4   2 3.94936 5.77133   2
   2   4   2 3.72311 4.24854   1
  -2   4  -2 8.73601 5.77628   1
  -3  -4  -2 46.7358  7.8110   2
   3  -4   2 51.4696  7.2698   3
   3  -4   2 52.0418  8.1013   2
   3   4   2 59.8608  6.0103   1
  -3   4  -2 52.0375  7.5022   1
   4  -4   2 109.199  10.602   3
   4  -4   2 116.225  12.148   2
  -4  -4  -2 101.407  11.853   2
   4   4   2 117.433   7.693   1
   4   4   2 100.546  11.569   3
  -4   4  -2 112.039  10.238   1
   5  -4   2 5.65518 6.68874   2
  -5  -4  -2 -11.832   5.317   2
   5  -4   2 -6.0690  5.6323   3
   5   4   2 -1.1310  2.8199   1
  -5   4  -2 -0.4469  4.9950   1
   5   4   2 -13.662   5.889   3
   6  -4   2 173.600  16.051   3
   6  -4   2 212.195  17.680   2
  -6  -4  -2 211.515  18.105   2
  -6  -4  -2 230.082  10.533   1
   6   4   2 199.893  17.012   3
  -6   4  -2 210.998  14.478   1
  -7  -4  -2 108.640  14.900   2
   7  -4   2 76.5139 12.7571   2
   7  -4   2 91.2743 12.2752   3
  -7   4  -2 75.9856  9.0659   1
   7   4   2 104.459  13.149   3
   8  -4   2 -1.6213  6.5500   3
  -8  -4  -2 12.4315  9.3311   2
  -8   4  -2 4.90725 5.25261   1
   8   4   2 -3.6309  8.0449   3
  -8   4  -2 -4.1368  7.2875   2
  -9  -4  -2 7.27843 9.16087   2
   9  -4   2 18.1300  9.4756   3
   9   4   2 17.9162 10.4275   3
  -9   4  -2 -0.3449  9.8525   2
  -9   4  -2 7.88593 5.69638   1
 -10  -4  -2 68.2095 16.1745   2
  10  -4   2 70.4931 13.4973   3
 -10   4  -2 53.6976 13.7689   2
  10   4   2 74.4938 14.1741   3
 -11  -4  -2 -3.1415 12.3187   2
  11  -4   2  0.8012 10.6733   3
 -11   4  -2 -0.7122 12.1791   2
  11   4   2 -12.404   9.323   3
  12  -4   2 -7.5079  8.4144   3
 -12  -4  -2  3.3059 14.4869   2
  12   4   2  8.2815 11.5489   3
 -12   4  -2 -2.8974 12.9703   2
  13  -4   2 11.7139 11.2753   3
 -13  -4  -2 23.4620 16.8785   2
  13   4   2 -1.3810 11.6511   3
 -13   4  -2 -0.6705 14.5552   2
 -14  -4  -2 72.1837 21.7229   2
  14  -4   2 39.3945 13.7423   3
 -14   4  -2 23.0812 16.1999   2
  14   4   2 86.3111 19.4425   3
  15  -4   2 56.5669 15.4061   3
 -15  -4  -2 39.5922 21.3415   2
 -15   4  -2 48.1700 18.6797   2
  15   4   2 50.6462 16.1444   3
 -16  -4  -2 -9.1267 17.0731   2
  16  -4   2 -13.577  11.869   3
 -16   4  -2 27.0191 16.3516   2
  16   4   2 12.9255 15.3809   3
  17  -4   2  0.9802 14.2510   3
 -17  -4  -2 15.8027 22.4187   2
 -17   4  -2 -11.710  16.433   2
  17   4   2  5.2294 16.2852   3
  18  -5  -2  7.3980 14.5918   3
 -18   5   2  0.9018 14.8815   2
 -17  -5   2 33.8966 20.0879   2
  17  -5  -2 35.8320 16.6230   3
  17   5  -2 29.4640 18.5680   3
 -17   5   2 20.8216 16.3460   2
  16  -5  -2 33.0678 14.9709   3
 -16  -5   2 19.6339 20.5874   2
 -16   5   2  1.9790 13.6184   2
  16   5  -2 14.4055 15.8692   3
 -15  -5   2 130.695  26.934   2
  15  -5  -2 159.825  23.668   3
  15   5  -2 167.040  25.140   3
 -15   5   2 163.424  23.827   2
  14  -5  -2 66.4025 16.4958   3
 -14  -5   2 75.7005 19.8923   2
 -14   5   2 38.7388 14.4438   2
  14   5  -2 49.8587 18.4166   3
 -13  -5   2 70.9466 19.2117   2
  13  -5  -2 48.3753 16.3043   3
  13   5  -2 31.3781 13.9210   3
 -13   5   2 25.5072 11.9371   2
 -12  -5   2  7.3816 12.1322   2
  12  -5  -2  9.4508 12.7999   3
 -12   5   2 -6.4303  9.2410   2
  12   5  -2 19.3658 13.0641   3
 -11  -5   2 254.453  26.956   2
  11  -5  -2 263.499  26.621   3
 -11   5   2 288.793  26.927   2
  11   5  -2 286.159  27.174   3
  10  -5  -2 21.8188 10.1697   3
 -10  -5   2 26.8315 13.2591   2
  10   5  -2 30.7125 10.6261   3
 -10   5   2 33.8045  8.2592   1
 -10   5   2 20.1743 10.9969   2
   9  -5  -2 188.753  19.613   3
  -9  -5   2 218.403  22.509   2
  -9   5   2 170.523  18.749   2
  -9   5   2 222.918  15.455   1
   9   5  -2 170.751  19.527   3
   8  -5  -2 42.4511  9.8323   3
  -8  -5   2 25.1472 10.1193   2
  -8   5   2 23.6688  8.7928   2
  -8   5   2 37.8174  7.4431   1
   8   5  -2 56.0102 11.4719   3
   7  -5  -2 27.7909  9.8878   3
  -7  -5   2 23.5787  9.2723   2
  -7   5   2 26.8474  6.7744   1
  -7   5   2 28.9146  8.5768   2
   7   5  -2 30.2444  9.4576   3
  -6  -5   2 -2.8264  6.8585   2
   6  -5  -2 7.11981 7.45003   3
  -6   5   2 9.64661 6.97514   2
  -6   5   2 5.87346 5.82684   1
   6   5  -2 3.21332 6.05997   3
   6   5  -2 4.77447 3.14219   1
   5  -5  -2 348.159  21.204   3
  -5  -5   2 286.670  20.384   2
  -5   5   2 346.382  19.398   2
   5   5  -2 296.211  15.756   1
  -5   5   2 334.109  18.819   1
   5   5  -2 281.789  19.948   3
  -4  -5   2 119.282  12.425   2
   4  -5  -2 131.553  12.415   3
   4   5  -2 147.533  12.341   3
   4   5  -2 140.960   9.469   1
  -4   5   2 136.171  11.532   1
   3  -5  -2 89.0729  7.8438   2
   3  -5  -2 96.9952 10.1819   3
  -3  -5   2 87.0874 10.8648   2
   3   5  -2 106.466   8.653   1
  -3   5   2 98.1859 10.4871   1
   3   5  -2 109.680   9.784   3
   2  -5  -2 25.2074  4.3645   2
  -2  -5   2 23.9857  6.7243   2
   2  -5  -2 21.7867  6.1494   3
  -2   5   2 37.8548  7.6523   1
   2   5  -2 39.8768  6.4855   1
   2   5  -2 33.0064  5.7575   3
  -1  -5   2 188.840  12.953   2
   1  -5  -2 190.633   9.845   2
   1  -5  -2 197.059  13.877   3
   1   5  -2 188.527  12.388   1
  -1   5   2 193.990  13.023   1
   0  -5  -2 1.70647 5.01829   3
   0  -5   2 -3.8328  3.6525   3
   0  -5  -2 -3.2912  3.2116   2
   0  -5   2 -4.1907  5.4950   2
   0   5   2 1.04075 5.62841   1
   0   5  -2 2.06826 5.21496   1
   1  -5   2 0.20430 5.13822   2
   1  -5   2 -1.7267  3.5707   3
  -1  -5  -2 -1.9767  3.7360   2
   1   5   2 -0.1137  4.2931   1
  -1   5  -2 2.11643 5.19910   1
  -2  -5  -2 820.165  38.752   2
   2  -5   2 806.464  38.116   3
   2  -5   2 823.794  39.425   2
  -2   5  -2 758.681  38.820   1
   2   5   2 838.176  37.677   1
   3  -5   2 169.328  13.643   2
   3  -5   2 177.774  12.204   3
  -3  -5  -2 180.293  13.154   2
  -3   5  -2 179.034  13.398   1
   3   5   2 173.724  10.996   1
   4  -5   2 119.483  10.948   3
  -4  -5  -2 115.660  11.711   2
   4  -5   2 116.446  12.445   2
   4   5   2 110.343   8.271   1
  -4   5  -2 113.084  10.714   1
   4   5   2 96.3974 10.9839   3
  -5  -5  -2 1802.01   85.86   2
   5  -5   2 1868.46   85.68   2
   5  -5   2 1792.62   84.96   3
  -5   5  -2 1793.19   82.50   1
   5   5   2 1865.35   79.45   1
   5   5   2 1796.04   86.17   3
  -6  -5  -2 84.4528 12.4273   2
   6  -5   2 66.8137 10.3981   2
   6  -5   2 56.1190  9.2670   3
   6   5   2 75.6912  5.6089   1
  -6   5  -2 57.4463  8.5468   1
   6   5   2 69.0327 10.7607   3
   7  -5   2 20.3151  8.0998   3
   7  -5   2 -0.4791  7.6334   2
  -7  -5  -2 9.20500 7.77481   2
  -7   5  -2 12.9341  6.1025   1
   7   5   2 21.1129  8.3397   3
   8  -5   2 16.9689  9.0303   3
  -8  -5  -2 32.0201 11.4299   2
   8   5   2 5.07580 9.00128   3
  -8   5  -2 22.4487  7.0012   1
  -9  -5  -2 194.262  22.513   2
   9  -5   2 219.047  20.598   3
  -9   5  -2 204.936  21.620   2
  -9   5  -2 220.845  15.905   1
   9   5   2 208.737  22.027   3
 -10  -5  -2 11.0601 12.8706   2
  10  -5   2 8.53336 8.52319   3
 -10   5  -2 -5.7977 10.7959   2
  10   5   2 -4.6466 10.5886   3
  11  -5   2 110.892  17.671   3
 -11  -5  -2 130.054  21.196   2
  11   5   2 96.6056 16.9635   3
 -11   5  -2 118.192  20.184   2
  12  -5   2 19.6641 11.3444   3
 -12  -5  -2 12.7436 15.3881   2
 -12   5  -2 47.6132 16.0608   2
  12   5   2  8.7875 11.4071   3
 -13  -5  -2 60.6434 17.9977   2
  13  -5   2 100.836  17.976   3
 -13   5  -2 96.4756 20.4746   2
  13   5   2 63.2334 18.7330   3
 -14  -5  -2 38.5501 20.4399   2
  14  -5   2 2.17323 9.78180   3
 -14   5  -2 -7.7059 10.5175   2
  14   5   2 -5.9343 14.9843   3
  15  -5   2 35.5376 14.6498   3
 -15  -5  -2 33.4007 22.3968   2
  15   5   2 63.7842 19.6114   3
 -15   5  -2 69.9614 19.5347   2
 -16  -5  -2 -0.6785 19.2049   2
  16  -5   2 14.1256 15.0645   3
 -16   5  -2 48.1208 18.0832   2
  16   5   2 39.4917 17.5112   3
 -17  -5  -2 79.1080 27.2480   2
  17  -5   2 85.6009 19.9231   3
  17   5   2 84.4314 22.8083   3
 -17   5  -2 75.2262 22.9674   2
 -17  -6   2  4.1510 17.3463   2
  17  -6  -2 -11.332  13.799   3
 -17   6   2 11.5346 15.1364   2
  17   6  -2 18.5520 20.0655   3
 -16  -6   2 131.684  26.365   2
  16  -6  -2 121.761  22.986   3
 -16   6   2 113.240  22.347   2
  16   6  -2 134.802  26.905   3
 -15  -6   2 12.2896 16.2025   2
  15  -6  -2 27.7503 15.3115   3
  15   6  -2 -15.640  13.537   3
 -15   6   2 21.3288 13.6466   2
 -14  -6   2 59.2725 20.9826   2
  14  -6  -2 115.637  19.472   3
 -14   6   2 120.770  20.033   2
  14   6  -2 93.7654 21.2412   3
  13  -6  -2 18.0013 12.7714   3
 -13  -6   2  2.2045 15.6456   2
  13   6  -2 32.0737 15.3335   3
 -13   6   2 24.1955 12.4655   2
 -12  -6   2 25.3697 16.4020   2
  12  -6  -2 43.9416 13.2655   3
  12   6  -2 52.8579 16.0256   3
 -12   6   2 40.1084 12.8756   2
  11  -6  -2 50.0772 13.0676   3
 -11  -6   2 95.9328 17.5217   2
 -11   6   2 52.9882 14.0511   2
  11   6  -2 49.3736 14.7178   3
  10  -6  -2 402.652  29.942   3
 -10  -6   2 461.409  32.491   2
 -10   6   2 403.922  29.939   2
  10   6  -2 436.882  31.318   3
 -10   6   2 467.206  25.891   1
   9  -6  -2 46.6980 12.2724   3
  -9  -6   2 50.4168 14.2992   2
  -9   6   2 40.1201  8.3219   1
  -9   6   2 40.0336 10.9470   2
   9   6  -2 44.9232 11.9270   3
  -8  -6   2 58.8859 12.2971   2
   8  -6  -2 51.5254 10.9834   3
  -8   6   2 74.4580  9.9326   1
  -8   6   2 58.9036 11.4294   2
   8   6  -2 46.4901 11.4234   3
   7  -6  -2 584.663  35.353   3
  -7  -6   2 594.504  36.307   2
  -7   6   2 585.223  34.088   2
   7   6  -2 668.455  27.476   1
   7   6  -2 583.053  34.662   3
  -7   6   2 595.480  31.768   1
  -6  -6   2 272.456  21.224   2
   6   6  -2 287.082  20.264   3
   6   6  -2 307.585  15.307   1
  -5  -6   2 244.284  19.036   2
   5  -6  -2 247.534  18.352   3
  -5   6   2 231.640  16.405   1
   5   6  -2 245.606  13.717   1
   5   6  -2 250.564  17.675   3
  -4  -6   2 915.840  49.405   2
   4  -6  -2 1037.05   47.08   2
   4  -6  -2 1136.47   50.16   3
  -4   6   2 1031.74   47.72   1
   4   6  -2 894.133  48.102   3
   4   6  -2 987.505  45.601   1
   3  -6  -2 13.8668  4.5899   2
   3  -6  -2 9.94022 6.67416   3
  -3  -6   2 15.5961  6.8682   2
  -3   6   2 9.89703 5.78129   1
   3   6  -2 17.3181  6.0252   3
   3   6  -2 19.4201  5.6991   1
   2  -6  -2 1152.54   56.83   3
  -2  -6   2 1207.66   56.77   2
   2  -6  -2 1255.13   54.03   2
   2   6  -2 1164.58   54.80   1
  -2   6   2 1215.96   55.87   1
   1  -6  -2 6.73440 3.22720   2
  -1  -6   2 11.4884  6.3510   2
   1  -6  -2 14.2557  5.7871   3
   1   6  -2 -0.0086  5.0243   1
  -1   6   2 1.32083 6.35399   1
   0  -6   2 464.376  21.347   2
   0  -6  -2 326.734  20.327   3
   0  -6   2 390.778  19.103   3
   0  -6  -2 341.623  18.077   2
   0   6   2 313.029  20.288   1
   0   6  -2 366.597  20.370   1
   1  -6   2 733.412  33.748   3
   1  -6   2 695.376  35.069   2
  -1  -6  -2 710.691  33.751   2
  -1   6  -2 725.247  35.217   1
   1   6   2 699.704  34.444   1
   2  -6   2 1144.49   54.66   2
  -2  -6  -2 1145.99   53.99   2
   2  -6   2 1118.69   53.52   3
  -2   6  -2 1201.30   54.73   1
   2   6   2 1197.65   53.08   1
  -3  -6  -2 138.068  11.482   2
   3  -6   2 124.134  12.223   2
   3  -6   2 119.619  10.810   3
   3   6   2 142.402  10.354   1
  -3   6  -2 144.046  11.789   1
   4  -6   2 43.6752  7.2183   3
   4  -6   2 57.9294  9.3154   2
  -4  -6  -2 42.1904  7.7770   2
  -4   6  -2 41.0806  8.0426   1
   4   6   2 43.5386  6.0301   1
   5  -6   2 8.73925 6.19611   2
  -5  -6  -2 13.6396  7.3142   2
   5  -6   2 5.07482 6.06417   3
   5   6   2 6.26389 4.04562   1
   5   6   2 6.30763 7.26472   3
  -5   6  -2 5.69614 6.00867   1
   6  -6   2 377.897  22.702   3
  -6  -6  -2 372.219  24.981   2
   6  -6   2 351.242  23.050   2
  -6   6  -2 361.291  21.751   1
   6   6   2 347.084  17.276   1
   6   6   2 331.673  23.309   3
  -7  -6  -2 98.6945 14.8296   2
   7  -6   2 84.5778 12.0543   3
   7  -6   2 82.0196 12.0774   2
   7   6   2 98.5547  5.9439   1
   7   6   2 94.2276 13.1192   3
  -7   6  -2 74.1731 10.4998   1
   8  -6   2 256.896  22.135   2
  -8  -6  -2 252.894  22.193   2
   8  -6   2 292.907  21.304   3
   8   6   2 253.623  21.577   3
  -8   6  -2 294.643  18.715   1
  -9  -6  -2 49.8529 14.5169   2
   9  -6   2 74.9143 13.4727   3
  -9   6  -2 63.0328 14.5151   2
   9   6   2 60.3407 13.0706   3
  -9   6  -2 82.9898 10.5273   1
  10  -6   2 26.1129 11.4369   3
 -10  -6  -2 19.7358 12.0759   2
  10   6   2 33.1478 13.3005   3
 -10   6  -2  8.5855 11.4587   2
  11  -6   2 5.00438 7.88055   3
 -11  -6  -2 26.4671 12.5345   2
  11   6   2  7.0231 12.3896   3
 -11   6  -2 22.4301 14.2474   2
  12  -6   2 71.4663 13.8974   3
 -12  -6  -2 87.8210 19.0796   2
  12   6   2 71.0872 18.1637   3
 -12   6  -2 82.5745 19.3173   2
 -13  -6  -2 -2.6867 15.2502   2
  13  -6   2  3.9422 10.7752   3
  13   6   2  7.3209 15.4254   3
 -13   6  -2 -14.967  10.935   2
  14  -6   2 112.739  19.586   3
 -14  -6  -2 151.074  26.365   2
  14   6   2 122.881  21.998   3
 -14   6  -2 105.017  22.226   2
  15  -6   2 53.6242 17.2841   3
 -15  -6  -2 44.3600 19.8594   2
  15   6   2 34.2199 17.7162   3
 -15   6  -2 48.9135 17.0330   2
 -16  -6  -2 -0.8108 20.0835   2
  16  -6   2  1.0636 13.0665   3
 -16   6  -2 18.0443 16.0623   2
  16   6   2  5.8994 14.0882   3
 -17  -6  -2 -7.3762 18.3145   2
  17  -6   2 -13.096  13.439   3
 -17   6  -2  8.4291 17.2976   2
  17   6   2 -14.430  16.427   3
  17  -7  -2  4.9907 14.9479   3
 -17  -7   2 41.7320 21.5296   2
  17   7  -2 39.5840 21.9644   3
 -17   7   2 16.1143 17.0840   2
 -16  -7   2 171.444  31.664   2
  16  -7  -2 219.520  29.277   3
 -16   7   2 245.953  29.689   2
  16   7  -2 219.797  30.464   3
  15  -7  -2 105.131  20.235   3
 -15  -7   2 115.946  24.262   2
  15   7  -2 90.1047 22.1548   3
 -15   7   2 72.8178 18.0391   2
  14  -7  -2 135.032  20.879   3
 -14  -7   2 140.639  26.822   2
 -14   7   2 133.523  20.980   2
  14   7  -2 163.552  25.691   3
  13  -7  -2 122.288  19.306   3
 -13  -7   2 135.759  23.989   2
 -13   7   2 117.119  19.192   2
  13   7  -2 119.460  21.621   3
 -12  -7   2 16.8861 15.7918   2
  12  -7  -2  1.7787 10.8106   3
  12   7  -2  3.6688 10.8356   3
 -12   7   2  7.5727 10.5117   2
  11  -7  -2 -2.2156  9.8347   3
 -11  -7   2  8.4351 11.9552   2
 -11   7   2 6.05317 8.79641   2
  11   7  -2 -9.3563  9.1785   3
  10  -7  -2 48.9912 12.6327   3
 -10  -7   2 68.8340 16.8580   2
 -10   7   2 66.8922 13.8938   2
 -10   7   2 88.9020 12.1371   1
  10   7  -2 60.4122 13.2629   3
  -9  -7   2 23.8883 12.4765   2
   9  -7  -2 33.2741 10.3857   3
  -9   7   2 20.0931 10.1136   2
   9   7  -2 44.3620 12.2237   3
  -9   7   2 38.3919  8.3920   1
   8  -7  -2 322.814  25.148   3
  -8  -7   2 320.969  25.276   2
   8   7  -2 353.003  24.598   3
  -8   7   2 368.051  24.236   2
  -8   7   2 350.656  21.401   1
  -7  -7   2 5.78999 9.71145   2
   7   7  -2 7.26955 8.13371   3
   7   7  -2 14.3234  3.8274   1
  -7   7   2 20.6525  7.8259   2
  -6  -7   2 53.3895 10.8023   2
   6  -7  -2 41.1476 10.0977   3
  -6   7   2 69.7575 10.2618   1
   6   7  -2 71.1348  7.0689   1
   6   7  -2 78.7051 11.3074   3
   5  -7  -2 27.1181  6.2834   2
  -5  -7   2 1.64652 7.51076   2
   5  -7  -2 39.1490  9.0059   3
   5   7  -2 14.6431  6.4056   3
   4  -7  -2 1205.42   55.58   2
   4  -7  -2 1244.18   58.63   3
  -4  -7   2 1154.21   58.25   2
   4   7  -2 1171.89   57.19   3
  -4   7   2 1176.94   56.60   1
   4   7  -2 1210.20   54.54   1
   3  -7  -2 108.609  11.489   3
   3  -7  -2 98.8787  8.5646   2
  -3  -7   2 91.1799 11.6347   2
  -3   7   2 79.2024 10.2832   1
   3   7  -2 108.076   9.993   1
   2  -7  -2 576.417  27.089   2
   2  -7  -2 606.943  30.720   3
  -2  -7   2 543.048  29.995   2
  -2   7   2 569.171  30.296   1
   2   7  -2 553.181  28.923   1
  -1  -7   2 1503.15   78.75   2
   1  -7  -2 1999.43   80.83   3
  -1   7   2 1919.28   78.81   1
   1   7  -2 1505.13   77.36   1
   0  -7   2 7.53641 6.24570   2
   0  -7  -2 15.0315  4.6049   2
   0  -7   2 11.7071  4.9266   3
   0  -7  -2 11.1393  6.1126   3
   0   7  -2 13.3285  8.4305   1
   0   7   2 8.43745 5.94812   1
   1  -7   2 32.7432  5.7461   3
  -1  -7  -2 29.5282  5.5604   2
   1  -7   2 34.1375  7.1819   2
  -1   7  -2 23.8600  7.6358   1
  -2  -7  -2 309.268  17.583   2
   2  -7   2 299.773  17.110   3
   2  -7   2 296.254  18.256   2
  -2   7  -2 290.975  18.803   1
   2   7   2 300.321  17.588   1
   3  -7   2 383.224  20.274   3
   3  -7   2 357.067  21.155   2
  -3  -7  -2 333.636  20.735   2
  -3   7  -2 334.287  21.077   1
   3   7   2 359.860  19.571   1
   4  -7   2 1235.59   61.42   2
  -4  -7  -2 1300.85   61.90   2
   4  -7   2 1298.77   60.79   3
   4   7   2 1314.44   58.21   1
  -4   7  -2 1250.38   60.53   1
  -5  -7  -2 81.5344 12.1610   2
   5  -7   2 79.0531 10.1316   3
   5  -7   2 60.0882 10.1208   2
   5   7   2 76.3936  7.5970   1
   6  -7   2 691.785  38.755   3
   6  -7   2 738.927  40.139   2
  -6  -7  -2 707.550  40.298   2
   6   7   2 770.981  34.239   1
  -6   7  -2 719.773  38.028   1
   6   7   2 801.769  41.565   3
   7  -7   2 6.94246 7.22192   3
   7  -7   2 6.76075 7.06166   2
  -7  -7  -2 -11.583   5.911   2
  -7   7  -2 10.5984  6.7300   1
   7   7   2 -1.0350  2.9862   1
   7   7   2 -3.0155  6.7004   3
   8  -7   2 138.932  15.796   3
  -8  -7  -2 102.713  15.326   2
   8  -7   2 105.391  14.823   2
  -8   7  -2 105.558  12.754   1
   8   7   2 134.535  17.119   3
  -9  -7  -2 130.943  19.507   2
   9  -7   2 140.932  16.378   3
   9   7   2 163.284  18.942   3
  -9   7  -2 134.946  14.110   1
  10  -7   2 653.340  39.709   3
 -10  -7  -2 657.027  43.436   2
 -10   7  -2 671.855  42.096   2
  10   7   2 673.943  41.843   3
  11  -7   2 66.6235 14.0784   3
 -11  -7  -2 57.6212 17.6609   2
  11   7   2 69.3691 15.6778   3
 -11   7  -2 61.7293 16.4536   2
 -12  -7  -2 34.3495 16.4128   2
  12  -7   2 12.6663 11.1904   3
 -12   7  -2 44.8049 14.5371   2
  12   7   2 20.3586 14.3556   3
  13  -7   2  3.6204 11.0608   3
 -13  -7  -2 16.4800 16.6159   2
  13   7   2  0.3128 14.8018   3
 -13   7  -2  7.6332 10.8178   2
 -14  -7  -2 80.7260 22.8260   2
  14  -7   2 77.2983 17.3247   3
 -14   7  -2 58.5463 18.1699   2
  14   7   2 85.2899 22.7235   3
 -15  -7  -2 46.8403 21.9410   2
  15  -7   2 -13.059  11.193   3
 -15   7  -2 21.1871 15.2027   2
  15   7   2  3.8204 18.3790   3
 -16  -7  -2 109.858  26.045   2
  16  -7   2 77.0454 18.8133   3
 -16   7  -2 101.441  23.568   2
  16   7   2 74.9333 19.9261   3
  17  -7   2 29.1732 15.4995   3
 -17   7  -2 53.9073 20.5157   2
 -17  -8   2 60.9838 26.5387   2
  17  -8  -2 76.4406 20.8632   3
  17   8  -2 86.4042 25.1418   3
 -17   8   2 64.8410 19.0343   2
  16  -8  -2 -8.7682 11.3597   3
 -16  -8   2 -0.3526 19.8089   2
 -16   8   2 -20.466  11.534   2
  16   8  -2  0.0663 15.5131   3
 -15  -8   2  3.8306 18.5709   2
  15  -8  -2 24.4020 15.5759   3
  15   8  -2 44.4851 20.8238   3
 -15   8   2 19.2778 13.3289   2
 -14  -8   2 -42.281  15.449   2
  14  -8  -2 -2.4147 11.4821   3
  14   8  -2  1.9015 14.7568   3
 -14   8   2 -3.1597 10.5736   2
  13  -8  -2 55.0135 15.0884   3
 -13  -8   2 63.2765 20.1669   2
  13   8  -2 72.3406 17.0686   3
 -13   8   2 43.5564 13.8183   2
 -12  -8   2 15.5999 15.3956   2
  12  -8  -2 -4.1629 12.3250   3
 -12   8   2 4.80293 9.71710   2
  12   8  -2  8.7744 11.6166   3
 -11  -8   2 326.517  31.436   2
  11  -8  -2 328.914  27.426   3
  11   8  -2 344.498  28.006   3
 -11   8   2 307.065  25.464   2
  10  -8  -2 94.9006 16.7726   3
 -10  -8   2 120.009  19.668   2
 -10   8   2 81.3971 11.9570   1
 -10   8   2 96.3240 15.4569   2
  10   8  -2 80.7278 16.0934   3
  -9  -8   2 48.8336 13.1695   2
   9  -8  -2 62.6804 12.4550   3
   9   8  -2 49.8315 12.9320   3
  -9   8   2 52.5174 10.4908   1
  -9   8   2 33.4804 11.6184   2
   8  -8  -2 36.7525 10.2989   3
  -8  -8   2 47.9987 13.1353   2
  -8   8   2 30.1336  9.6494   2
   8   8  -2 46.6013 10.7464   3
  -8   8   2 48.2835  9.1084   1
  -7  -8   2 230.350  22.257   2
   7  -8  -2 248.724  20.560   3
   7   8  -2 247.969  13.518   1
  -7   8   2 216.099  17.105   1
   7   8  -2 233.362  18.951   3
  -7   8   2 240.043  17.673   2
   6  -8  -2 712.289  38.050   2
  -6  -8   2 752.248  41.460   2
   6  -8  -2 754.789  40.987   3
   6   8  -2 774.156  35.412   1
  -6   8   2 728.672  38.651   1
   6   8  -2 750.839  40.524   3
   5  -8  -2 2072.81   96.29   2
  -5  -8   2 2157.79   99.79   2
   5  -8  -2 2096.29   99.49   3
   5   8  -2 2161.58   99.14   3
  -5   8   2 2092.69   96.62   1
   5   8  -2 2122.30   93.86   1
   4  -8  -2 18.6787  7.0836   3
  -4  -8   2 5.02032 8.03648   2
   4  -8  -2 11.5678  5.2318   2
  -4   8   2 22.6610  7.8678   1
   4   8  -2 2.65851 5.12548   3
   4   8  -2 18.6304  6.2087   1
   3  -8  -2 42.0696  5.9148   2
   3  -8  -2 30.9293  6.9068   3
  -3  -8   2 22.7539  8.2715   2
  -3   8   2 29.5026  8.5883   1
   3   8  -2 35.2804  7.4703   1
  -2  -8   2 17.1413  7.6257   2
   2   8  -2 27.9039  6.6304   1
  -1  -8   2 1943.79   88.21   2
   1  -8  -2 1966.79   85.55   2
   1  -8  -2 1896.97   89.29   3
  -1   8   2 1866.44   87.22   1
   1   8  -2 1914.22   86.98   1
   0  -8  -2 1026.25   47.84   3
   0  -8   2 963.718  46.519   2
   0  -8   2 950.471  45.403   3
   0  -8  -2 952.456  44.333   2
   0   8   2 944.792  46.161   1
   0   8  -2 905.882  46.253   1
  -1  -8  -2 754.966  35.479   2
   1  -8   2 736.584  36.798   2
   1  -8   2 751.043  35.725   3
   1   8   2 681.366  36.194   1
  -1   8  -2 745.806  37.548   1
   2  -8   2 15.1693  6.5863   2
   2  -8   2 21.1324  5.7024   3
  -2  -8  -2 21.7297  6.1714   2
   2   8   2 11.6832  6.0494   1
  -2   8  -2 14.2977  6.5280   1
  -3  -8  -2 260.632  17.221   2
   3  -8   2 259.291  17.094   2
   3  -8   2 228.096  15.954   3
   3   8   2 260.582  16.220   1
  -3   8  -2 245.477  18.345   1
   4  -8   2 3.09851 6.22644   2
   4  -8   2 6.31175 5.65073   3
  -4  -8  -2 14.1159  7.3311   2
   4   8   2 3.81164 5.21864   1
  -4   8  -2 14.5322  7.7836   1
   5  -8   2 884.194  46.690   3
   5  -8   2 964.706  48.293   2
  -5  -8  -2 920.579  48.499   2
   5   8   2 994.297  44.028   1
  -5   8  -2 925.478  47.172   1
   6  -8   2 5.74501 7.46487   2
  -6  -8  -2 7.43334 7.59522   2
   6  -8   2 -6.0835  6.3057   3
  -6   8  -2 0.58281 6.43800   1
   6   8   2 1.40938 4.38140   1
  -7  -8  -2 171.730  19.302   2
   7  -8   2 150.614  16.220   3
   7  -8   2 171.356  18.032   2
   7   8   2 180.037  10.429   1
  -7   8  -2 174.125  16.171   1
   8  -8   2 154.545  18.017   2
  -8  -8  -2 142.076  18.378   2
   8  -8   2 113.858  15.089   3
  -8   8  -2 120.229  14.230   1
   8   8   2 148.297  17.447   3
  -9  -8  -2 30.9567 13.5188   2
   9  -8   2 69.2399 14.2255   2
   9  -8   2 35.1080 11.1308   3
  -9   8  -2 39.3998  9.7183   1
   9   8   2 44.8274 12.4486   3
  10  -8   2 11.4006  9.3351   3
 -10  -8  -2 -4.5314 12.6391   2
  10   8   2 -2.7744 10.0507   3
 -10   8  -2 2.53802 8.06224   1
 -10   8  -2  3.0420 11.6486   2
  11  -8   2 32.1280 11.5434   3
 -11  -8  -2 28.7189 16.3777   2
  11   8   2 48.6415 16.0016   3
 -11   8  -2 44.5326 14.0474   2
  12  -8   2 0.01639 9.60822   3
 -12  -8  -2 -12.242  13.061   2
  12   8   2 -14.052  12.383   3
 -12   8  -2 15.0310 12.0049   2
 -13  -8  -2 252.196  31.768   2
  13  -8   2 270.920  27.288   3
  13   8   2 250.628  29.234   3
 -13   8  -2 284.968  29.996   2
  14  -8   2 35.2097 14.0200   3
 -14  -8  -2 44.5471 20.6828   2
  14   8   2 73.8876 20.9985   3
 -14   8  -2 78.5887 19.0682   2
  15  -8   2 45.7699 14.5808   3
 -15  -8  -2 23.5234 22.2351   2
 -15   8  -2 36.4104 16.2973   2
  15   8   2 35.2477 19.7011   3
  16  -8   2  2.4077 10.3604   3
 -16  -8  -2 -31.253  19.558   2
 -16   8  -2 -0.7033 15.0835   2
  16   8   2 -7.7608 16.9102   3
  17  -8   2 25.3578 16.5686   3
 -17   8  -2 -5.8878 16.4562   2
 -17  -9   2 47.9556 27.0882   2
  17  -9  -2 57.4862 20.2863   3
  17   9  -2 18.2559 21.8039   3
 -17   9   2 40.3344 17.3735   2
 -16  -9   2 20.8925 23.0094   2
  16  -9  -2 13.3655 15.7588   3
 -16   9   2  4.1114 12.4157   2
  16   9  -2 41.4683 21.6714   3
  15  -9  -2 88.8818 18.6585   3
 -15  -9   2 86.4035 24.9645   2
  15   9  -2 90.5199 22.9291   3
 -15   9   2 79.6282 18.0535   2
 -14  -9   2 94.5475 23.8295   2
  14  -9  -2 84.6503 17.5803   3
 -14   9   2 68.5520 16.3415   2
  14   9  -2 85.0550 20.0179   3
 -13  -9   2 79.0240 22.0163   2
  13  -9  -2 70.0140 17.1260   3
  13   9  -2 71.8070 18.8919   3
 -13   9   2 75.1326 16.0280   2
  12  -9  -2 2.37071 9.08901   3
 -12  -9   2 18.5885 14.2285   2
 -12   9   2 -8.5343  9.1667   2
  12   9  -2 14.4702 14.3547   3
  11  -9  -2 15.7171 12.4347   3
 -11  -9   2 18.9259 15.0355   2
  11   9  -2 -0.3921 10.4258   3
 -11   9   2 25.3003 10.6855   2
 -10  -9   2 69.9973 16.0448   2
  10  -9  -2 92.5042 15.5040   3
  10   9  -2 83.0196 15.2014   3
 -10   9   2 88.0895 13.4770   1
 -10   9   2 86.7923 14.1492   2
  -9  -9   2 799.380  47.482   2
   9  -9  -2 767.993  45.586   3
  -9   9   2 806.579  41.446   1
   9   9  -2 733.472  45.094   3
  -9   9   2 761.934  43.291   2
  -8  -9   2 11.9690 11.0110   2
   8  -9  -2 17.9100  8.9050   3
  -8   9   2 2.65016 7.57194   2
  -8   9   2 22.5031  8.2880   1
   8   9  -2 8.29241 9.69072   3
  -7  -9   2 866.032  47.605   2
   7  -9  -2 799.117  45.473   3
   7   9  -2 883.964  39.341   1
  -7   9   2 782.472  43.147   1
   7   9  -2 846.595  45.434   3
   6  -9  -2 1.35284 5.38586   2
  -6  -9   2 6.69836 9.11367   2
   6  -9  -2 6.84304 6.91156   3
   6   9  -2 3.47895 7.84406   3
  -6   9   2 18.8411  8.0435   1
   6   9  -2 3.84234 5.11996   1
  -5  -9   2 65.5897 12.5975   2
   5  -9  -2 105.649  10.100   2
   5   9  -2 57.8990  8.5466   1
   5   9  -2 48.3756  8.9853   3
   4  -9  -2 8.11231 6.36039   3
   4  -9  -2 -2.0460  4.5821   2
  -4  -9   2 -2.9367  8.0099   2
   4   9  -2 -7.9727  5.5589   1
  -4   9   2 -5.3826  6.8307   1
   3  -9  -2 1144.00   53.41   2
  -3  -9   2 1129.50   56.56   2
   3  -9  -2 1126.78   56.72   3
   3   9  -2 1218.95   54.74   1
  -3   9   2 1159.09   56.40   1
   2  -9  -2 563.801  27.043   2
  -2  -9   2 567.681  30.451   2
   2  -9  -2 534.991  29.896   3
   2   9  -2 536.396  29.372   1
  -2   9   2 534.188  30.114   1
   1  -9  -2 9.45017 4.39594   2
   1  -9  -2 4.24008 6.46733   3
  -1   9   2 7.63473 6.26256   1
   0  -9  -2 308.625  19.985   3
   0  -9  -2 283.299  16.663   2
   0  -9   2 315.708  17.831   3
   0  -9   2 279.270  18.722   2
   0   9  -2 291.637  19.356   1
   0   9   2 290.278  19.455   1
   1  -9   2 17.9393  5.7823   3
   1  -9   2 9.15477 5.67643   2
  -1  -9  -2 10.0785  5.1266   2
   1   9   2 13.6504  6.4116   1
  -1   9  -2 20.8277  7.4978   1
   2  -9   2 488.636  25.075   3
  -2  -9  -2 471.168  25.276   2
   2  -9   2 444.658  25.746   2
   2   9   2 456.461  25.514   1
  -2   9  -2 471.560  27.265   1
   3  -9   2 854.747  42.748   3
  -3  -9  -2 837.702  43.454   2
   3  -9   2 845.247  43.671   2
  -3   9  -2 912.537  45.016   1
   3   9   2 911.000  42.475   1
   4  -9   2 18.4079  6.6630   3
   4  -9   2 14.0217  8.5984   2
   4   9   2 3.58443 5.56275   1
  -4   9  -2 14.5890  7.5008   1
  -5  -9  -2 1059.48   52.86   2
   5  -9   2 1028.13   51.90   2
   5  -9   2 982.146  50.631   3
  -5   9  -2 971.938  51.224   1
   5   9   2 1081.53   48.29   1
   6  -9   2 436.672  28.371   2
   6  -9   2 436.839  27.808   3
  -6  -9  -2 475.619  30.062   2
   6   9   2 485.294  24.262   1
  -6   9  -2 495.837  28.675   1
   7  -9   2 154.786  17.163   2
   7  -9   2 151.804  15.689   3
  -7  -9  -2 184.693  19.566   2
   7   9   2 141.911  10.278   1
  -7   9  -2 151.037  15.826   1
   8  -9   2 69.1703 12.3396   3
  -8  -9  -2 82.3804 15.2650   2
   8  -9   2 75.8197 13.6429   2
  -8   9  -2 85.6271 12.3870   1
  -9  -9  -2 344.384  28.222   2
   9  -9   2 328.380  25.058   3
   9  -9   2 371.987  27.009   2
  -9   9  -2 402.765  25.594   1
 -10  -9  -2 374.113  31.550   2
  10  -9   2 338.513  26.059   3
 -10   9  -2 368.834  24.930   1
  10   9   2 345.412  30.216   3
 -11  -9  -2 343.199  32.487   2
  11  -9   2 308.634  24.335   3
  11   9   2 308.695  29.929   3
 -11   9  -2 247.169  25.821   2
  12  -9   2 64.4053 14.8286   3
 -12  -9  -2 78.7657 20.7068   2
  12   9   2 85.3096 20.0561   3
 -12   9  -2 75.7651 17.2539   2
  13  -9   2 20.9588 12.2661   3
 -13  -9  -2 28.1606 16.4431   2
 -13   9  -2  8.3759 12.0604   2
  13   9   2 12.6285 14.3233   3
  14  -9   2 -10.441   9.859   3
 -14  -9  -2 -5.9468 17.9196   2
  14   9   2  0.6471 13.6014   3
 -14   9  -2  8.7819 12.9233   2
  15  -9   2 216.571  25.716   3
 -15  -9  -2 175.975  28.894   2
 -15   9  -2 109.482  23.448   2
 -16  -9  -2 43.8901 25.7486   2
  16  -9   2 30.1430 13.6350   3
 -16   9  -2 45.4949 18.6837   2
  17 -10  -2  6.2326 16.1539   3
 -17 -10   2 -31.380  22.265   2
  17  10  -2 13.2844 21.5859   3
 -17  10   2 -13.140  13.685   2
  16 -10  -2 15.4157 15.4871   3
 -16 -10   2 -9.3765 17.3466   2
  16  10  -2 -30.801  18.567   3
 -16  10   2 -2.5304 11.5787   2
  15 -10  -2 15.8105 14.1038   3
 -15 -10   2  3.1890 19.7098   2
 -15  10   2 -0.4868 10.7651   2
  15  10  -2 19.0229 18.8212   3
 -14 -10   2 19.1439 19.1667   2
  14 -10  -2  8.4483 12.3890   3
  14  10  -2 10.8768 14.4743   3
 -14  10   2  5.8445 10.9011   2
 -13 -10   2 -2.7689 14.2134   2
  13 -10  -2  0.4193 10.0539   3
 -13  10   2 -1.3393  9.5080   2
  13  10  -2 24.8406 14.0322   3
 -12 -10   2 221.081  27.757   2
  12 -10  -2 209.466  24.007   3
 -12  10   2 196.563  22.994   2
  12  10  -2 208.662  25.837   3
 -11 -10   2 59.9244 19.0722   2
  11 -10  -2 87.2075 16.7578   3
 -11  10   2 92.4729 15.1174   2
  11  10  -2 97.6264 16.6800   3
  10 -10  -2 381.558  30.065   3
 -10 -10   2 397.685  32.892   2
 -10  10   2 357.381  26.529   2
 -10  10   2 379.209  25.540   1
  10  10  -2 368.875  30.041   3
  -9 -10   2  4.6387 13.1121   2
   9 -10  -2 6.83370 9.29937   3
  -9  10   2 14.9528  8.5660   1
  -9  10   2 10.2623  9.2639   2
   9  10  -2 21.9686 11.4045   3
   8 -10  -2 41.7858 11.8839   3
  -8 -10   2 42.9159 14.3194   2
   8  10  -2 49.9312 12.1710   3
  -8  10   2 53.5989 10.7843   1
  -8  10   2 40.7292  9.7107   2
   7 -10  -2 78.9976 11.5426   2
   7 -10  -2 72.1979 13.2309   3
  -7 -10   2 103.601  16.543   2
   7  10  -2 85.5810 12.7771   3
  -7  10   2 93.0630 12.8355   1
   7  10  -2 88.0202  9.0806   1
  -6 -10   2 1696.69   82.64   2
   6 -10  -2 1711.19   81.87   3
   6 -10  -2 1685.72   78.55   2
   6  10  -2 1627.31   75.75   1
  -6  10   2 1676.37   79.52   1
   5 -10  -2 40.5170  9.6692   3
  -5 -10   2 19.5302  9.8560   2
   5 -10  -2 27.7918  6.7566   2
   5  10  -2 49.1032  7.9313   1
  -5  10   2 21.8203  8.2017   1
   4 -10  -2 1070.19   55.24   3
   4 -10  -2 1131.94   52.12   2
  -4 -10   2 1125.90   55.80   2
  -4  10   2 1042.39   54.21   1
   4  10  -2 1108.72   52.27   1
   3 -10  -2 99.7833  9.1511   2
   3 -10  -2 107.904  12.539   3
  -3 -10   2 88.0007 12.5181   2
  -3  10   2 101.369  12.395   1
   3  10  -2 68.6430 10.3650   1
   2 -10  -2 824.148  35.734   2
  -2 -10   2 601.375  37.724   2
   2 -10  -2 802.207  39.491   3
   2  10  -2 672.865  37.628   1
  -2  10   2 775.783  39.183   1
   1 -10  -2 26.6489  8.4599   3
   1 -10  -2 19.0136  5.4654   2
  -1 -10   2 25.0687  7.8930   2
   1  10  -2 16.1905  8.2024   1
  -1  10   2 26.6067  8.1019   1
   0 -10  -2 394.903  25.144   3
   0 -10  -2 406.226  22.520   2
   0 -10   2 557.757  26.381   2
   0  10  -2 464.144  25.966   1
   0  10   2 361.624  24.520   1
   1 -10   2 212.614  14.832   3
   1 -10   2 194.195  15.398   2
  -1 -10  -2 216.031  14.343   2
  -1  10  -2 203.850  16.840   1
   1  10   2 225.503  16.758   1
  -2 -10  -2 472.603  25.578   2
   2 -10   2 489.379  25.169   3
   2 -10   2 430.282  25.759   2
   2  10   2 439.560  25.319   1
  -2  10  -2 447.914  27.457   1
   3 -10   2 46.2442  8.1899   3
  -3 -10  -2 38.8412  9.1589   2
  -3  10  -2 49.5639 10.5653   1
   3  10   2 42.8591  8.1869   1
   4 -10   2 118.741  12.057   3
   4 -10   2 149.584  14.486   2
  -4 -10  -2 135.623  14.505   2
   4  10   2 141.485  12.907   1
  -4  10  -2 128.187  14.740   1
   5 -10   2 234.885  18.100   2
  -5 -10  -2 254.281  19.584   2
   5 -10   2 222.144  17.543   3
  -5  10  -2 219.797  18.194   1
   5  10   2 235.393  15.710   1
   6 -10   2 438.844  26.547   3
  -6 -10  -2 405.316  28.445   2
   6 -10   2 407.667  27.246   2
   6  10   2 467.676  23.492   1
  -6  10  -2 431.145  27.776   1
   7 -10   2 -0.1594  7.8595   2
  -7 -10  -2 13.5310  9.1001   2
   7 -10   2 1.01753 7.27489   3
  -7  10  -2 5.13616 8.09385   1
   7  10   2 -0.8986  4.3927   1
   8 -10   2 16.5681  9.2237   3
  -8 -10  -2 30.4096 12.6143   2
   8 -10   2 -2.0839  8.5121   2
  -8  10  -2 -0.1841  8.3759   1
  -9 -10  -2 22.4997 13.7930   2
   9 -10   2 9.31004 8.20428   3
   9 -10   2 24.6154 11.7468   2
  -9  10  -2 13.8051  9.7944   1
  10 -10   2 11.5353  9.2798   3
 -10 -10  -2 16.5477 14.2606   2
 -10  10  -2 18.3435 10.1939   1
  11 -10   2 21.9450 10.3639   3
 -11 -10  -2 13.1703 15.8843   2
 -11  10  -2 11.0737  9.7062   2
 -12 -10  -2 166.746  27.334   2
  12 -10   2 204.884  22.709   3
 -12  10  -2 212.801  25.449   2
 -13 -10  -2 29.9106 17.4486   2
  13 -10   2 46.9429 12.8867   3
 -13  10  -2 34.7084 14.5255   2
  14 -10   2 138.277  21.357   3
 -14 -10  -2 148.466  28.179   2
 -14  10  -2 181.882  25.305   2
 -15 -10  -2 14.0985 21.8295   2
  15 -10   2 -19.243  10.172   3
 -15  10  -2 -13.389  13.514   2
  16 -10   2 14.5134 12.7070   3
 -16 -10  -2  1.5544 21.8438   2
 -16  10  -2 -1.3749 14.8599   2
  17 -11  -2  0.4178 16.0899   3
 -16 -11   2 84.5223 27.6765   2
  16 -11  -2 58.9876 18.9903   3
  16  11  -2 58.1190 20.4894   3
 -16  11   2 69.8349 18.5347   2
 -15 -11   2 61.6290 21.5746   2
  15 -11  -2 50.1356 17.8045   3
  15  11  -2 65.4009 22.2372   3
 -15  11   2 27.1521 14.8338   2
 -14 -11   2 36.3286 20.7363   2
  14 -11  -2 32.1925 12.8987   3
 -14  11   2 30.3570 13.2486   2
  14  11  -2 23.0319 17.8528   3
  13 -11  -2 10.0442 12.0948   3
 -13 -11   2 -11.476  16.936   2
  13  11  -2 20.2039 16.5770   3
 -13  11   2 11.3622 10.4188   2
  12 -11  -2 37.8621 13.6319   3
 -12 -11   2 18.8814 16.7817   2
 -12  11   2 26.7214 11.5261   2
  12  11  -2 40.5131 15.0063   3
 -11 -11   2 54.3347 18.2370   2
  11 -11  -2 50.4634 13.0817   3
 -11  11   2 47.7226 12.3744   2
 -11  11   2 40.9560 11.8288   1
  11  11  -2 34.0077 13.5223   3
  10 -11  -2 135.621  19.506   3
 -10 -11   2 140.797  21.527   2
 -10  11   2 143.868  16.840   1
  10  11  -2 108.694  17.744   3
 -10  11   2 104.129  16.321   2
  -9 -11   2 282.873  28.736   2
   9 -11  -2 323.542  25.601   3
  -9  11   2 277.354  22.813   1
   9  11  -2 295.632  26.334   3
  -9  11   2 344.273  23.331   2
   8 -11  -2 555.840  34.917   3
  -8 -11   2 575.110  38.094   2
   8  11  -2 527.608  34.289   3
  -8  11   2 550.894  33.025   1
   7 -11  -2 87.8483 11.8501   2
  -7 -11   2 65.0934 15.1708   2
   7 -11  -2 95.2551 14.0801   3
   7  11  -2 105.313  10.195   1
  -7  11   2 82.5766 13.5179   1
   6 -11  -2 157.102  17.356   3
  -6 -11   2 173.451  19.336   2
   6 -11  -2 154.076  14.163   2
  -6  11   2 135.888  15.348   1
   6  11  -2 145.291  12.960   1
   5 -11  -2 141.404  12.987   2
   5 -11  -2 158.814  16.796   3
  -5 -11   2 138.930  16.936   2
  -5  11   2 123.342  15.603   1
   5  11  -2 149.695  13.388   1
   4 -11  -2 259.173  20.316   3
   4 -11  -2 270.548  16.990   2
  -4 -11   2 296.029  21.662   2
  -4  11   2 282.287  20.511   1
   4  11  -2 289.546  19.014   1
  -3 -11   2 3.96423 8.39371   2
  -3  11   2 14.6413  7.8506   1
   3  11  -2 0.22936 6.82705   1
   2 -11  -2 177.552  16.549   3
  -2 -11   2 144.486  15.243   2
   2 -11  -2 167.910  11.481   2
   2  11  -2 152.212  15.179   1
  -2  11   2 132.675  15.220   1
   1 -11  -2 88.3967  8.6836   2
  -1 -11   2 82.1067 10.8097   2
   1 -11  -2 71.0369 11.1466   3
   1  11  -2 66.8841 11.6752   1
  -1  11   2 79.7217 11.7320   1
   0 -11  -2 431.447  23.544   2
   0 -11   2 434.361  25.818   2
   0 -11   2 455.682  24.818   3
   0 -11  -2 432.647  26.472   3
   0  11  -2 455.903  26.996   1
   0  11   2 453.818  27.202   1
   1 -11   2 111.704  11.316   3
  -1 -11  -2 94.7062 10.6772   2
   1 -11   2 121.410  12.848   2
   1  11   2 99.0207 12.8099   1
  -1  11  -2 124.861  13.973   1
   2 -11   2 96.3512 10.6860   3
   2 -11   2 113.081  12.176   2
  -2 -11  -2 99.4970 11.5612   2
  -2  11  -2 92.5050 13.0281   1
   2  11   2 106.325  12.687   1
   3 -11   2 45.4840  8.5962   3
  -3 -11  -2 54.8294  9.8247   2
   3 -11   2 51.7321  9.8003   2
  -3  11  -2 44.8930 10.9970   1
   3  11   2 36.1131  8.3767   1
  -4 -11  -2 495.392  28.671   2
   4 -11   2 457.617  26.925   3
   4 -11   2 463.148  27.735   2
  -4  11  -2 487.540  29.436   1
   4  11   2 462.527  26.446   1
  -5 -11  -2 73.4917 12.7500   2
   5 -11   2 77.9395 11.2485   3
   5 -11   2 92.1491 12.5690   2
  -5  11  -2 98.9366 14.4493   1
   5  11   2 101.676  10.759   1
   6 -11   2 7.85517 6.95545   3
  -6 -11  -2 14.8478  9.9322   2
   6 -11   2 21.4771  9.2155   2
  -6  11  -2 6.51421 9.09253   1
   6  11   2 13.1695  6.3441   1
   7 -11   2 10.3797  8.3253   3
  -7 -11  -2 10.1330 10.5246   2
   7 -11   2 14.5340  9.4772   2
  -7  11  -2 14.4986  9.5998   1
   7  11   2 14.9550  5.8075   1
   8 -11   2 346.042  26.973   2
   8 -11   2 365.393  25.174   3
  -8 -11  -2 326.531  28.119   2
  -8  11  -2 338.500  25.434   1
   9 -11   2 393.419  28.663   2
   9 -11   2 368.925  26.100   3
  -9 -11  -2 368.293  30.981   2
  -9  11  -2 347.401  26.272   1
  10 -11   2 50.1364 12.1687   3
  10 -11   2 37.1681 13.8382   2
 -10 -11  -2 55.3751 16.5071   2
 -10  11  -2 45.6428 12.1202   1
 -11 -11  -2  8.1417 15.0491   2
  11 -11   2 -0.8289  8.0259   3
 -11  11  -2 17.6749 10.9181   2
  12 -11   2 26.2594 11.2838   3
 -12 -11  -2  3.6239 15.9152   2
 -12  11  -2 11.2390 11.0878   2
  13 -11   2 -1.6493  9.9954   3
 -13 -11  -2 -0.3686 16.9204   2
 -13  11  -2  1.2728 11.8483   2
 -14 -11  -2 -9.3571 18.4876   2
  14 -11   2 21.9371 12.8615   3
 -14  11  -2  7.0924 12.5965   2
 -15 -11  -2 64.2831 22.7094   2
  15 -11   2 31.3308 15.2397   3
 -15  11  -2 45.2991 18.0979   2
 -16 -11  -2 70.2851 24.5887   2
  16 -11   2 92.9149 19.7279   3
 -16  11  -2 85.8418 21.1595   2
 -16 -12   2 29.2568 26.0462   2
  16 -12  -2 20.8920 13.6172   3
 -15 -12   2 40.2484 24.1128   2
  15 -12  -2  8.8895 14.3041   3
 -14 -12   2 19.5390 21.2445   2
  14 -12  -2 13.7559 12.9785   3
 -14  12   2 38.0669 14.2646   2
  14  12  -2 18.8705 18.1758   3
  13 -12  -2 -1.2314 11.8829   3
 -13 -12   2 18.1945 19.7516   2
  13  12  -2 38.3102 15.4949   3
 -13  12   2 28.1900 12.2796   2
 -12 -12   2 36.4505 18.7794   2
  12 -12  -2  8.5091 11.6806   3
 -12  12   2 20.8242 10.6876   2
  12  12  -2 28.6130 14.1428   3
  11 -12  -2 67.6126 14.7703   3
 -11 -12   2 22.0164 17.3115   2
 -11  12   2 69.4426 13.5355   2
 -11  12   2 87.8124 14.3269   1
  11  12  -2 50.7890 15.2152   3
 -10 -12   2 -11.664  13.530   2
  10 -12  -2 -3.6343  7.9009   3
 -10  12   2 6.22149 8.61458   2
 -10  12   2  5.3850 10.0467   1
   9 -12  -2 65.8499 13.8545   3
  -9 -12   2 87.5893 18.6278   2
  -9  12   2 73.4592 13.1922   1
  -9  12   2 63.1699 11.4567   2
   8 -12  -2 6.40277 9.27342   3
  -8 -12   2  2.5048 12.2143   2
  -8  12   2 11.8178  9.5967   1
  -7 -12   2 407.790  30.561   2
   7 -12  -2 414.023  25.304   2
   7 -12  -2 390.090  27.822   3
  -7  12   2 421.110  27.229   1
   7  12  -2 404.669  23.044   1
   6 -12  -2 448.209  26.307   3
   6 -12  -2 315.499  20.579   2
  -6 -12   2 296.004  24.479   2
   6  12  -2 272.384  19.510   1
  -6  12   2 313.409  22.902   1
  -5 -12   2 89.8235 15.0036   2
   5 -12  -2 132.165  12.289   2
   5 -12  -2 114.730  15.062   3
   5  12  -2 118.895  12.808   1
  -5  12   2 127.594  15.660   1
   4 -12  -2 45.5663  9.6794   3
  -4 -12   2 38.2856 11.0046   2
   4 -12  -2 49.6621  7.7010   2
   4  12  -2 23.4078  8.0360   1
  -4  12   2 44.4841 10.3445   1
   3 -12  -2 29.6786  9.2819   3
  -3 -12   2 55.8065 10.9224   2
   3 -12  -2 54.2502  7.4943   2
  -3  12   2 50.5263 10.7081   1
   3  12  -2 50.9026  9.8630   1
  -2 -12   2 23.8978  8.8109   2
   2 -12  -2 27.9028  5.9168   2
   2 -12  -2 22.3120  8.6510   3
  -2  12   2 12.9297  8.0302   1
   2  12  -2 28.8079  9.1618   1
   1 -12  -2 173.245  12.371   2
  -1 -12   2 191.151  14.859   3
   1 -12  -2 170.905  16.559   3
  -1 -12   2 164.006  15.465   2
  -1  12   2 137.428  15.795   1
   1  12  -2 172.743  17.214   1
   0 -12  -2 44.2219  9.7261   3
   0 -12  -2 21.8527  6.3441   2
   0  12   2 10.8191  7.8365   1
   1 -12   2 695.992  37.126   3
  -1 -12  -2 727.017  39.294   3
  -1 -12  -2 716.935  36.236   2
   1 -12   2 742.822  37.928   2
   1  12   2 698.877  38.406   1
  -1  12  -2 721.375  39.316   1
   2 -12   2 90.7978 11.6997   2
  -2 -12  -2 100.344  11.472   2
   2 -12   2 105.570  11.593   3
   2  12   2 83.8912 11.6333   1
  -2  12  -2 92.4042 13.3747   1
   3 -12   2 255.160  18.608   2
   3 -12   2 233.868  16.929   3
  -3 -12  -2 231.807  18.153   2
   3  12   2 218.144  17.475   1
  -3  12  -2 232.444  21.665   1
  -4 -12  -2 11.9071  8.8709   2
   4 -12   2 30.3499  7.8876   3
   4 -12   2 11.8994  7.8673   2
   4  12   2 30.5449  8.0849   1
  -4  12  -2 22.4260  9.3227   1
   5 -12   2 186.880  18.357   2
   5 -12   2 184.479  16.942   3
  -5 -12  -2 199.765  19.589   2
  -5  12  -2 198.932  19.821   1
   5  12   2 212.548  15.328   1
   6 -12   2 23.8791 10.0766   2
   6 -12   2 15.1519  8.3812   3
  -6 -12  -2 30.6083 11.1827   2
   6  12   2 19.7920  6.6812   1
  -6  12  -2 16.5512  8.9141   1
  -7 -12  -2 109.244  17.213   2
   7 -12   2 88.7608 14.3267   2
   7 -12   2 98.0090 13.4773   3
  -7  12  -2 98.2613 15.5072   1
   8 -12   2 -1.7529  8.7635   2
  -8 -12  -2 -0.1635 11.6369   2
   8 -12   2 -4.5181  6.8812   3
  -8  12  -2 -2.7220  9.7601   1
   9 -12   2 42.9032 10.8845   3
   9 -12   2 35.3106 13.0250   2
  -9 -12  -2 48.2150 15.7587   2
  -9  12  -2 60.0220 13.7873   1
 -10 -12  -2 -8.8455 10.8815   2
  10 -12   2 -2.9850  8.0893   3
  10 -12   2 -15.270  10.047   2
 -10  12  -2  3.9150 11.0171   1
  11 -12   2 89.7126 15.3085   3
 -11 -12  -2 72.5838 19.7699   2
 -11  12  -2 74.3387 16.1335   2
 -12 -12  -2 14.2274 16.7643   2
  12 -12   2 -0.3148  9.4653   3
 -12  12  -2 -0.2330  9.3677   2
  13 -12   2 81.8935 16.2567   3
 -13 -12  -2 40.0064 20.3471   2
 -13  12  -2 27.2891 14.1088   2
  14 -12   2  1.3683 10.3251   3
 -14 -12  -2 22.9629 19.7075   2
 -14  12  -2  8.1157 13.4422   2
 -15 -12  -2 54.3197 24.7308   2
  15 -12   2 63.9036 16.9081   3
 -15  12  -2 52.3201 16.5618   2
 -16 -12  -2 -20.999  21.091   2
 -16  12  -2 -0.5611 14.2398   2
 -16 -13   2 68.4966 28.0526   2
  16 -13  -2 65.4258 19.3133   3
  15 -13  -2 23.0652 13.3240   3
 -15 -13   2 -34.744  19.180   2
  14 -13  -2 43.3899 16.0656   3
 -14 -13   2 34.0337 22.5140   2
  13 -13  -2 22.2662 12.8672   3
 -13 -13   2 -6.8257 17.9442   2
 -13  13   2 -7.3135  9.6120   2
 -12 -13   2  8.5321 17.6135   2
  12 -13  -2 13.2007 11.2705   3
 -12  13   2 -2.8954  9.6774   2
 -11 -13   2 12.6635 16.6407   2
  11 -13  -2 -2.2192  9.7530   3
 -11  13   2 11.7764  9.5916   2
 -11  13   2 -1.8178  9.6234   1
 -10 -13   2 254.715  28.900   2
  10 -13  -2 265.573  25.999   3
 -10  13   2 231.982  22.534   2
 -10  13   2 179.340  20.818   1
   9 -13  -2 57.7643 14.2342   3
  -9 -13   2 50.9720 17.8393   2
  -9  13   2 55.4492 11.4916   2
  -9  13   2 50.5909 12.6030   1
  -8 -13   2 38.1579 13.8234   2
   8 -13  -2 45.6424 11.2968   2
   8 -13  -2 56.2443 14.0321   3
  -8  13   2 35.6718 12.0981   1
  -7 -13   2 -7.6140 11.2677   2
   7  13  -2 -2.6902  5.0867   1
  -7  13   2 18.1235  9.1636   1
  -6 -13   2 31.5063 13.2648   2
   6 -13  -2 31.4158  8.0017   2
   6 -13  -2 27.9826  9.4724   3
  -6  13   2 41.7880 10.8311   1
   6  13  -2 30.8881  8.4334   1
   5 -13  -2 10.6624  6.2660   2
   5 -13  -2 2.96672 8.19495   3
  -5 -13   2 -0.7558  9.6884   2
   5  13  -2 -4.0963  6.8958   1
  -5  13   2 -4.1455  7.8774   1
  -4 -13   2 116.014  15.669   2
   4 -13  -2 130.014  11.816   2
   4 -13  -2 108.921  14.402   3
   4  13  -2 99.7426 12.7972   1
  -4  13   2 101.662  15.644   1
  -3 -13   2 111.853  14.715   2
   3 -13  -2 121.953  14.823   3
   3 -13  -2 125.793  11.442   2
   3  13  -2 118.553  14.164   1
  -3  13   2 116.102  15.089   1
   2 -13  -2 227.785  14.688   2
   2 -13  -2 218.281  18.615   3
  -2 -13   2 214.654  18.121   2
   2  13  -2 198.177  17.420   1
  -2  13   2 237.773  19.265   1
  -1 -13   2 90.8014 11.0870   3
   1 -13  -2 88.9779  9.6454   2
   1 -13  -2 79.8275 12.3879   3
  -1 -13   2 73.2148 11.4452   2
  -1  13   2 107.501  13.881   1
   0 -13  -2 121.489  11.627   2
   0 -13   2 106.564  12.160   3
   0 -13   2 101.754  12.873   2
   0 -13  -2 116.388  14.326   3
   0  13   2 112.008  14.532   1
   0  13  -2 120.193  14.769   1
   1 -13   2 72.9229 10.4225   3
  -1 -13  -2 91.8074 10.5972   2
   1 -13   2 75.3668 11.1344   2
  -1 -13  -2 73.8496 12.0861   3
  -1  13  -2 85.1705 13.1456   1
   1  13   2 74.6174 12.1252   1
   2 -13   2 46.3194  9.7637   2
  -2 -13  -2 50.1995  9.2304   2
   2 -13   2 66.6242  9.3807   3
  -2  13  -2 34.0283 10.0024   1
   2  13   2 20.8280  9.0168   1
   3 -13   2 172.423  14.947   3
   3 -13   2 187.187  17.052   2
  -3 -13  -2 176.926  16.387   2
  -3  13  -2 171.373  19.381   1
   3  13   2 163.199  16.101   1
  -4 -13  -2 572.635  32.430   2
   4 -13   2 522.398  30.628   3
   4 -13   2 556.458  31.733   2
   4  13   2 510.619  30.010   1
  -4  13  -2 553.600  33.749   1
   5 -13   2 49.9290 10.4452   3
   5 -13   2 61.7572 11.6249   2
  -5 -13  -2 71.5358 12.9710   2
  -5  13  -2 87.4395 15.5641   1
   5  13   2 67.9637 10.5781   1
   6 -13   2 41.4409 10.8913   2
   6 -13   2 37.3885  9.7714   3
  -6 -13  -2 41.5698 13.1252   2
   6  13   2 37.7634  8.7613   1
  -6  13  -2 34.8609 12.2214   1
  -7 -13  -2 54.0174 14.1794   2
   7 -13   2 31.4647 10.2479   2
   7 -13   2 23.1462  9.2867   3
  -7  13  -2 35.9111 12.4692   1
   8 -13   2 58.3086 13.6329   2
   8 -13   2 75.0630 12.4306   3
  -8 -13  -2 30.6369 14.6146   2
  -8  13  -2 57.8199 14.0010   1
   9 -13   2  6.1671 11.0785   2
  -9 -13  -2 -2.3853 13.0318   2
   9 -13   2 6.58219 8.92045   3
  -9  13  -2 -1.4816  9.8541   1
  10 -13   2 351.308  29.382   2
  10 -13   2 322.886  26.678   3
 -10 -13  -2 348.324  33.409   2
 -10  13  -2 356.465  27.519   1
 -11 -13  -2  4.6289 15.9127   2
  11 -13   2 13.1349 10.3392   3
 -12 -13  -2 98.2249 23.0688   2
  12 -13   2 117.728  17.531   3
 -12  13  -2 51.7229 14.7545   2
  13 -13   2 17.8733 11.7925   3
 -13 -13  -2  0.7531 15.4990   2
 -13  13  -2 14.5841 13.7243   2
 -14 -13  -2 40.9966 19.6611   2
  14 -13   2 32.1507 13.8125   3
 -14  13  -2 12.1980 13.7610   2
 -15 -13  -2 -18.244  19.819   2
 -15  13  -2 -4.1079 12.1465   2
 -16  13  -2 29.4021 17.1641   2
  16 -14  -2 30.2711 16.0901   3
 -16 -14   2 12.1501 23.7975   2
 -15 -14   2 -28.652  19.432   2
  15 -14  -2 16.8823 13.1820   3
 -14 -14   2 24.8744 21.5825   2
  14 -14  -2 16.8749 13.4602   3
 -13 -14   2 -18.167  17.170   2
  13 -14  -2 -5.4649 11.3585   3
  12 -14  -2 52.8449 14.4007   3
 -12 -14   2 25.7949 20.0340   2
  11 -14  -2 77.6637 16.7527   3
 -11 -14   2 36.1106 17.0759   2
 -11  14   2 28.6720 11.6462   2
 -11  14   2 15.9510 11.8905   1
  10 -14  -2 251.059  26.172   3
 -10 -14   2 240.183  28.443   2
 -10  14   2 248.481  21.471   2
 -10  14   2 236.221  23.838   1
  -9 -14   2 -5.8050 13.7060   2
   9 -14  -2 12.6495 10.6088   3
  -9  14   2  7.8961 10.1464   1
  -9  14   2 6.77474 8.03835   2
  -8 -14   2 -13.923  12.202   2
   8 -14  -2  7.3078 10.1038   3
   8 -14  -2 4.92577 8.04377   2
  -8  14   2  2.2862 10.5585   1
  -7 -14   2 107.405  18.977   2
   7 -14  -2 95.0119 15.2056   3
   7 -14  -2 97.1204 12.8769   2
   7  14  -2 119.290  12.225   1
  -7  14   2 92.3450 16.2805   1
   6 -14  -2 415.199  28.364   3
   6 -14  -2 356.651  22.757   2
  -6 -14   2 377.130  29.264   2
   6  14  -2 357.514  23.126   1
  -6  14   2 338.597  27.412   1
  -5 -14   2 252.551  23.630   2
   5 -14  -2 213.165  21.226   3
   5 -14  -2 234.804  16.443   2
   5  14  -2 202.170  17.472   1
  -5  14   2 252.675  23.786   1
  -4 -14   2 4.01338 9.39245   2
   4  14  -2 5.23216 7.94109   1
  -4  14   2 18.5488  9.5657   1
   3 -14  -2 65.1585  9.0516   2
  -3 -14   2 57.4291 12.2259   2
   3 -14  -2 71.2746 11.6682   3
   3  14  -2 82.1289 12.7449   1
  -3  14   2 62.1110 13.5498   1
   2 -14  -2 256.107  15.948   2
  -2 -14   2 212.178  20.006   2
   2 -14  -2 250.804  20.182   3
  -2  14   2 204.850  21.044   1
   2  14  -2 225.061  20.875   1
  -1 -14   2 467.930  27.552   3
   1 -14  -2 478.125  25.604   2
  -1 -14   2 471.000  28.600   2
   1 -14  -2 469.249  29.464   3
  -1  14   2 441.321  29.520   1
   1  14  -2 465.616  29.970   1
   0 -14  -2 395.680  27.419   3
   0 -14   2 460.692  26.881   2
   0 -14  -2 417.314  24.203   2
   0 -14   2 429.002  25.449   3
   0  14  -2 431.317  29.052   1
   0  14   2 408.748  27.258   1
   1 -14   2 89.0298 11.3605   3
  -1 -14  -2 88.2707 13.3714   3
  -1 -14  -2 74.3627  9.9996   2
   1 -14   2 96.8732 12.3714   2
  -1  14  -2 64.5140 13.9949   1
   1  14   2 68.8188 11.9354   1
   2 -14   2 244.511  18.119   3
  -2 -14  -2 248.184  18.192   2
   2 -14   2 268.501  19.756   2
  -2  14  -2 263.166  21.631   1
   2  14   2 215.234  19.304   1
   3 -14   2 33.1082  8.1862   3
  -3 -14  -2 47.1919  9.6955   2
   3 -14   2 26.0741  9.7239   2
  -3  14  -2 41.9874 12.2360   1
   3  14   2 39.5957  9.5341   1
   4 -14   2 13.9389  8.3668   2
   4 -14   2 22.6016  7.6538   3
  -4 -14  -2 25.2317  9.9479   2
  -4  14  -2 14.0780 11.3260   1
   4  14   2 4.76980 7.21631   1
   5 -14   2 110.795  14.922   2
  -5 -14  -2 116.578  15.592   2
   5 -14   2 85.2860 12.6402   3
   5  14   2 84.3369 11.8689   1
  -5  14  -2 67.8561 14.3904   1
  -6 -14  -2 66.8883 14.7585   2
   6 -14   2 90.4083 14.3939   2
   6 -14   2 82.4183 12.1776   3
   6  14   2 82.6067 10.6558   1
  -6  14  -2 105.260  17.395   1
  -7 -14  -2 129.025  19.678   2
   7 -14   2 175.129  19.050   2
   7 -14   2 126.509  15.542   3
  -7  14  -2 137.628  19.168   1
   8 -14   2 15.9212 11.2875   2
   8 -14   2 40.7675 10.4709   3
  -8 -14  -2 25.2593 14.0089   2
  -8  14  -2 12.3416 11.8067   1
   9 -14   2 78.8460 15.5277   2
   9 -14   2 68.0607 13.1770   3
  -9 -14  -2 75.1347 19.0412   2
  -9  14  -2 99.3058 17.0202   1
  10 -14   2 -8.7382  7.4460   3
 -10 -14  -2 -8.4476 14.2585   2
  10 -14   2 -16.403  10.858   2
 -10  14  -2  8.3954 11.4813   1
  11 -14   2 -15.084   8.821   3
 -11 -14  -2 25.4345 16.6279   2
 -11  14  -2 -3.2459 10.5291   1
 -12 -14  -2 -9.4658 15.5603   2
  12 -14   2  4.2799 10.5343   3
 -12  14  -2 -1.0976  9.6853   2
  13 -14   2 60.5645 15.6209   3
 -13 -14  -2 45.5465 21.5612   2
 -13  14  -2 37.4967 14.2938   2
 -14 -14  -2 112.112  27.115   2
 -14  14  -2 87.9920 19.7794   2
 -15 -14  -2 29.2486 22.9190   2
 -15  14  -2  1.2604 13.1103   2
  16 -15  -2  3.3772 15.6920   3
  15 -15  -2 58.1892 17.6960   3
 -15 -15   2 148.864  32.086   2
  14 -15  -2 -1.4672 12.5249   3
 -14 -15   2 -18.826  19.681   2
  13 -15  -2 112.782  20.598   3
 -13 -15   2 63.3016 23.3646   2
 -12 -15   2  2.4043 18.3514   2
  12 -15  -2  2.5941 11.6039   3
 -11 -15   2 59.6398 21.1154   2
  11 -15  -2 93.3553 17.4678   3
 -11  15   2 106.000  17.648   1
  10 -15  -2 35.3056 13.5171   3
 -10 -15   2 50.6204 19.0347   2
 -10  15   2 21.4702 12.4056   1
  -9 -15   2 529.509  42.221   2
   9 -15  -2 606.465  38.761   3
  -9  15   2 536.261  36.805   1
  -8 -15   2 -15.873  13.640   2
   8 -15  -2 0.82580 8.86519   3
   8 -15  -2 3.93844 8.21971   2
  -8  15   2 19.3933 11.3052   1
   7 -15  -2 255.235  20.343   2
   7 -15  -2 280.074  25.742   3
  -7 -15   2 250.997  27.012   2
  -7  15   2 253.596  25.340   1
   7  15  -2 278.813  18.864   1
  -6 -15   2 14.1919 12.0168   2
   6 -15  -2 15.4846 10.6600   3
   6 -15  -2 0.44091 6.72203   2
  -6  15   2 -12.688   8.388   1
   6  15  -2 2.90715 7.14665   1
  -5 -15   2 125.769  18.024   2
   5 -15  -2 130.324  16.370   3
   5 -15  -2 121.863  13.298   2
  -5  15   2 115.072  17.018   1
   5  15  -2 121.290  14.556   1
   4 -15  -2 3.05561 6.18202   2
   4 -15  -2 -3.4895  8.1975   3
  -4 -15   2  5.9630 10.0904   2
   4  15  -2 6.34328 8.29432   1
  -4  15   2 3.24795 8.68930   1
  -3 -15   2 178.723  18.458   2
   3 -15  -2 178.017  18.770   3
   3 -15  -2 169.669  13.717   2
  -3  15   2 146.389  18.576   1
   3  15  -2 191.084  18.842   1
  -2 -15   2 49.1063 10.9912   2
   2 -15  -2 53.7457 10.6951   3
   2 -15  -2 53.7288  8.6565   2
   2  15  -2 71.5500 13.5496   1
  -2  15   2 36.6614 11.5011   1
   1 -15  -2 115.422  14.827   3
   1 -15  -2 153.694  13.523   2
  -1 -15   2 118.213  14.315   2
  -1 -15   2 124.719  14.009   3
   1  15  -2 141.884  17.722   1
  -1  15   2 123.070  16.505   1
   0 -15   2 24.3726  8.5204   3
   0 -15  -2 21.6634  9.5458   3
   0 -15  -2 22.3243  7.6527   2
   0 -15   2 27.0608  9.3026   2
   0  15  -2 19.9187 11.2630   1
   0  15   2 27.0610  9.6390   1
  -1 -15  -2 7.96967 7.80871   3
  -1 -15  -2 8.45494 7.12875   2
  -1  15  -2  8.0805 10.1796   1
   1  15   2 21.8922  9.9231   1
  -2 -15  -2 21.6228  8.5148   2
   2 -15   2 20.9249  7.9971   3
   2 -15   2 0.39357 7.25759   2
   2  15   2 3.88226 7.77510   1
  -2  15  -2 16.7269 10.0827   1
   3 -15   2 652.583  36.347   3
  -3 -15  -2 670.926  37.015   2
   3 -15   2 637.151  37.064   2
   3  15   2 681.201  37.381   1
  -3  15  -2 670.898  40.302   1
   4 -15   2 7.42758 8.78578   2
   4 -15   2 13.2670  8.2731   3
  -4 -15  -2 -1.4308  9.0199   2
   4  15   2 17.0535  8.8151   1
  -4  15  -2 5.10761 9.88259   1
   5 -15   2 1006.18   52.56   2
   5 -15   2 1002.09   51.51   3
  -5 -15  -2 1021.32   53.68   2
  -5  15  -2 984.613  55.334   1
   5  15   2 944.754  49.525   1
   6 -15   2 81.2317 14.2979   2
  -6 -15  -2 98.1927 16.8196   2
   6 -15   2 104.566  13.301   3
  -6  15  -2 95.6600 17.8830   1
   6  15   2 97.3618 12.1277   1
   7 -15   2 26.5121  8.6693   3
   7 -15   2  4.5206 10.4404   2
  -7 -15  -2 36.7875 13.9961   2
  -7  15  -2 25.4735 11.9509   1
  -8 -15  -2 49.9781 15.6990   2
   8 -15   2 -2.2491  7.3921   3
   8 -15   2 -0.0161  9.6950   2
  -8  15  -2  2.1409 11.8263   1
  -9 -15  -2 182.613  25.841   2
   9 -15   2 171.965  19.555   3
   9 -15   2 208.897  23.635   2
  -9  15  -2 209.787  23.832   1
  10 -15   2 46.0349 12.1457   3
 -10 -15  -2 40.3754 18.1220   2
  10 -15   2 10.5331 12.3139   2
 -10  15  -2 28.2523 14.8309   1
 -11 -15  -2 204.643  28.844   2
  11 -15   2 170.847  21.588   3
 -11  15  -2 197.051  23.008   1
 -12 -15  -2 23.7117 19.1624   2
  12 -15   2 3.36105 9.27470   3
 -12  15  -2 -5.6665  9.3697   2
 -13 -15  -2 -0.2753 18.5862   2
 -13  15  -2 -16.515   8.728   2
 -14 -15  -2 -8.7932 20.1514   2
 -14  15  -2  8.6187 13.5241   2
 -15 -15  -2 145.238  31.345   2
 -15 -16   2 -40.716  20.410   2
  15 -16  -2 -0.0260 12.7788   3
  14 -16  -2 30.6871 15.1582   3
 -14 -16   2 -12.979  21.374   2
  13 -16  -2 20.7963 14.1069   3
 -13 -16   2 14.7004 21.5074   2
 -12 -16   2 154.402  29.358   2
  12 -16  -2 122.058  20.988   3
 -11 -16   2 264.667  33.154   2
  11 -16  -2 224.759  26.310   3
 -11  16   2 163.052  22.464   1
  10 -16  -2 327.295  30.339   3
 -10 -16   2 320.868  35.177   2
 -10  16   2 294.663  28.390   1
   9 -16  -2  5.0571 11.2621   3
  -9 -16   2 27.0378 17.4304   2
  -9  16   2  6.1338 12.1567   1
   8 -16  -2 30.6171 11.9912   3
  -8 -16   2 18.6650 15.4728   2
  -8  16   2  7.9341 10.4799   1
   7 -16  -2 427.145  26.770   2
  -7 -16   2 403.348  33.319   2
   7 -16  -2 410.476  30.463   3
  -7  16   2 402.743  30.480   1
  -6 -16   2 1245.64   66.65   2
   6 -16  -2 1252.25   60.74   2
   6 -16  -2 1218.13   65.64   3
   6  16  -2 1192.78   60.44   1
  -6  16   2 1257.85   65.49   1
   5 -16  -2 387.635  28.931   3
  -5 -16   2 387.947  29.921   2
   5 -16  -2 411.746  24.472   2
  -5  16   2 393.201  29.365   1
   5  16  -2 371.980  25.473   1
   4 -16  -2 232.258  17.348   2
  -4 -16   2 210.868  22.055   2
   4 -16  -2 257.674  23.285   3
   4  16  -2 246.731  22.058   1
  -4  16   2 248.789  24.370   1
  -3 -16   2 17.9166 10.1202   2
   3 -16  -2 39.3828 11.2643   3
   3 -16  -2 20.1922  7.7687   2
   3  16  -2 32.7370 11.0881   1
  -3  16   2 12.4699 10.1241   1
   2 -16  -2 233.209  21.569   3
  -2 -16   2 205.816  19.818   2
  -2 -16   2 216.128  18.639   3
   2 -16  -2 225.124  16.298   2
  -2  16   2 227.441  22.892   1
   2  16  -2 230.596  22.229   1
   1 -16  -2 244.653  21.114   3
  -1 -16   2 215.319  18.850   3
  -1 -16   2 219.681  18.841   2
   1 -16  -2 222.757  16.479   2
   1  16  -2 232.819  22.319   1
  -1  16   2 181.425  20.723   1
   0 -16   2 426.215  25.089   3
   0 -16  -2 284.336  24.690   3
   0 -16  -2 370.912  23.289   2
   0 -16   2 416.308  26.624   2
   0  16  -2 398.874  29.263   1
   0  16   2 378.935  27.825   1
  -1 -16  -2 231.340  22.347   3
   1 -16   2 235.500  20.375   2
   1 -16   2 256.228  19.058   3
  -1 -16  -2 251.538  18.442   2
  -1  16  -2 230.831  24.200   1
   1  16   2 239.486  20.766   1
   2 -16   2 305.907  22.688   2
  -2 -16  -2 274.927  20.658   2
  -2 -16  -2 277.497  24.426   3
   2 -16   2 318.326  21.170   3
  -2  16  -2 313.665  25.507   1
   2  16   2 281.489  23.029   1
  -3 -16  -2 24.3263 10.2691   2
   3 -16   2 37.4479  9.4209   3
   3 -16   2 20.7963 10.2277   2
  -3  16  -2 21.8796 11.2400   1
   3  16   2 17.8479  9.3770   1
  -4 -16  -2 282.093  23.588   2
   4 -16   2 310.700  21.585   3
   4 -16   2 276.180  22.029   2
  -4  16  -2 357.142  30.325   1
   4  16   2 257.561  21.317   1
   5 -16   2 84.2601 14.3220   2
   5 -16   2 110.699  13.888   3
  -5 -16  -2 105.529  16.825   2
   5  16   2 111.595  13.543   1
  -5  16  -2 81.3707 16.4095   1
   6 -16   2 102.794  13.891   3
   6 -16   2 101.684  15.461   2
  -6 -16  -2 110.142  17.829   2
  -6  16  -2 87.2568 18.3118   1
   6  16   2 103.047  12.672   1
   7 -16   2 46.7918 13.4127   2
  -7 -16  -2 41.9215 15.7179   2
   7 -16   2 36.3577 10.6047   3
  -7  16  -2 45.3947 13.9129   1
  -8 -16  -2 109.712  19.803   2
   8 -16   2 140.032  16.773   3
   8 -16   2 110.001  17.468   2
  -8  16  -2 134.761  20.241   1
  -9 -16  -2 63.7525 18.6724   2
   9 -16   2 57.8520 16.1239   2
   9 -16   2 73.9183 14.1813   3
  -9  16  -2 67.9571 17.0806   1
  10 -16   2 -15.864   7.613   3
  10 -16   2  3.7624 12.4172   2
 -10 -16  -2  2.5946 15.7660   2
 -10  16  -2  3.2888 12.4820   1
 -11 -16  -2  0.0351 17.0194   2
  11 -16   2 15.5159 14.6397   2
 -11  16  -2 -10.159  11.519   1
 -12 -16  -2 13.3398 18.7169   2
 -12  16  -2 8.31444 9.93181   2
 -13 -16  -2 81.7387 25.4800   2
 -13  16  -2 125.951  20.555   2
 -14 -16  -2 102.628  27.160   2
 -15 -16  -2 25.2331 24.4784   2
  15 -17  -2  2.5796 14.0663   3
 -15 -17   2  8.7910 24.4519   2
  14 -17  -2 140.939  23.421   3
 -14 -17   2 131.939  31.248   2
 -13 -17   2 36.8995 23.7536   2
  13 -17  -2 11.4675 12.7912   3
 -12 -17   2 -1.7671 19.3465   2
  12 -17  -2 -6.2828 11.0842   3
 -11 -17   2 36.3883 20.8921   2
  11 -17  -2 -4.9378 10.4633   3
 -11  17   2  2.0754 13.1396   1
  10 -17  -2 465.339  34.060   3
 -10 -17   2 423.952  40.848   2
 -10  17   2 393.489  32.591   1
  -9 -17   2 21.4765 18.0365   2
   9 -17  -2 54.2782 14.1298   3
  -9  17   2  4.0404 10.9839   1
   8 -17  -2 184.040  21.504   3
  -8 -17   2 129.445  23.426   2
  -8  17   2 171.893  22.613   1
   7 -17  -2 60.3835 13.8648   3
  -7 -17   2 70.9721 18.0658   2
  -7  17   2 50.9253 14.6175   1
  -6 -17   2 48.5589 15.3371   2
   6 -17  -2 61.0851 13.4924   3
  -6  17   2 49.5094 15.6085   1
   6  17  -2 34.1862  9.2233   1
  -5 -17   2 214.933  23.656   2
   5 -17  -2 190.729  21.333   3
   5  17  -2 193.059  19.156   1
  -5  17   2 192.518  22.617   1
  -4 -17   2 197.220  21.743   2
   4 -17  -2 197.175  16.346   2
   4 -17  -2 213.145  21.865   3
   4  17  -2 194.620  20.382   1
  -4  17   2 182.590  21.926   1
   3 -17  -2 1.10694 6.77546   2
  -3 -17   2  6.8843 10.7860   2
   3 -17  -2 -8.7697  7.5057   3
  -3  17   2  8.5493 10.2995   1
   3  17  -2 15.8798 10.5071   1
  -2 -17   2 622.586  37.653   2
  -2 -17   2 605.112  36.475   3
   2 -17  -2 623.302  38.555   3
   2 -17  -2 676.309  34.431   2
  -2  17   2 649.180  40.661   1
   2  17  -2 650.358  39.463   1
  -1 -17   2 4.51858 8.04050   3
  -1 -17   2 -5.2543  7.9411   2
   1 -17  -2  9.1521 10.1487   3
   1 -17  -2 -3.6450  6.1562   2
   1  17  -2  2.0498 11.2659   1
  -1  17   2 -1.5790  8.9862   1
   0 -17  -2 370.833  27.699   3
   0 -17   2 387.458  26.842   2
   0 -17   2 415.319  26.275   3
   0 -17  -2 387.491  24.347   2
   0  17   2 366.613  27.841   1
   0  17  -2 354.614  29.490   1
   1 -17   2 64.0885 11.9712   2
   1 -17   2 67.4673 11.5559   3
  -1 -17  -2 57.9736 10.1809   2
  -1 -17  -2 53.2597 13.4492   3
   1  17   2 33.4234 11.4182   1
  -1  17  -2 50.8956 13.5808   1
  -2 -17  -2 26.2293  9.8532   2
  -2 -17  -2 33.7442 10.7063   3
   2 -17   2 9.41137 9.47656   2
   2 -17   2 35.7120  9.2477   3
  -2  17  -2 22.3868 13.2609   1
   2  17   2 30.6419 11.7496   1
  -3 -17  -2 7.92336 9.63857   2
   3 -17   2 -1.4066  8.2076   2
   3 -17   2 25.6517  8.3800   3
  -3  17  -2 23.6217 13.4096   1
   3  17   2 -8.8994  8.6734   1
   4 -17   2 636.859  38.438   2
  -4 -17  -2 680.736  39.510   2
   4 -17   2 700.204  38.114   3
  -4  17  -2 627.817  41.748   1
   4  17   2 634.430  37.263   1
  -5 -17  -2 32.4614 12.4180   2
   5 -17   2 31.8280  9.4545   3
   5 -17   2  6.8754 10.5294   2
  -5  17  -2 32.1685 13.8013   1
   5  17   2 28.7351  8.6559   1
   6 -17   2 51.9522 12.7604   2
   6 -17   2 63.0611 11.8258   3
  -6 -17  -2 51.6950 15.1125   2
   6  17   2 45.4133 10.0900   1
  -6  17  -2 79.8922 16.6661   1
   7 -17   2 39.8828 13.6311   2
   7 -17   2 38.5031 11.0931   3
  -7 -17  -2 51.9504 15.9700   2
  -7  17  -2 14.2519 12.8361   1
   8 -17   2 195.494  20.559   3
  -8 -17  -2 157.502  24.045   2
   8 -17   2 171.602  21.482   2
  -8  17  -2 237.974  26.352   1
   9 -17   2 42.5193 14.8215   2
   9 -17   2 16.1306 10.2607   3
  -9 -17  -2 27.8644 18.3055   2
  -9  17  -2 47.4033 16.3403   1
 -10 -17  -2 310.492  34.412   2
  10 -17   2 351.809  30.255   2
 -10  17  -2 349.187  32.312   1
  11 -17   2 17.2561 15.0345   2
 -11 -17  -2 12.6588 17.0399   2
 -11  17  -2 25.7272 15.2375   1
 -12 -17  -2 -11.802  17.826   2
 -12  17  -2 13.8597 10.4012   2
 -13 -17  -2 -1.9682 19.2205   2
 -14 -17  -2 67.8046 26.5810   2
  14 -18  -2 10.8603 14.5006   3
 -14 -18   2 26.0454 25.8691   2
 -13 -18   2 -15.282  20.797   2
  13 -18  -2  8.9771 13.1877   3
 -12 -18   2 41.0381 23.5145   2
  12 -18  -2 53.4715 15.9738   3
 -11 -18   2 107.100  25.956   2
  11 -18  -2 123.959  21.185   3
 -11  18   2 76.6463 18.8583   1
 -10 -18   2 47.8454 21.0068   2
  10 -18  -2 25.1581 12.7313   3
 -10  18   2  0.9866 14.0086   1
  -9 -18   2 19.0970 18.1096   2
   9 -18  -2 28.7020 13.0597   3
  -9  18   2  0.7204 17.0457   1
  -8 -18   2 36.1105 17.4718   2
   8 -18  -2 11.9865 10.7783   3
  -8  18   2 23.6405 15.7517   1
   7 -18  -2 370.574  30.045   3
  -7 -18   2 422.808  34.370   2
  -7  18   2 386.843  34.869   1
   6 -18  -2 31.4456 11.9964   3
  -6 -18   2 27.4211 15.5066   2
   6  18  -2 55.6000 11.1139   1
  -6  18   2 41.8942 15.8738   1
  -5 -18   2 379.701  30.115   2
   5 -18  -2 366.083  28.030   3
  -5  18   2 370.581  30.162   1
   5  18  -2 363.460  26.099   1
   4 -18  -2 29.9543 11.6614   3
  -4 -18   2 53.2657 14.6669   2
  -4  18   2 34.3556 13.0820   1
   4  18  -2 42.0115 11.4120   1
  -3 -18   2 20.1126 11.7810   2
   3 -18  -2 30.2757 11.8315   3
   3  18  -2 38.7100 12.6307   1
  -3  18   2 34.7188 14.3142   1
  -2 -18   2 9.37200 9.09058   2
  -2 -18   2 17.3477  8.6010   3
   2 -18  -2 20.4715 11.0359   3
   2  18  -2 10.9676 11.8330   1
  -2  18   2  7.1629 11.7670   1
   1 -18  -2 100.745  12.531   2
  -1 -18   2 67.0067 13.1841   2
  -1 -18   2 76.4933 12.9703   3
   1 -18  -2 84.1294 15.0022   3
   1  18  -2 86.6082 16.8146   1
  -1  18   2 67.5495 16.1825   1
   0 -18   2 181.998  17.723   3
   0 -18  -2 173.076  19.397   3
   0 -18   2 162.044  17.997   2
   0 -18  -2 193.993  17.177   2
   0  18   2 156.503  19.986   1
   0  18  -2 154.685  21.460   1
  -1 -18  -2 665.766  40.350   3
   1 -18   2 675.555  37.244   3
  -1 -18  -2 665.685  36.018   2
   1 -18   2 616.610  37.796   2
   1  18   2 604.746  38.969   1
  -1  18  -2 633.975  40.994   1
   2 -18   2 392.468  27.224   2
   2 -18   2 415.965  26.104   3
  -2 -18  -2 339.750  29.016   3
  -2 -18  -2 391.014  26.299   2
  -2  18  -2 371.888  30.363   1
   2  18   2 388.069  28.709   1
  -3 -18  -2 28.2614 10.9573   2
   3 -18   2 16.3558 10.6474   2
   3 -18   2 31.7940  9.5752   3
  -3  18  -2 30.8704 13.3953   1
   3  18   2 29.7064 11.1140   1
  -4 -18  -2  6.5726 11.2302   2
   4 -18   2 23.6047  9.4577   3
   4 -18   2 -7.9442  9.3970   2
   4  18   2 -2.3001  7.8183   1
  -4  18  -2 20.7647 14.8498   1
  -5 -18  -2 251.347  25.103   2
   5 -18   2 275.135  21.397   3
   5 -18   2 251.509  24.058   2
   5  18   2 222.455  19.654   1
  -5  18  -2 221.456  27.325   1
   6 -18   2 285.526  24.971   2
   6 -18   2 316.552  23.809   3
  -6 -18  -2 308.040  28.398   2
  -6  18  -2 295.201  29.867   1
   6  18   2 279.418  21.129   1
   7 -18   2 16.0918 11.4224   2
  -7 -18  -2 33.5947 15.6585   2
   7 -18   2 40.1265 11.0760   3
  -7  18  -2 26.4843 13.9054   1
  -8 -18  -2 18.0719 15.8119   2
   8 -18   2  0.8160 11.5653   2
  -8  18  -2  9.4297 14.8503   1
  -9 -18  -2  4.2120 16.0773   2
   9 -18   2 17.3516 13.9613   2
  -9  18  -2  9.9568 14.1343   1
  10 -18   2 -0.6027 13.4636   2
 -10 -18  -2 -15.603  16.959   2
 -10  18  -2  7.1164 14.5209   1
 -11 -18  -2 -2.4614 17.9447   2
 -11  18  -2  3.0146 14.8041   1
 -12 -18  -2 59.3600 22.7839   2
 -13 -18  -2 68.5495 26.9490   2
 -14 -18  -2  0.1691 23.0439   2
 -14 -19   2 -59.888  20.781   2
  13 -19  -2 14.6885 15.4105   3
 -13 -19   2 112.032  28.851   2
 -12 -19   2 23.5256 21.8434   2
  12 -19  -2 23.2726 14.1950   3
 -12  19   2 -3.2716 13.7268   1
 -11 -19   2 137.736  27.607   2
  11 -19  -2 124.316  20.828   3
 -11  19   2 87.5989 20.7532   1
 -10 -19   2 22.4049 19.5905   2
  10 -19  -2 62.5253 15.8429   3
 -10  19   2 45.4492 17.2423   1
  -9 -19   2 131.087  25.734   2
   9 -19  -2 151.673  21.384   3
  -9  19   2 132.302  22.082   1
   8 -19  -2 -28.188   9.554   3
  -8 -19   2 -5.8062 14.8636   2
  -8  19   2 -4.2896 14.0363   1
  -7 -19   2 -13.915  13.562   2
   7 -19  -2 -18.052   8.548   3
  -7  19   2 -6.2343 13.5248   1
  -6 -19   2 -0.2983 13.3662   2
   6 -19  -2 25.4502 12.0684   3
   6  19  -2 17.3537  9.2391   1
  -6  19   2  5.6715 14.1397   1
   5 -19  -2 -3.4621  8.7396   3
  -5 -19   2 19.6670 13.8037   2
  -5  19   2  8.6567 11.6975   1
   5  19  -2 -0.8180  8.4552   1
  -4 -19   2 26.4557 12.6607   2
   4 -19  -2 34.3035 11.4225   3
  -4  19   2 22.5803 12.5656   1
   4  19  -2 48.5442 12.3260   1
  -3 -19   2 58.5752 13.5891   2
   3 -19  -2 60.7016 13.3117   3
  -3 -19   2 67.6122 12.4389   3
  -3  19   2 88.2069 17.1987   1
   3  19  -2 82.1782 15.9907   1
  -2 -19   2 88.9698 14.8619   2
   2 -19  -2 87.0477 14.9900   3
  -2 -19   2 109.725  14.537   3
  -2  19   2 101.158  17.533   1
   2  19  -2 106.767  17.873   1
  -1 -19   2 107.516  15.727   2
  -1 -19   2 85.6797 13.0664   3
   1 -19  -2 75.0558 14.7439   3
   1  19  -2 113.523  18.636   1
  -1  19   2 101.807  18.694   1
   0 -19   2 143.252  17.557   2
   0 -19  -2 127.905  18.546   3
   0 -19   2 126.895  15.594   3
   0  19  -2 124.783  19.170   1
   0  19   2 137.440  19.221   1
  -1 -19  -2 -1.2428 10.1863   3
   1 -19   2 5.32201 9.31993   2
  -1 -19  -2 -4.2147  8.2209   2
   1 -19   2 21.8593  8.6259   3
   1  19   2 -17.638  10.339   1
  -1  19  -2  1.1862 10.6948   1
   2 -19   2 31.6337 11.5179   2
  -2 -19  -2 15.3712 12.3103   3
   2 -19   2 33.2704 10.0850   3
  -2 -19  -2 33.6542 10.4333   2
  -2  19  -2 24.7279 13.1084   1
   2  19   2 28.2137 12.5378   1
  -3 -19  -2 466.212  33.733   3
  -3 -19  -2 453.027  30.919   2
   3 -19   2 518.748  31.328   3
   3 -19   2 514.922  32.566   2
   3  19   2 495.493  32.267   1
  -3  19  -2 467.063  37.129   1
  -4 -19  -2 76.0954 14.7304   2
   4 -19   2 52.0809 12.4501   2
   4 -19   2 60.6183 11.3596   3
   4  19   2 27.2494 10.2078   1
  -4  19  -2 37.8271 14.6742   1
   5 -19   2 318.083  27.298   2
  -5 -19  -2 384.656  30.185   2
   5 -19   2 392.306  26.579   3
  -5  19  -2 367.644  34.066   1
   5  19   2 333.212  25.556   1
   6 -19   2  9.1756 11.0661   2
  -6 -19  -2 -8.5294 12.2709   2
   6  19   2 0.77095 6.80300   1
  -6  19  -2 -18.467  11.234   1
  -7 -19  -2 -1.6936 15.2517   2
   7 -19   2 -20.641  10.072   2
  -7  19  -2  1.0429 12.4001   1
   8 -19   2 -6.1445 11.2028   2
  -8 -19  -2 -21.635  14.978   2
  -8  19  -2 10.1434 15.7492   1
  -9 -19  -2 214.533  29.679   2
  -9  19  -2 172.051  24.749   1
 -10 -19  -2 80.5937 23.6231   2
 -10  19  -2 132.161  23.589   1
 -11 -19  -2 29.5826 21.0167   2
 -11  19  -2 31.7223 17.2567   1
 -12 -19  -2 58.6594 23.8703   2
 -13 -19  -2 -12.998  21.209   2
 -14 -20   2 -16.560  22.485   2
 -13 -20   2 -0.7330 22.6753   2
  12 -20  -2 99.0161 20.7597   3
 -12 -20   2 55.5629 25.1569   2
 -12  20   2 74.4009 19.7189   1
 -11 -20   2 -9.7596 20.0807   2
  11 -20  -2 11.0305 11.3121   3
 -11  20   2 -1.5008 16.0068   1
  10 -20  -2 48.0983 15.7684   3
 -10 -20   2 45.6023 23.1662   2
 -10  20   2 36.5662 17.2549   1
   9 -20  -2  5.4856 10.8154   3
  -9 -20   2 10.5613 18.0701   2
  -9  20   2  4.4475 14.3703   1
   8 -20  -2 43.9154 13.9488   3
  -8 -20   2 13.0151 16.8856   2
  -8  20   2 33.4435 16.7725   1
  -7 -20   2  6.4392 16.3924   2
   7 -20  -2  2.5664 12.0074   3
  -7  20   2 14.1317 13.0485   1
  -6 -20   2 224.565  26.372   2
   6 -20  -2 224.023  24.827   3
   6  20  -2 219.862  22.050   1
  -6  20   2 232.606  27.235   1
   5 -20  -2 65.1819 15.0708   3
  -5 -20   2 84.2835 17.0391   2
   5  20  -2 73.5542 13.8948   1
  -5  20   2 66.0173 18.4390   1
  -4 -20   2  2.0113 11.0470   2
   4 -20  -2 8.56234 9.98219   3
   4  20  -2 15.8247  9.2210   1
  -4  20   2 -8.3671 12.6870   1
   3 -20  -2 -7.6601  8.0068   3
  -3 -20   2 -11.112   9.161   2
  -3 -20   2 -6.3618  8.2770   3
   3  20  -2 1.41726 9.99549   1
  -3  20   2 13.8146 12.3799   1
  -2 -20   2 29.5666  9.5929   3
   2 -20  -2 39.1180 12.1274   3
  -2 -20   2 27.4399 11.8208   2
   2  20  -2 11.6809 11.1885   1
  -2  20   2 18.9247 12.7648   1
  -1 -20   2 1.36718 9.97469   2
  -1 -20   2 1.09509 8.52330   3
   1 -20  -2 12.0292 10.0995   3
  -1  20   2  4.4747 11.6714   1
   1  20  -2 13.8358 11.8360   1
   0 -20   2 664.803  38.261   2
   0 -20  -2 509.214  37.475   3
   0 -20   2 636.060  36.575   3
   0  20  -2 636.158  40.995   1
   0  20   2 639.726  41.643   1
   1 -20   2 16.6407 10.6331   2
  -1 -20  -2 -1.3995  9.1977   3
   1 -20   2 -6.7176  7.6728   3
  -1  20  -2 -2.9384 13.6887   1
   1  20   2 11.7821 12.4522   1
   2 -20   2 71.3549 11.9859   3
   2 -20   2 66.4948 13.5288   2
  -2 -20  -2 56.1542 13.9197   3
   2  20   2 46.4414 13.0410   1
  -2  20  -2 42.3566 16.8896   1
   3 -20   2 59.4633 12.0261   3
  -3 -20  -2 66.2532 14.3757   2
  -3 -20  -2 40.0685 13.5471   3
   3 -20   2 60.7797 13.8797   2
   3  20   2 64.2231 13.2088   1
  -3  20  -2 68.3790 16.9748   1
  -4 -20  -2 84.4404 15.4482   2
   4 -20   2 59.9934 14.3584   2
   4  20   2 64.6836 13.3043   1
  -4  20  -2 63.9576 19.5857   1
  -5 -20  -2 -6.8965 12.2315   2
   5 -20   2 -2.5079 11.1486   2
   5  20   2 5.26013 7.72156   1
  -5  20  -2 12.8205 13.7594   1
   6 -20   2 237.402  23.922   2
  -6 -20  -2 180.391  24.305   2
  -6  20  -2 173.612  26.702   1
  -7 -20  -2 34.5429 16.7872   2
  -7  20  -2 42.0228 16.5927   1
  -8 -20  -2 -5.4724 15.6627   2
  -8  20  -2  4.6563 13.6528   1
  -9 -20  -2 -29.484  15.130   2
  -9  20  -2  8.9295 16.0060   1
 -10 -20  -2 -10.959  18.910   2
 -10  20  -2 -1.8908 15.5159   1
 -11 -20  -2 -11.475  19.464   2
 -11  20  -2 20.2885 16.1766   1
 -12 -20  -2 -27.162  19.223   2
 -13 -20  -2 26.5613 24.1294   2
 -13 -21   2 63.0133 28.1472   2
 -12 -21   2  9.6062 24.9947   2
 -12  21   2 -4.7117 15.7487   1
 -11 -21   2 83.6398 25.3555   2
 -11  21   2 87.2689 21.3391   1
  10 -21  -2 67.0208 17.5832   3
 -10 -21   2 43.9176 23.1918   2
 -10  21   2 32.1661 18.3117   1
   9 -21  -2 278.180  28.975   3
  -9 -21   2 162.113  28.387   2
  -9  21   2 184.021  25.769   1
  -8 -21   2  1.1040 16.8330   2
   8 -21  -2 -0.0602 10.3570   3
  -8  21   2  0.6413 15.6512   1
  -7 -21   2 -2.0107 15.2217   2
   7 -21  -2 -7.3356  9.8727   3
  -7  21   2 -0.3763 13.4013   1
   6 -21  -2 10.1242 11.6994   3
  -6 -21   2  6.2922 14.6493   2
   6  21  -2 -9.9738  7.8974   1
  -6  21   2  8.6131 13.6858   1
   5 -21  -2 -16.472   8.850   3
  -5 -21   2 -5.6582 12.5371   2
  -5  21   2 -20.070  11.398   1
   5  21  -2 2.68857 9.44931   1
  -4 -21   2  7.5545 12.4643   2
   4 -21  -2 23.3039 11.3783   3
  -4  21   2  2.4249 12.4425   1
   4  21  -2 6.69348 9.86415   1
  -3 -21   2 40.4131 13.2065   2
  -3 -21   2 34.6575 11.2814   3
   3 -21  -2 33.0503 12.1931   3
  -3  21   2 23.9175 16.0605   1
   3  21  -2 49.5707 12.9694   1
  -2 -21   2 84.9632 13.2815   3
   2 -21  -2 60.5032 13.7775   3
  -2 -21   2 67.4628 15.1845   2
   2  21  -2 51.1717 14.9382   1
  -2  21   2 74.7738 18.6517   1
  -1 -21   2 -8.9523  8.0588   3
  -1 -21   2  3.4140 10.8977   2
   1 -21  -2 20.4418 10.6780   3
  -1  21   2  0.1029 13.2225   1
   1  21  -2 16.4293 13.9306   1
   0 -21  -2  5.2319 10.3314   3
   0 -21   2 18.1581 10.4025   2
   0 -21   2 20.9013 10.0728   3
   0  21   2 11.0486 11.8331   1
   0  21  -2 30.2871 16.5455   1
   1 -21   2 9.47783 9.19570   3
  -1 -21  -2 10.3448 10.4528   3
   1 -21   2 18.7186 11.6136   2
   1  21   2  8.5762 10.9605   1
  -1  21  -2 20.1131 14.3621   1
  -2 -21  -2 1.59102 9.07369   3
   2 -21   2 18.9942 11.1502   2
  -2  21  -2 33.9159 14.7041   1
   2  21   2 3.00048 9.62998   1
   3 -21   2 280.955  24.496   2
  -3 -21  -2 287.881  27.764   3
   3  21   2 238.416  25.024   1
  -3  21  -2 299.856  31.957   1
  -4 -21  -2  6.9598 10.2307   3
  -4  21  -2 19.7659 14.5780   1
   4  21   2 5.67726 9.28361   1
   5  21   2 32.4556 10.6789   1
  -5  21  -2 46.0476 18.7139   1
  -6 -21  -2 72.8586 18.2821   2
  -6  21  -2 63.0318 20.4663   1
  -7 -21  -2 31.8708 17.7525   2
  -7  21  -2 33.5207 17.0792   1
  -8 -21  -2 36.1795 18.3857   2
  -8  21  -2 39.6031 17.3609   1
  -9 -21  -2 94.9212 23.3788   2
  -9  21  -2 99.2750 23.1143   1
 -10 -21  -2 19.1270 19.8620   2
 -10  21  -2 54.5766 20.1328   1
 -11 -21  -2 10.7135 22.9763   2
 -11  21  -2 103.248  23.456   1
 -12 -21  -2 -30.357  20.011   2
 -13 -21  -2 36.6241 27.8068   2
 -13 -22   2  0.5867 25.8955   2
 -12 -22   2 88.2517 28.5058   2
 -12  22   2 74.2022 21.8519   1
 -11 -22   2 181.341  33.094   2
 -11  22   2 190.837  28.879   1
 -10 -22   2 68.0927 25.2603   2
 -10  22   2 82.3977 22.0429   1
   9 -22  -2 19.2360 13.6368   3
  -9 -22   2 22.2931 20.5711   2
  -9  22   2 15.3804 15.1916   1
   8 -22  -2 16.8932 11.9844   3
  -8 -22   2  8.6766 17.3701   2
  -8  22   2 15.3142 18.1128   1
   7 -22  -2 42.7571 14.7915   3
  -7 -22   2 73.2127 20.7132   2
  -7  22   2 54.1996 17.8675   1
   6 -22  -2 87.0237 16.6013   3
  -6 -22   2 82.4431 18.8991   2
  -6  22   2 76.4917 20.6614   1
   5 -22  -2 245.353  25.965   3
  -5 -22   2 256.234  27.799   2
   5  22  -2 256.090  25.306   1
  -5  22   2 251.414  29.506   1
   4 -22  -2 -1.1700  9.8565   3
  -4 -22   2 4.33294 8.82181   3
  -4 -22   2 -6.5715 11.4187   2
  -4  22   2 11.6370 15.8841   1
   4  22  -2 -1.9305  9.2312   1
  -3 -22   2 8.43891 9.46709   3
  -3 -22   2  1.3913 11.3172   2
   3 -22  -2 1.38200 9.47238   3
   3  22  -2 -13.945   9.348   1
  -3  22   2 -0.3819 12.5182   1
   2 -22  -2 17.4977 10.8583   3
  -2 -22   2 14.3550 10.1079   3
  -2 -22   2  3.7949 10.2528   2
  -2  22   2 11.6178 13.8040   1
   2  22  -2 22.7460 11.8593   1
   1 -22  -2 129.692  18.408   3
  -1 -22   2 144.751  19.195   2
  -1 -22   2 119.641  16.840   3
  -1  22   2 156.054  22.467   1
   1  22  -2 111.586  21.642   1
   0 -22  -2 37.2536 12.7927   3
   0 -22   2 52.8773 13.8604   2
   0  22  -2 38.3891 15.4616   1
   0  22   2 38.3411 16.4001   1
   1 -22   2 219.118  22.729   2
  -1 -22  -2 163.336  21.717   3
   1  22   2 198.697  23.519   1
  -1  22  -2 197.258  27.078   1
  -2 -22  -2 70.2575 15.8117   3
  -2  22  -2 113.059  22.741   1
   2  22   2 83.5913 16.5877   1
  -3 -22  -2 33.2691 13.1083   3
   3  22   2 11.6943 10.4907   1
  -3  22  -2 20.3937 14.4269   1
  -4 -22  -2 10.9808 12.5340   3
   4  22   2 14.1790  9.9430   1
  -4  22  -2 11.4545 15.2818   1
   5  22   2 81.1740 14.8009   1
  -5  22  -2 130.592  24.637   1
  -6  22  -2 25.2185 19.5671   1
  -7  22  -2 49.7132 18.6898   1
  -8  22  -2  9.7103 18.0374   1
  -9 -22  -2 10.3695 19.4821   2
  -9  22  -2 12.0659 16.0045   1
 -10 -22  -2  8.7500 21.2952   2
 -10  22  -2 -16.571  16.679   1
 -11 -22  -2 16.9529 22.0134   2
 -11  22  -2 26.0017 19.5775   1
 -12 -22  -2 -40.392  19.301   2
 -12 -23   2 -36.588  20.927   2
 -12  23   2 28.8291 19.1680   1
 -11 -23   2  8.6271 23.0333   2
 -11  23   2 -18.213  16.453   1
 -10 -23   2 277.394  38.246   2
 -10  23   2 323.538  36.712   1
  -9 -23   2  2.6109 20.8733   2
  -9  23   2 -14.293  17.435   1
  -8 -23   2 61.4279 20.4564   2
  -8  23   2 45.0577 19.9935   1
   7 -23  -2 -4.8042 11.4160   3
  -7 -23   2 13.6809 16.4100   2
  -7  23   2 22.2069 19.0455   1
  -6 -23   2 11.5589 16.4575   2
   6 -23  -2 14.1114 11.6329   3
  -6  23   2 -4.2304 14.2679   1
  -5 -23   2 28.9868 13.9404   2
   5 -23  -2  3.7539 11.6142   3
   5  23  -2  3.4882 10.1049   1
  -5  23   2 25.7191 17.1346   1
  -4 -23   2 17.1281 12.6238   2
   4 -23  -2 26.2771 13.6592   3
  -4 -23   2 27.0644 11.6226   3
  -4  23   2 21.9691 14.5405   1
   4  23  -2 21.8509 11.8771   1
  -3 -23   2 17.1459 10.6318   3
   3 -23  -2 23.6983 11.8587   3
  -3 -23   2 27.0451 13.3525   2
  -3  23   2 64.4767 19.5668   1
   3  23  -2 46.6145 13.8781   1
  -2 -23   2 144.158  20.269   2
   2 -23  -2 184.161  22.266   3
   2  23  -2 165.555  23.186   1
  -2  23   2 197.540  25.740   1
   1 -23  -2 -5.8704  9.3236   3
  -1  23   2 32.0077 16.3592   1
   1  23  -2 -1.4974 10.3210   1
   0 -23  -2 200.023  23.453   3
   0  23  -2 238.997  28.966   1
   0  23   2 160.252  22.781   1
  -1 -23  -2 -0.9150 10.6730   3
   1  23   2 -1.6348  8.9619   1
  -1  23  -2  4.3965 13.4729   1
  -2 -23  -2 16.3132 11.8853   3
   2  23   2 42.9283 13.5713   1
  -2  23  -2 33.1100 16.4165   1
  -3 -23  -2 -13.322  10.071   3
  -3  23  -2  4.4175 16.6490   1
   3  23   2 11.1805  9.3048   1
  -4 -23  -2 376.566  32.659   3
   4  23   2 364.647  29.310   1
  -4  23  -2 406.138  39.737   1
  -5 -23  -2 15.9356 14.1924   3
   5  23   2 4.78715 8.78146   1
  -5  23  -2 25.8900 17.0303   1
  -6  23  -2 25.4808 18.8373   1
  -7  23  -2 11.0599 17.3202   1
  -8  23  -2 189.160  30.534   1
  -9  23  -2 14.9612 17.4050   1
 -10  23  -2 119.713  26.644   1
 -11  23  -2 19.5682 19.6653   1
 -11 -24   2 157.750  32.935   2
 -11  24   2 91.7904 24.5047   1
 -10 -24   2 38.1286 23.3375   2
 -10  24   2 62.6978 22.8224   1
  -9 -24   2 17.9794 18.9911   2
  -9  24   2 31.1738 20.2474   1
  -8 -24   2 -14.403  17.950   2
  -8  24   2  5.2234 16.1527   1
  -7 -24   2 74.2177 22.2647   2
  -7  24   2 111.253  22.893   1
  -6 -24   2 350.316  34.325   2
  -6  24   2 287.649  35.273   1
  -5 -24   2 39.9151 16.6598   2
  -5 -24   2 41.2044 14.5164   3
   5 -24  -2 68.2610 15.9640   3
   5  24  -2 55.8327 13.9099   1
  -5  24   2 67.9975 19.6195   1
   4 -24  -2 168.296  22.899   3
  -4 -24   2 150.895  20.945   2
  -4  24   2 154.479  26.378   1
   4  24  -2 143.809  21.141   1
   3 -24  -2  7.9951 11.0565   3
  -3  24   2  7.6856 14.4281   1
   3  24  -2 22.8927 13.1083   1
   2 -24  -2 106.670  17.671   3
   2  24  -2 94.1998 18.9317   1
  -2  24   2 91.0504 22.2456   1
   1 -24  -2 57.8519 14.1973   3
   1  24  -2 30.6344 15.3168   1
  -1  24   2 55.0901 17.3091   1
   0 -24  -2 460.729  35.776   3
   0  24  -2 529.252  40.450   1
   0  24   2 579.105  40.252   1
  -1 -24  -2 191.618  23.500   3
   1  24   2 197.016  25.481   1
  -1  24  -2 262.354  30.996   1
  -2 -24  -2 11.9885 11.3359   3
   2  24   2 42.7819 13.0377   1
  -2  24  -2 18.7024 18.2123   1
  -3 -24  -2 19.5983 12.6154   3
   3  24   2 -7.1275 10.1182   1
  -3  24  -2  9.2664 15.7875   1
  -4 -24  -2 69.9233 17.5004   3
   4  24   2 24.9845 12.1405   1
  -4  24  -2 43.8857 19.2303   1
  -5 -24  -2 107.823  20.687   3
   5  24   2 71.5828 14.7778   1
  -5  24  -2 110.833  23.250   1
  -6  24  -2 20.1311 18.4805   1
  -7  24  -2 31.1524 19.8187   1
  -8  24  -2 125.540  27.448   1
  -9  24  -2 34.2579 21.8543   1
 -10  24  -2 -16.695  18.426   1
 -11  24  -2 11.1709 20.5959   1
 -11 -25   2 26.8807 23.8353   2
 -11  25   2 102.887  26.540   1
 -10 -25   2 11.2684 20.8678   2
 -10  25   2 23.5046 22.2421   1
  -9 -25   2 76.6362 23.9656   2
  -9  25   2 154.558  29.525   1
  -8  25   2  0.3919 19.4754   1
  -7  25   2 66.2681 23.3869   1
  -6  25   2 26.2074 18.1455   1
  -5  25   2 -1.6227 17.7219   1
   5  25  -2 -6.1707  9.7690   1
   4  25  -2  6.1741 11.0378   1
  -4  25   2  6.0471 14.4635   1
   3 -25  -2 290.538  29.023   3
  -3  25   2 229.779  30.730   1
   3  25  -2 279.052  29.735   1
   2 -25  -2 12.3260 11.4324   3
  -2  25   2 16.1364 15.0505   1
   2  25  -2 -10.934  11.779   1
   1 -25  -2 156.899  21.303   3
  -1  25   2 131.444  22.435   1
   1  25  -2 135.603  21.570   1
   0 -25  -2 -11.989  10.857   3
   0  25   2 26.0927 14.5945   1
   0  25  -2 49.2640 15.1311   1
  -1 -25  -2  5.1215 11.6562   3
  -1  25  -2  5.0810 14.4398   1
   1  25   2 12.5499 11.4231   1
  -2 -25  -2 31.9514 14.0369   3
   2  25   2 35.0411 14.9599   1
  -2  25  -2 -3.7142 14.6330   1
  -3 -25  -2 155.247  22.456   3
   3  25   2 125.185  20.862   1
  -3  25  -2 197.565  28.957   1
  -4 -25  -2 -9.7002 11.1357   3
  -4  25  -2 -23.886  13.954   1
   4  25   2 24.2028 12.3816   1
  -5 -25  -2 223.254  28.008   3
  -5  25  -2 178.727  30.501   1
  -6 -25  -2 22.5073 16.0499   3
  -6  25  -2 21.0343 18.4407   1
  -7  25  -2 -8.3446 16.2431   1
  -8  25  -2 45.5746 22.4715   1
  -9  25  -2 274.331  37.078   1
 -10  25  -2 18.4306 22.3099   1
 -10  26   2 57.7011 24.1865   1
  -9  26   2 104.283  27.159   1
  -8  26   2  0.1736 18.5035   1
  -7  26   2 -10.183  16.021   1
  -6  26   2 62.2094 23.3245   1
  -5  26   2 296.110  36.954   1
   5  26  -2 325.001  31.315   1
   4  26  -2 201.611  25.681   1
  -4  26   2 159.619  29.186   1
   3  26  -2 26.7523 14.2445   1
  -3  26   2 29.1118 19.9763   1
   2  26  -2 10.6878 12.7638   1
  -2  26   2 18.9154 14.9261   1
   1 -26  -2 178.144  22.981   3
   1  26  -2 188.473  26.667   1
  -1  26   2 226.686  28.755   1
   0 -26  -2 221.759  25.755   3
   0  26   2 192.655  26.081   1
   0  26  -2 167.887  26.800   1
  -1 -26  -2 58.3503 15.2340   3
  -1  26  -2 37.2870 18.4625   1
   1  26   2 64.6127 17.0937   1
  -2 -26  -2  0.1624 11.4941   3
   2  26   2  1.7326 12.8801   1
  -2  26  -2 14.5741 19.1835   1
  -3 -26  -2 27.1752 14.2081   3
   3  26   2 25.2497 12.8286   1
  -3  26  -2  0.4712 15.3814   1
  -4 -26  -2 30.6408 14.8125   3
   4  26   2 -6.9141  9.8772   1
  -4  26  -2 40.7167 21.8721   1
  -5 -26  -2 27.2936 15.2944   3
  -5  26  -2 22.8871 21.6741   1
  -6 -26  -2  2.5240 12.2809   3
  -6  26  -2 15.6630 21.5929   1
  -7 -26  -2 256.595  33.788   3
  -7  26  -2 250.192  36.995   1
  -8  26  -2 36.3168 23.0420   1
  -9  26  -2 77.6633 26.9106   1
  -9  27   2  7.0176 22.9348   1
  -8  27   2 36.1913 24.3306   1
  -7  27   2 60.3261 24.8509   1
  -6  27   2 -9.1747 15.9993   1
  -5  27   2 -6.4005 16.2048   1
  -4  27   2 60.3291 22.8176   1
   4  27  -2 54.3256 16.3342   1
  -3  27   2 31.0975 20.3256   1
   3  27  -2 31.0066 14.8638   1
  -2  27   2 141.999  25.575   1
   2  27  -2 127.841  22.154   1
   1  27  -2 -0.3289 12.0261   1
  -1  27   2  9.5694 15.4728   1
   0  27  -2 -1.4142 12.2453   1
   0  27   2 36.8289 16.6662   1
  -1 -27  -2 13.6176 13.0252   3
  -1  27  -2 -8.2743 12.7011   1
   1  27   2  2.7922 13.9393   1
  -2 -27  -2 20.3222 14.3110   3
   2  27   2 41.5075 15.0218   1
  -2  27  -2 68.8294 20.4054   1
  -3 -27  -2 13.0370 14.4692   3
  -3  27  -2  5.4080 17.0359   1
   3  27   2 20.3928 12.7900   1
  -4 -27  -2 148.212  23.734   3
   4  27   2 161.547  22.517   1
  -4  27  -2 99.7061 25.4729   1
  -5 -27  -2 10.0034 15.1840   3
  -5  27  -2  3.2271 17.8318   1
  -6 -27  -2 103.367  23.113   3
  -6  27  -2 104.932  28.055   1
  -7 -27  -2  4.4111 15.9171   3
  -7  27  -2 -28.600  21.123   1
  -8  27  -2 68.7199 27.8516   1
  -7  28   2 17.7258 19.4338   1
  -6  28   2 82.9321 27.3083   1
  -5  28   2 87.6949 24.4682   1
   4  28  -2 23.8423 13.7324   1
  -4  28   2 39.9911 23.1544   1
   3  28  -2 -8.9512 12.0207   1
  -3  28   2  8.3394 14.3494   1
   2  28  -2 32.5716 16.8468   1
  -2  28   2 45.5952 19.0894   1
  -1  28   2 134.133  24.935   1
   1  28  -2 92.1594 21.5464   1
   0  28  -2 35.3695 17.8983   1
   0  28   2 80.0905 19.9966   1
  -1  28  -2  5.8022 17.2375   1
   1  28   2 -16.605  12.415   1
   2  28   2 12.3649 13.7604   1
  -2  28  -2 17.9834 16.4565   1
  -3  28  -2 -6.7898 20.7004   1
   3  28   2 -1.1846 11.5563   1
  -4 -28  -2 -5.0491 13.0218   3
   4  28   2  9.0474 11.3721   1
  -4  28  -2 -24.506  15.014   1
  -5 -28  -2 -17.311  13.616   3
  -5  28  -2 -18.577  19.826   1
  -6 -28  -2 33.0935 18.6123   3
  -6  28  -2 63.0893 26.6408   1
  -7 -28  -2 97.7487 23.2853   3
  -7  28  -2 144.587  31.547   1
  -6  29   2  4.4518 23.4495   1
  -5  29   2 10.8741 23.0852   1
  -4  29   2 52.9184 21.9292   1
   4  29  -2 80.9014 18.8375   1
   3  29  -2 121.769  22.465   1
  -3  29   2 87.5067 22.3226   1
  -2  29   2  5.2584 16.8748   1
   2  29  -2 -10.821  13.320   1
  -1  29   2 22.5264 16.0354   1
   1  29  -2 32.9873 15.5780   1
   0  29   2 18.4799 17.0117   1
   0  29  -2  7.9810 14.1512   1
   1  29   2 13.4083 15.4337   1
  -1  29  -2 -20.480  11.313   1
  -2  29  -2 19.7711 16.5690   1
   2  29   2 -11.674  12.949   1
   3  29   2 13.0583 12.1049   1
  -3  29  -2 25.9706 16.8704   1
  -4  29  -2 28.8224 24.5423   1
  -5  29  -2 32.4150 24.8480   1
   4  30  -2 96.0156 21.3910   1
  -4  30   2 166.432  29.007   1
  -3  30   2 22.3550 16.3645   1
   3  30  -2  6.9632 13.7838   1
  -2  30   2 20.0000 18.9284   1
   2  30  -2 20.3213 16.2905   1
  -1  30   2 27.5224 16.8133   1
   1  30  -2 71.4616 20.7686   1
   0  30  -2 85.1942 24.3425   1
   0  30   2 90.8280 22.5345   1
  -1  30  -2 20.9904 18.9462   1
   1  30   2 -14.457  12.946   1
  -2  30  -2 32.7154 19.7664   1
   2  30   2 36.5203 16.5346   1
  -3  30  -2 24.4532 19.7739   1
   3  30   2 60.6287 17.4997   1
   2  31  -2 74.4133 20.4699   1
   1  31  -2 82.0164 22.2053   1
  -1  31   2 53.3693 18.1006   1
   0  31   2 20.4557 17.0461   1
   0  31  -2 12.9216 14.4996   1
   1  31   2 12.6436 13.6627   1
  18   0  -3  5.2088 16.7852   3
 -18   0   3 15.8958 17.9494   2
  17   0  -3 231.404  30.937   3
 -17   0   3 209.438  31.595   2
  16   0  -3 -4.2754 15.5114   3
 -16   0   3 -17.015  14.241   2
  15   0  -3 21.0192 15.2978   3
 -15   0   3 35.7923 16.6467   2
  14   0  -3 -8.1528 14.2073   3
 -14   0   3 -11.140  11.364   2
 -13   0   3 138.080  22.197   2
  13   0  -3 137.425  22.452   3
  12   0  -3 -5.8266  9.2882   3
 -12   0   3 -9.8898 12.1952   2
 -11   0   3 1047.14   57.08   2
  11   0  -3 971.007  56.250   3
  10   0  -3 8.50015 8.62211   3
 -10   0   3  0.7437 10.3816   2
   9   0  -3 315.184  23.760   3
  -9   0   3 328.453  25.070   2
  -8   0   3 5.65800 7.24163   2
  -8   0   3 -1.2113  2.7894   1
   8   0  -3 5.12663 6.84901   3
   7   0  -3 1547.31   76.58   3
  -7   0   3 1537.40   76.16   2
  -7   0   3 1637.22   69.52   1
  -6   0   3 0.18769 3.08599   1
   6   0  -3 6.52862 7.02643   3
  -6   0   3 -9.7767  6.2313   2
  -5   0   3 1476.60   64.48   1
   5   0  -3 1445.47   69.34   3
  -5   0   3 1459.51   68.88   2
  -4   0   3 -3.4571  3.1318   1
   4   0  -3 6.04879 5.37841   3
  -4   0   3 4.48905 6.26890   2
   3   0  -3 195.572  13.242   3
  -3   0   3 217.645  13.666   2
  -3   0   3 205.367  11.705   1
  -2   0   3 12.0913  4.3734   2
  -2   0   3 5.67245 3.72456   1
   2   0  -3 0.25415 4.08294   3
  -1   0   3 203.783  11.055   2
  -1   0   3 184.592  10.624   1
   1   0  -3 187.693  10.514   3
   0   0   3 -1.9341  2.9075   2
   0   0   3 -1.4425  2.9467   1
   0   0  -3 -0.6937  2.5363   3
   1   0   3 699.744  33.762   2
   1   0   3 738.471  33.108   1
   2   0   3 1.36092 4.10202   3
   2   0   3 7.00676 4.43911   2
  -3   0  -3 750.003  33.145   1
   3   0   3 697.301  35.780   2
   3   0   3 679.962  35.085   3
   4   0   3 -4.9711  4.5935   3
  -4   0  -3 -0.2568  3.3478   1
   4   0   3 -0.3833  5.1945   2
  -5   0  -3 102.254   8.172   1
   5   0   3 113.192  11.899   3
  -6   0  -3 -7.6259  3.3599   1
   6   0   3 -7.2771  7.1276   3
  -6   0  -3 1.32835 6.96574   2
   7   0   3 73.6508 11.8992   3
  -7   0  -3 69.4561 12.2348   2
  -7   0  -3 78.7646  6.9982   1
  -8   0  -3 6.57682 3.44604   1
   8   0   3 7.16423 8.51644   3
  -8   0  -3 -8.0246  7.5280   2
   9   0   3 292.829  22.611   3
  -9   0  -3 271.595  23.838   2
 -10   0  -3 21.6131 11.3465   2
  10   0   3 -12.679   7.544   3
 -11   0  -3 245.033  27.617   2
  11   0   3 245.005  24.699   3
  12   0   3 -3.7960 11.9512   3
 -12   0  -3 16.8946 14.9428   2
 -13   0  -3 104.316  22.760   2
  13   0   3 94.9385 17.1388   3
  14   0   3 -12.155  11.060   3
 -14   0  -3 10.7531 14.7977   2
 -15   0  -3 293.372  37.795   2
  15   0   3 311.157  33.404   3
  16   0   3 -13.232  12.752   3
 -16   0  -3 -15.049  16.174   2
  17   0   3  7.1957 13.3305   3
 -17   0  -3 -12.281  16.160   2
  18  -1  -3  9.2550 16.9111   3
 -18  -1   3  3.0267 16.7481   2
  18   1  -3 -11.553  14.912   3
 -18   1   3 -10.572  15.418   2
 -17  -1   3 41.5080 17.4231   2
  17  -1  -3 13.9812 16.3166   3
  17   1  -3  0.4513 16.2082   3
 -17   1   3 -5.6509 14.7315   2
  16  -1  -3 157.480  26.552   3
 -16  -1   3 203.151  28.926   2
  16   1  -3 170.980  28.722   3
 -16   1   3 177.718  27.230   2
  15  -1  -3 345.584  38.207   3
 -15  -1   3 418.054  39.600   2
  15   1  -3 450.920  38.381   3
 -15   1   3 401.600  38.393   2
 -14  -1   3 232.978  28.445   2
  14  -1  -3 284.998  29.970   3
  14   1  -3 238.091  29.212   3
 -14   1   3 229.833  28.142   2
 -13  -1   3  6.1189 14.0595   2
  13  -1  -3  7.8504 13.7489   3
  13   1  -3  7.2226 13.9500   3
 -13   1   3 -9.8229 12.2185   2
  12  -1  -3 24.6645 13.6136   3
 -12  -1   3 49.1175 16.1598   2
  12   1  -3 50.9462 15.4910   3
 -12   1   3 52.4582 15.7574   2
  11  -1  -3 5.59430 9.77523   3
 -11  -1   3 24.6048 11.6786   2
 -11   1   3 21.2131 12.5255   2
  11   1  -3 14.4736 10.2375   3
  10  -1  -3 201.524  21.954   3
 -10  -1   3 242.967  23.935   2
  10   1  -3 212.820  21.559   3
 -10   1   3 240.369  23.434   2
  -9  -1   3 15.9488  9.0438   2
   9  -1  -3 8.33475 7.50189   3
  -9   1   3 14.7962  4.1793   1
   9   1  -3 19.7842  8.8559   3
  -9   1   3 -3.9649  9.0660   2
  -8  -1   3 112.360  14.564   2
  -8  -1   3 130.662   7.310   1
   8  -1  -3 127.400  14.709   3
   8   1  -3 116.400  14.964   3
  -8   1   3 111.900  14.114   2
  -8   1   3 132.626   9.043   1
  -7  -1   3 834.788  35.776   1
   7  -1  -3 767.033  42.840   3
  -7  -1   3 743.356  42.229   2
   7   1  -3 812.376  42.983   3
  -7   1   3 790.471  36.989   1
  -7   1   3 823.978  42.793   2
  -6  -1   3 66.6808 11.0700   2
   6  -1  -3 67.4783 10.3002   3
  -6  -1   3 84.0694  6.0205   1
  -6   1   3 94.7780  7.8724   1
   6   1  -3 69.6187 11.1361   3
  -6   1   3 83.8534 10.6974   2
  -5  -1   3 183.801  10.373   1
  -5  -1   3 186.712  14.433   2
   5   1  -3 220.789  15.660   3
  -4  -1   3 -3.2834  6.2956   2
   4  -1  -3 3.50102 5.50490   3
  -4  -1   3 8.06983 3.30250   1
   4   1  -3 9.43918 5.52740   3
  -4   1   3 11.1049  5.9438   2
  -4   1   3 14.8137  4.2085   1
  -3  -1   3 329.555  19.357   2
   3  -1  -3 368.333  19.427   3
  -3  -1   3 327.368  16.927   1
   3   1  -3 327.920  19.238   3
  -3   1   3 348.872  18.904   2
  -3   1   3 367.994  17.729   1
   2  -1  -3 0.64986 4.54978   3
  -2  -1   3 -2.0849  4.7846   2
  -2  -1   3 0.47426 3.60681   1
   2   1  -3 -1.0081  3.6872   3
  -2   1   3 0.35509 3.77119   2
  -2   1   3 -5.8105  3.5192   1
   1  -1  -3 540.753  27.253   3
  -1  -1   3 516.743  26.357   1
  -1  -1   3 587.548  27.444   2
  -1   1   3 572.478  26.278   2
  -1   1   3 551.193  26.608   1
   1   1  -3 650.814  26.605   3
   0  -1   3 450.087  22.248   1
   0  -1  -3 470.930  22.611   3
   0  -1   3 457.217  22.500   2
   0   1  -3 482.379  21.522   3
   0   1   3 474.513  22.328   1
   0   1   3 458.708  21.782   2
   1  -1   3 6.36748 2.78381   3
   1  -1   3 6.21597 4.92022   2
   1   1   3 0.33303 3.71237   1
  -1   1  -3 3.98851 3.69173   1
   1   1   3 3.55033 4.17163   2
   2  -1   3 111.289   8.327   3
   2  -1   3 116.537   9.790   2
  -2   1  -3 109.206   8.317   1
   2   1   3 104.639   9.418   2
   2   1   3 87.4745  8.5555   3
   2   1   3 95.0185  7.5171   1
   3  -1   3 71.8714  8.3894   3
  -3   1  -3 75.6650  7.4094   1
   3   1   3 82.9556  9.2795   3
   3   1   3 81.4751  9.5396   2
   3   1   3 77.8533  6.9577   1
   4  -1   3 436.800  25.349   2
   4  -1   3 456.863  24.965   3
  -4  -1  -3 474.702  21.962   1
  -4   1  -3 436.860  22.380   1
   4   1   3 460.850  25.472   3
   5  -1   3 238.147  16.712   3
  -5  -1  -3 266.210  13.702   1
   5  -1   3 255.676  17.785   2
  -5  -1  -3 244.716  18.684   2
  -5   1  -3 244.982  14.257   1
   5   1   3 257.636  17.401   3
  -6  -1  -3 362.437  18.113   1
  -6  -1  -3 354.758  24.829   2
   6  -1   3 368.907  23.272   3
  -6   1  -3 352.132  18.716   1
   6   1   3 360.930  23.723   3
   7  -1   3 78.8046 11.9553   3
  -7  -1  -3 80.1928 13.0404   2
  -7  -1  -3 73.6460  6.3554   1
   7   1   3 61.1477 10.7667   3
  -7   1  -3 88.3100  7.6746   1
  -7   1  -3 65.5993 12.7836   2
   8  -1   3 197.578  18.553   3
  -8  -1  -3 204.213  21.714   2
  -8  -1  -3 260.551  13.387   1
  -8   1  -3 215.618  21.755   2
   8   1   3 232.248  19.602   3
  -8   1  -3 284.781  15.035   1
  -9  -1  -3 545.770  35.795   2
   9  -1   3 508.638  32.758   3
  -9   1  -3 551.500  36.387   2
   9   1   3 518.771  33.279   3
 -10  -1  -3 313.418  29.272   2
  10  -1   3 294.893  25.112   3
  10   1   3 284.901  26.565   3
 -10   1  -3 283.866  27.626   2
  11  -1   3 39.2200 12.3222   3
 -11  -1  -3 68.2421 17.4647   2
  11   1   3 46.7542 13.1700   3
 -11   1  -3 41.7213 14.1442   2
  12  -1   3 22.9983 13.5760   3
 -12  -1  -3 25.5110 16.2367   2
 -12   1  -3  9.7820 12.5896   2
  12   1   3 20.0965 12.3438   3
  13  -1   3  7.5533 11.9588   3
 -13  -1  -3 15.2487 14.6513   2
  13   1   3 -0.3416 11.7466   3
 -13   1  -3  6.6274 16.0987   2
  14  -1   3 -4.2746 10.6162   3
 -14  -1  -3 -12.391  13.107   2
 -14   1  -3 -6.1673 17.0272   2
  14   1   3 25.6798 12.9886   3
 -15  -1  -3 36.5043 18.8520   2
  15  -1   3 47.5612 16.8866   3
  15   1   3 35.5515 16.6214   3
 -15   1  -3 53.5304 21.5072   2
  16  -1   3 76.4730 18.8039   3
 -16  -1  -3 82.0723 25.3722   2
  16   1   3 126.860  23.091   3
 -16   1  -3 61.7114 21.7349   2
 -17  -1  -3 27.1984 19.4392   2
  17  -1   3 27.1999 17.1174   3
  17   1   3 84.9644 22.2523   3
 -17   1  -3 47.0336 23.4134   2
 -18  -2   3 106.547  25.281   2
  18  -2  -3 75.8365 20.3154   3
 -18   2   3 48.1461 21.0940   2
  18   2  -3 66.9711 21.8002   3
 -17  -2   3  6.1194 18.0478   2
  17  -2  -3  9.9488 16.5217   3
 -17   2   3  1.2634 16.1042   2
  17   2  -3 14.7308 20.0900   3
  16  -2  -3  6.8913 12.7651   3
 -16  -2   3 -12.159  14.875   2
 -16   2   3 16.4777 15.7181   2
  16   2  -3 -24.492  16.181   3
  15  -2  -3 -10.945  13.168   3
 -15  -2   3 -0.1866 13.8112   2
 -15   2   3  8.7545 12.0595   2
  15   2  -3 -8.2872 13.4720   3
 -14  -2   3 -23.233  13.907   2
  14  -2  -3 -5.3412 13.8630   3
  14   2  -3 -18.462  11.065   3
 -14   2   3 -1.5306 11.2401   2
  13  -2  -3 22.1247 14.9222   3
 -13  -2   3 52.0846 17.6849   2
  13   2  -3 41.4035 15.8431   3
 -13   2   3 58.7451 15.5074   2
  12  -2  -3 151.012  21.353   3
 -12  -2   3 144.415  21.989   2
  12   2  -3 172.115  21.178   3
 -12   2   3 115.479  19.507   2
 -11  -2   3 52.4723 15.2278   2
  11  -2  -3 39.3049 12.1351   3
  11   2  -3 46.1238 12.7095   3
 -11   2   3 32.4514 13.4400   2
  10  -2  -3 198.308  21.447   3
 -10  -2   3 183.688  21.265   2
  10   2  -3 248.038  23.185   3
 -10   2   3 195.924  20.739   2
   9  -2  -3 7.95708 9.45469   3
  -9  -2   3 -12.518   8.160   2
  -9   2   3 4.28524 8.52345   2
   9   2  -3 1.67993 7.66619   3
  -9   2   3 -14.730   3.931   1
  -8  -2   3 64.0778 11.7096   2
   8  -2  -3 70.7207 11.3528   3
   8   2  -3 69.7515 11.3937   3
  -8   2   3 69.5238  7.6687   1
  -8   2   3 52.5952 10.3306   2
   7  -2  -3 1.10370 7.71643   3
  -7  -2   3 4.11420 8.50242   2
   7   2  -3 6.10354 7.97086   3
  -7   2   3 2.87047 4.43607   1
   7   2  -3 5.88776 3.27481   1
  -7   2   3 14.8258  7.6651   2
  -6  -2   3 1410.79   69.51   2
   6  -2  -3 1486.77   70.20   3
   6   2  -3 1379.67   69.49   3
  -6   2   3 1523.87   64.98   1
  -6   2   3 1397.69   68.47   2
   5  -2  -3 169.870  13.627   3
  -5  -2   3 140.360  14.297   2
  -5   2   3 148.545  13.094   2
   5   2  -3 156.936  13.957   3
  -5   2   3 166.537  10.966   1
   4  -2  -3 3888.37  178.66   3
  -4  -2   3 3990.95  177.26   2
  -4  -2   3 4127.24  171.37   1
  -4   2   3 4026.28  172.41   1
  -4   2   3 4005.55  176.27   2
   4   2  -3 3841.12  178.12   3
  -3  -2   3 55.2602  8.4676   2
   3  -2  -3 54.3247  8.1531   3
   3   2  -3 41.2291  6.2263   3
  -3   2   3 37.8570  6.4326   2
  -3   2   3 40.4768  6.2952   1
  -2  -2   3 360.091  19.333   2
  -1  -2   3 2053.67   92.19   2
   1  -2  -3 2060.59   92.85   3
   1   2  -3 2097.58   90.30   1
   1   2  -3 2035.67   91.37   3
  -1   2   3 2034.88   90.35   1
  -1   2   3 2095.10   90.22   2
   0  -2  -3 466.321  22.396   3
   0  -2   3 405.440  21.939   2
   0   2   3 444.206  21.528   1
   0   2  -3 459.418  21.859   1
   1  -2   3 86.9437  8.6071   2
   1  -2   3 81.8413  5.7910   3
   1   2   3 84.5473  7.1532   2
   1   2   3 73.8950  7.0122   1
  -1   2  -3 83.0171  7.4226   1
   2  -2   3 142.846  10.144   3
   2  -2   3 174.200  12.629   2
   2   2   3 161.259  11.426   2
  -2   2  -3 157.052  10.733   1
   2   2   3 155.618   9.647   1
   3  -2   3 25.8436  7.4397   2
   3  -2   3 20.3671  5.8156   3
  -3  -2  -3 16.8755  6.4742   2
  -3   2  -3 19.5740  5.2051   1
   3   2   3 21.7599  5.7258   3
   3   2   3 19.0429  4.4176   1
   4  -2   3 87.9966  9.7962   3
  -4  -2  -3 81.8747 11.0101   2
   4  -2   3 79.9323 10.7982   2
  -4   2  -3 91.9556  8.5098   1
   4   2   3 90.4130 10.2525   3
   4   2   3 97.0007  7.5481   1
   5  -2   3 170.142  14.263   2
  -5  -2  -3 164.632  16.289   2
  -5  -2  -3 170.096  10.098   1
   5  -2   3 162.054  13.858   3
  -5   2  -3 174.551  11.464   1
   5   2   3 181.574  14.334   3
  -6  -2  -3 964.495  40.868   1
   6  -2   3 864.738  47.030   2
  -6  -2  -3 882.440  47.834   2
   6  -2   3 870.275  45.970   3
   6   2   3 906.073  47.138   3
  -6   2  -3 906.480  42.270   1
  -7  -2  -3 7.66605 7.63237   2
   7  -2   3 -4.1361  5.6262   3
  -7  -2  -3 -3.4419  2.6798   1
  -7   2  -3 -0.2229  4.0712   1
   7   2   3 -1.2944  6.3879   3
   8  -2   3 129.928  15.717   3
  -8  -2  -3 127.195  17.675   2
   8   2   3 137.980  16.761   3
  -8   2  -3 140.760  10.494   1
  -8   2  -3 112.585  15.755   2
   9  -2   3 6.57490 7.87145   3
  -9  -2  -3  1.2583 10.4610   2
  -9   2  -3  6.0363 10.6175   2
   9   2   3 7.24163 8.33571   3
 -10  -2  -3 172.924  23.056   2
  10  -2   3 183.893  19.839   3
  10   2   3 196.631  20.863   3
 -10   2  -3 144.164  20.494   2
  11  -2   3 33.8455 11.9406   3
 -11  -2  -3 53.7326 16.5096   2
 -11   2  -3 51.5722 16.5257   2
  11   2   3 35.7024 12.2243   3
  12  -2   3 84.8831 15.8554   3
 -12  -2  -3 109.253  21.472   2
 -12   2  -3 59.6851 18.4810   2
  12   2   3 107.900  18.298   3
  13  -2   3 13.8154 11.5276   3
 -13  -2  -3  8.7353 15.5627   2
 -13   2  -3 -1.0564 15.0486   2
  13   2   3 10.7799 12.3622   3
 -14  -2  -3 155.894  26.047   2
  14  -2   3 195.933  24.660   3
 -14   2  -3 161.163  28.642   2
  14   2   3 172.248  24.627   3
  15  -2   3 23.1395 12.8767   3
 -15  -2  -3 35.7307 19.3564   2
  15   2   3 36.4963 16.0806   3
 -15   2  -3 31.1260 17.5212   2
  16  -2   3 112.150  22.079   3
 -16  -2  -3 168.062  31.094   2
  16   2   3 131.907  24.143   3
 -16   2  -3 120.629  26.373   2
 -17  -2  -3 25.6106 19.9968   2
  17  -2   3 -10.916  11.092   3
 -17   2  -3 -9.7099 17.2543   2
  17   2   3 11.2362 16.1515   3
  18  -3  -3 -5.2188 16.9755   3
 -18  -3   3  4.8976 18.6750   2
  18   3  -3  4.6359 16.2478   3
 -18   3   3 -0.1216 16.5438   2
  17  -3  -3 90.8098 21.9301   3
 -17  -3   3 69.7415 23.1456   2
  17   3  -3 35.2836 21.4872   3
 -17   3   3 57.6456 20.0583   2
 -16  -3   3 75.9525 21.6474   2
  16  -3  -3 66.4583 18.5356   3
  16   3  -3 65.2972 20.0171   3
 -16   3   3 72.1825 19.3844   2
 -15  -3   3 82.7804 20.7111   2
  15  -3  -3 99.3493 20.6011   3
 -15   3   3 63.9730 18.4577   2
  15   3  -3 92.3003 22.2590   3
 -14  -3   3 145.287  24.995   2
  14  -3  -3 130.920  21.973   3
 -14   3   3 164.640  22.973   2
  14   3  -3 115.738  21.129   3
  13  -3  -3  8.0229 13.4167   3
 -13  -3   3 28.5127 14.3453   2
  13   3  -3 42.6840 15.9993   3
 -13   3   3 10.1911 11.3486   2
  12  -3  -3 24.1005 14.0929   3
 -12  -3   3 30.6250 15.3970   2
  12   3  -3 42.0372 14.2263   3
 -12   3   3 47.4481 14.3298   2
 -11  -3   3 80.5228 16.9704   2
  11  -3  -3 56.7040 13.8055   3
 -11   3   3 64.8301 14.5668   2
  11   3  -3 66.8624 14.1895   3
 -10  -3   3 146.175  18.794   2
  10  -3  -3 139.050  17.905   3
  10   3  -3 184.066  19.291   3
 -10   3   3 122.161  17.375   2
   9  -3  -3 17.5729  9.0116   3
  -9  -3   3 23.9537  9.9785   2
  -9   3   3 25.3320 10.3703   2
   9   3  -3 19.0726  9.1933   3
  -9   3   3 18.2000  5.9912   1
   8  -3  -3 -1.1461  7.1370   3
  -8  -3   3 3.74331 7.60075   2
  -8   3   3 2.85849 4.89332   1
  -8   3   3 -11.848   6.744   2
   8   3  -3 5.14896 7.12561   3
  -7  -3   3 328.065  24.005   2
   7  -3  -3 348.429  23.900   3
   7   3  -3 379.528  16.980   1
  -7   3   3 395.485  20.649   1
   7   3  -3 354.211  24.407   3
  -7   3   3 342.366  23.285   2
   6  -3  -3 4.57874 6.29476   3
  -6  -3   3 3.06313 7.04522   2
  -6   3   3 1.36879 5.02211   1
   6   3  -3 8.30600 6.13650   3
  -6   3   3 4.57412 6.73409   2
   6   3  -3 11.2510  3.6277   1
   5  -3  -3 33.4841  7.7340   3
  -5  -3   3 7.46788 7.18757   2
  -5   3   3 18.0863  6.8774   2
  -5   3   3 11.8509  5.0805   1
   5   3  -3 18.5688  6.0668   3
   4  -3  -3 52.0116  8.6157   3
  -4  -3   3 43.5653  8.7763   2
  -4   3   3 45.8883  7.6597   2
   4   3  -3 45.0276  7.9029   3
  -4   3   3 42.4931  7.1126   1
   4   3  -3 52.2745  5.9348   1
   3  -3  -3 584.907  30.505   3
  -3  -3   3 572.266  30.600   2
  -3   3   3 631.041  29.361   1
   3   3  -3 550.588  29.370   3
  -3   3   3 644.165  28.863   2
   3   3  -3 575.448  28.055   1
   2  -3  -3 1825.52   85.54   3
  -2  -3   3 1913.33   85.09   2
   2   3  -3 1889.43   84.38   3
  -2   3   3 1895.08   83.18   1
  -2   3   3 1885.36   82.72   2
   2   3  -3 1857.75   82.53   1
   1  -3  -3 36.7933  5.9186   3
  -1  -3   3 54.1911  7.6291   2
   1   3  -3 36.8835  4.0243   3
   1   3  -3 44.2966  6.2736   1
  -1   3   3 46.9662  6.6292   1
   0  -3   3 275.356  15.648   2
   0  -3  -3 280.052  16.280   3
   0   3  -3 277.155  15.341   1
   0   3   3 267.575  15.404   1
   1  -3   3 44.4799  4.0709   3
  -1  -3  -3 43.5508  5.8057   2
   1  -3   3 31.0774  6.1892   2
  -1   3  -3 32.2161  5.9917   1
   1   3   3 49.3274  6.2271   1
   2  -3   3 59.6019  6.0622   3
   2  -3   3 41.4923  7.9137   2
  -2  -3  -3 46.0796  6.8966   2
   2   3   3 60.4621  6.2955   1
  -2   3  -3 54.4105  7.4162   1
  -3  -3  -3 16.7294  6.2721   2
   3  -3   3 13.9360  5.5787   3
   3  -3   3 1.17793 6.43215   2
   3   3   3 7.41543 3.92241   1
  -3   3  -3 20.0178  5.2682   1
  -4  -3  -3 -3.6882  6.2000   2
   4  -3   3 4.91607 5.65203   3
   4  -3   3 -0.8008  6.4168   2
   4   3   3 6.04037 3.70724   1
   4   3   3 0.95624 6.47057   3
  -4   3  -3 16.4511  5.4603   1
   5  -3   3 1318.94   64.51   2
  -5  -3  -3 1243.86   64.20   2
   5  -3   3 1300.71   63.48   3
   5   3   3 1352.84   64.63   3
  -5   3  -3 1321.03   60.78   1
   5   3   3 1414.29   58.95   1
  -6  -3  -3 10.2174  8.5713   2
  -6  -3  -3 9.39473 3.50516   1
   6  -3   3 9.91453 6.98270   3
   6  -3   3 -1.9731  7.4380   2
   6   3   3 5.91412 7.91893   3
  -6   3  -3 18.2889  5.5268   1
  -7  -3  -3 138.720  17.643   2
   7  -3   3 142.718  15.543   3
   7  -3   3 150.484  16.836   2
  -7  -3  -3 176.379   9.135   1
   7   3   3 174.548  17.115   3
  -7   3  -3 168.097  12.152   1
   8  -3   3 -0.6107  6.2782   3
  -8  -3  -3 2.02204 8.05702   2
  -8   3  -3 10.1065  5.5461   1
   8   3   3 5.16194 7.63417   3
  -8   3  -3 8.37627 9.77673   2
  -9  -3  -3 334.238  27.778   2
   9  -3   3 353.518  25.530   3
  -9   3  -3 311.868  26.658   2
   9   3   3 330.044  25.123   3
 -10  -3  -3 51.2147 14.1383   2
  10  -3   3 81.7506 15.0496   3
  10   3   3 61.2944 14.6618   3
 -10   3  -3 89.7036 17.7437   2
 -11  -3  -3 39.3504 15.6219   2
  11  -3   3 41.5341 12.0950   3
  11   3   3 19.4205 13.3664   3
 -11   3  -3 78.8080 17.0172   2
  12  -3   3 179.778  21.807   3
 -12  -3  -3 184.826  24.729   2
  12   3   3 164.620  22.263   3
 -12   3  -3 141.596  23.844   2
 -13  -3  -3  0.3644 16.3184   2
  13  -3   3 -9.8746  8.6296   3
 -13   3  -3  3.7555 15.7736   2
  13   3   3 -3.5180 14.3194   3
 -14  -3  -3 44.6744 20.0008   2
  14  -3   3 20.0028 13.7585   3
 -14   3  -3  4.5502 17.1053   2
  14   3   3 29.1243 15.5446   3
  15  -3   3 20.0955 13.0603   3
 -15  -3  -3 34.2020 21.0895   2
  15   3   3 -0.2795 11.5024   3
 -15   3  -3  2.5580 16.1423   2
  16  -3   3 11.1025 12.4682   3
 -16  -3  -3 11.0380 21.1048   2
  16   3   3 -11.272  14.124   3
 -16   3  -3 20.1017 17.9517   2
 -17  -3  -3 13.5814 22.8311   2
  17  -3   3  9.6207 15.4597   3
 -17   3  -3 44.9075 22.4807   2
  17   3   3 28.4662 16.2184   3
 -18  -4   3  9.2690 18.1660   2
  18  -4  -3 -4.0533 13.7380   3
 -18   4   3 -8.7781 13.5765   2
 -17  -4   3 -19.045  15.894   2
  17  -4  -3 13.5995 12.9497   3
 -17   4   3  7.6716 14.8135   2
  17   4  -3 21.5176 19.2619   3
 -16  -4   3 64.5146 20.8466   2
  16  -4  -3 72.2280 19.6691   3
 -16   4   3 102.996  21.356   2
  16   4  -3 96.0906 23.4352   3
  15  -4  -3  0.5286 11.7770   3
 -15  -4   3 23.8300 18.7111   2
 -15   4   3  0.7236 12.4071   2
  15   4  -3 33.2482 16.1563   3
  14  -4  -3  2.1905 13.0231   3
 -14  -4   3  2.9068 14.0570   2
 -14   4   3 -2.0009 10.3918   2
  14   4  -3 -11.651  11.618   3
  13  -4  -3  2.7356 13.8843   3
 -13  -4   3  6.8946 14.8759   2
 -13   4   3 -17.275   9.352   2
  13   4  -3  6.0216 11.4676   3
 -12  -4   3 46.9805 15.0879   2
  12  -4  -3 44.9893 13.8052   3
  12   4  -3 47.7994 13.8978   3
 -12   4   3 41.0713 13.3144   2
  11  -4  -3 293.325  24.920   3
 -11  -4   3 277.197  28.600   2
  11   4  -3 291.060  27.263   3
 -11   4   3 224.487  24.125   2
 -10  -4   3 19.6879 10.9436   2
  10  -4  -3 17.7783  9.9963   3
 -10   4   3 8.73223 9.88947   2
  10   4  -3 15.1776  9.2965   3
   9  -4  -3 83.0045 13.8293   3
  -9  -4   3 85.1306 15.7464   2
  -9   4   3 108.070  14.760   2
  -9   4   3 106.850  10.958   1
   9   4  -3 78.7074 13.8954   3
  -8  -4   3 -2.0149  7.6449   2
   8  -4  -3 -7.8259  7.3395   3
  -8   4   3 3.29647 7.66405   2
  -8   4   3 -4.6440  4.7592   1
   8   4  -3 -0.0956  6.8117   3
   7  -4  -3 255.180  20.887   3
  -7  -4   3 281.313  21.986   2
   7   4  -3 241.241  20.241   3
  -7   4   3 270.800  19.654   2
  -7   4   3 312.639  17.659   1
   7   4  -3 278.384  13.236   1
  -6  -4   3 358.095  25.079   2
   6  -4  -3 457.656  25.894   3
   6   4  -3 408.534  19.785   1
  -6   4   3 437.561  24.594   2
   6   4  -3 361.001  24.917   3
  -6   4   3 452.075  22.780   1
  -5  -4   3 25.6210  7.7451   2
   5  -4  -3 34.1899  7.5470   3
  -5   4   3 22.9877  7.0541   2
  -5   4   3 35.7389  6.8178   1
   5   4  -3 25.9300  6.8572   3
   5   4  -3 34.1709  4.9627   1
  -4  -4   3 274.484  19.760   2
   4   4  -3 323.980  16.354   1
   4   4  -3 305.882  18.729   3
   3  -4  -3 331.498  20.615   3
  -3  -4   3 317.384  20.685   2
   3   4  -3 349.882  18.273   1
  -3   4   3 353.016  18.068   2
   3   4  -3 375.286  19.326   3
  -3   4   3 331.525  19.074   1
   2  -4  -3 438.369  21.041   3
  -2  -4   3 314.649  19.876   2
   2   4  -3 331.038  18.351   3
  -2   4   3 402.886  17.283   2
  -2   4   3 338.989  19.463   1
   2   4  -3 318.862  18.732   1
  -1  -4   3 260.163  16.359   2
   1  -4  -3 245.796  15.590   3
  -1   4   3 262.852  15.211   1
   1   4  -3 252.278  12.754   3
   1   4  -3 253.455  14.760   1
   0  -4   3 34.4036  3.2428   3
   0  -4  -3 42.7713  7.4694   3
   0  -4  -3 53.0748  4.3117   2
   0  -4   3 37.9155  7.2749   2
   0   4   3 45.2878  6.4969   1
   0   4  -3 48.3307  7.5229   1
   1  -4   3 1361.20   60.70   3
  -1  -4  -3 1426.28   61.52   2
   1  -4   3 1358.35   62.82   2
  -1   4  -3 1350.07   61.71   1
   1   4   3 1304.47   60.91   1
   2  -4   3 136.069  11.041   2
   2  -4   3 129.962   9.504   3
  -2  -4  -3 124.682  10.143   2
  -2   4  -3 125.452  10.893   1
   2   4   3 130.189   9.872   1
  -3  -4  -3 5.18805 5.59804   2
   3  -4   3 7.93380 5.10078   3
   3  -4   3 10.4257  6.5071   2
   3   4   3 7.13171 4.30831   1
  -3   4  -3 0.69006 5.26527   1
   4  -4   3 122.515  11.149   3
  -4  -4  -3 154.167  13.216   2
   4  -4   3 152.307  14.401   2
   4   4   3 146.176  13.413   3
   4   4   3 133.255   9.020   1
  -4   4  -3 138.575  11.443   1
   5  -4   3 30.6143  7.4640   3
  -5  -4  -3 29.7703  8.8950   2
   5  -4   3 19.4499  7.1645   2
   5   4   3 22.7579  7.1688   3
   5   4   3 21.5471  4.3196   1
  -5   4  -3 11.4017  6.1303   1
  -6  -4  -3 146.880  16.277   2
   6  -4   3 186.994  16.076   2
   6  -4   3 197.645  15.633   3
  -6   4  -3 189.808  13.608   1
   6   4   3 187.036  15.972   3
  -7  -4  -3 7.48335 2.79179   1
   7  -4   3 2.42068 8.45728   2
   7  -4   3 6.31140 7.26113   3
  -7  -4  -3 7.88807 9.43161   2
   7   4   3 14.1158  7.6811   3
  -7   4  -3 9.33546 5.95244   1
  -8  -4  -3 93.1572 15.3888   2
   8  -4   3 80.9290 13.1146   3
   8   4   3 101.954  14.986   3
  -8   4  -3 85.1889  9.7882   1
   9  -4   3 82.6214 14.0168   3
  -9  -4  -3 116.210  17.900   2
  -9   4  -3 80.5438 10.0482   1
   9   4   3 86.1988 14.4957   3
  -9   4  -3 85.2591 16.4935   2
  10  -4   3  4.8909 10.3200   3
 -10  -4  -3  3.0488 12.0627   2
 -10   4  -3  1.7717 10.4722   2
  10   4   3  2.3676 10.7301   3
 -11  -4  -3 71.6840 17.7488   2
  11  -4   3 72.5895 14.8746   3
  11   4   3 65.7150 16.4457   3
 -11   4  -3 60.6315 16.1216   2
 -12  -4  -3 -13.575  13.105   2
  12  -4   3 8.29865 9.93001   3
 -12   4  -3 13.4753 15.1353   2
  12   4   3  5.1379 13.0760   3
  13  -4   3 205.094  23.449   3
 -13  -4  -3 206.748  27.803   2
  13   4   3 189.179  24.919   3
 -13   4  -3 192.906  27.791   2
  14  -4   3 13.1061 12.3947   3
 -14  -4  -3 -18.260  15.462   2
 -14   4  -3 -12.386  12.553   2
  14   4   3  0.8751 11.4625   3
  15  -4   3 62.7963 17.1591   3
 -15  -4  -3 95.0572 23.5532   2
  15   4   3 37.0349 15.9375   3
 -15   4  -3 84.7516 21.9496   2
  16  -4   3 100.541  21.184   3
 -16  -4  -3 105.992  28.815   2
  16   4   3 106.214  22.587   3
 -16   4  -3 97.7687 24.3573   2
 -17  -4  -3 -23.997  17.160   2
  17  -4   3 -7.5009 13.2153   3
  17   4   3 -0.7993 13.8666   3
 -17   4  -3  0.5634 16.6625   2
  18  -5  -3 13.1863 17.8220   3
 -18   5   3 14.3419 16.7310   2
 -17  -5   3 -6.4550 16.3918   2
  17  -5  -3  0.7794 15.1189   3
  17   5  -3 -3.6742 15.9004   3
 -17   5   3 -4.1102 15.6584   2
  16  -5  -3 165.026  26.174   3
 -16  -5   3 162.529  28.926   2
 -16   5   3 132.932  22.614   2
  16   5  -3 185.227  27.690   3
 -15  -5   3 -8.2812 16.6270   2
  15  -5  -3  7.8555 11.9860   3
  15   5  -3 10.1704 14.8207   3
 -15   5   3 14.5854 12.4500   2
  14  -5  -3 230.661  28.556   3
 -14  -5   3 181.569  26.972   2
 -14   5   3 177.745  23.878   2
  14   5  -3 186.794  25.071   3
 -13  -5   3  5.6255 15.3179   2
  13  -5  -3  7.9033 12.3208   3
 -13   5   3 -2.9069 10.9106   2
  13   5  -3 24.3569 14.8019   3
 -12  -5   3 30.7103 15.6807   2
  12  -5  -3 11.4045 11.3727   3
 -12   5   3 13.1962 10.4221   2
  12   5  -3 15.6515 11.3675   3
 -11  -5   3 -22.074  10.587   2
  11  -5  -3 -7.3280  8.3689   3
  11   5  -3  3.5034 11.0663   3
 -11   5   3 11.8190 10.7658   2
  10  -5  -3 113.645  16.735   3
 -10  -5   3 142.510  20.444   2
 -10   5   3 149.236  17.992   2
 -10   5   3 127.482  12.917   1
  10   5  -3 131.411  17.631   3
   9  -5  -3 53.2614 12.4003   3
  -9  -5   3 43.5173 13.2226   2
   9   5  -3 34.5950 11.4651   3
  -9   5   3 65.0261  9.4525   1
  -9   5   3 36.6972 11.2007   2
   8  -5  -3 68.0930 12.1062   3
  -8  -5   3 71.7382 12.9856   2
   8   5  -3 76.2853 12.8999   3
  -8   5   3 94.8802 10.4180   1
  -8   5   3 74.3516 12.1670   2
   7  -5  -3 418.743  24.594   3
  -7  -5   3 296.843  22.767   2
   7   5  -3 281.184  15.351   1
  -7   5   3 407.649  20.566   1
  -7   5   3 337.070  22.008   2
   7   5  -3 278.695  21.999   3
   6  -5  -3 152.462  15.385   3
  -6  -5   3 112.021  14.331   2
   6   5  -3 155.331   9.856   1
  -6   5   3 161.350  13.729   1
   6   5  -3 146.953  14.817   3
  -6   5   3 151.295  14.157   2
   5  -5  -3 92.8880 10.9411   3
  -5  -5   3 23.9614  8.9451   2
   5   5  -3 26.2522  5.0922   1
   5   5  -3 16.4401  6.4552   3
  -4  -5   3 403.323  24.122   2
   4  -5  -3 369.470  23.149   3
  -4   5   3 414.302  21.865   2
   4   5  -3 424.235  22.807   3
   4   5  -3 399.429  20.577   1
  -4   5   3 389.090  21.819   1
  -3  -5   3 315.137  21.988   2
   3  -5  -3 449.426  24.130   3
   3   5  -3 370.789  20.584   1
  -3   5   3 423.451  21.797   1
   3   5  -3 340.738  20.817   3
  -3   5   3 460.595  20.287   2
  -2  -5   3 88.4869  9.9791   2
   2  -5  -3 96.6849 10.2545   3
   2   5  -3 107.455   8.256   3
   2   5  -3 98.2103  9.3188   1
  -2   5   3 110.250  10.243   1
   0  -5   3 391.002  22.164   2
   0  -5  -3 405.471  19.226   2
   0  -5  -3 406.202  22.481   3
   0  -5   3 424.516  19.400   3
   0   5   3 420.638  22.241   1
   0   5  -3 392.818  21.835   1
  -1  -5  -3 755.572  34.919   2
   1  -5   3 796.042  34.080   3
   1  -5   3 680.581  36.138   2
  -1   5  -3 711.256  35.980   1
   1   5   3 730.526  35.473   1
   2  -5   3 -2.7584  5.5101   2
   2  -5   3 -1.7338  3.9972   3
  -2  -5  -3 -5.0121  4.1577   2
  -2   5  -3 0.79467 5.10134   1
   2   5   3 3.56925 4.65402   1
   3  -5   3 24.8098  5.6191   3
   3  -5   3 12.8459  7.1107   2
  -3  -5  -3 33.8216  6.7319   2
  -3   5  -3 21.1016  6.8219   1
   3   5   3 15.6881  5.1947   1
   4  -5   3 247.447  17.909   2
   4  -5   3 254.557  15.837   3
  -4  -5  -3 256.167  17.263   2
  -4   5  -3 215.040  15.721   1
   4   5   3 246.935  13.812   1
   5  -5   3 90.8992 12.0273   2
   5  -5   3 70.7842  9.7106   3
  -5  -5  -3 74.1335 11.6250   2
  -5   5  -3 87.9585 10.1302   1
   5   5   3 73.9534 10.6338   3
   5   5   3 85.6370  7.2460   1
   6  -5   3 47.0279  9.7045   2
   6  -5   3 34.6129  8.1987   3
  -6  -5  -3 35.0215 10.6002   2
   6   5   3 44.0964  5.0720   1
  -6   5  -3 41.2020  7.9871   1
   6   5   3 44.6238 10.1427   3
   7  -5   3 23.2433  9.3602   2
  -7  -5  -3 17.3069  8.3303   2
  -7  -5  -3 26.0576  3.5331   1
   7  -5   3 19.5961  8.0618   3
  -7   5  -3 31.0158  6.9654   1
   7   5   3 27.1241  8.9842   3
  -8  -5  -3 1.80687 8.21392   2
   8  -5   3 -9.9571  6.8644   3
   8  -5   3 -1.4934  7.1422   2
  -8   5  -3 4.48095 5.73993   1
   8   5   3 4.76938 7.96458   3
  -9  -5  -3 91.9420 16.5810   2
   9  -5   3 61.2396 11.9243   3
   9   5   3 52.4314 12.7807   3
  -9   5  -3 73.8864  9.9481   1
  -9   5  -3 75.3107 15.4596   2
  10  -5   3 1011.81   54.29   3
 -10  -5  -3 936.246  55.635   2
  10   5   3 997.373  55.886   3
 -10   5  -3 959.581  55.808   2
 -11  -5  -3 90.1451 18.3459   2
  11  -5   3 54.8324 13.0562   3
  11   5   3 86.8254 16.4477   3
 -11   5  -3 86.2996 17.3738   2
  12  -5   3 3.00802 9.51984   3
 -12  -5  -3  5.9095 15.1627   2
 -12   5  -3 15.4593 13.1984   2
  12   5   3 27.0478 15.4925   3
  13  -5   3 -4.5543  8.5511   3
 -13  -5  -3 36.6998 18.0953   2
  13   5   3  1.4560 12.0112   3
 -13   5  -3  3.3075 13.5655   2
 -14  -5  -3 14.0911 17.6865   2
  14  -5   3 15.9292 11.0159   3
 -14   5  -3 -9.4152 10.7872   2
  14   5   3  9.5733 16.1368   3
 -15  -5  -3 -17.554  14.866   2
  15  -5   3 10.0618 12.1439   3
 -15   5  -3  6.1177 16.4244   2
  15   5   3  5.2398 14.7390   3
  16  -5   3 64.7104 18.2436   3
 -16  -5  -3 86.3098 27.0653   2
  16   5   3 100.452  23.776   3
 -16   5  -3 79.6495 22.5881   2
  17  -5   3  3.8366 13.0711   3
  17   5   3  1.1772 15.2921   3
 -17   5  -3 14.5582 17.5936   2
 -18   6   3 -7.5856 14.1722   2
  17  -6  -3 135.615  25.258   3
 -17  -6   3 84.3205 24.2453   2
 -17   6   3 137.643  23.830   2
  17   6  -3 88.4644 25.4808   3
  16  -6  -3 25.6648 14.8223   3
 -16  -6   3  4.1944 20.3884   2
  16   6  -3 16.6799 18.8376   3
 -16   6   3 24.6268 15.0738   2
 -15  -6   3 74.9948 22.7441   2
  15  -6  -3 39.7199 16.4507   3
 -15   6   3 61.2569 16.7348   2
  15   6  -3 49.6843 19.6153   3
  14  -6  -3  6.2986 13.0676   3
 -14  -6   3  0.4630 16.1379   2
  14   6  -3  8.6656 13.2022   3
 -14   6   3 -6.2386 10.8577   2
  13  -6  -3 57.9671 16.3741   3
 -13  -6   3 54.8559 16.9959   2
 -13   6   3 31.8134 12.8794   2
  13   6  -3 36.5593 14.1787   3
 -12  -6   3 -24.452  11.960   2
  12  -6  -3  0.4169 12.6372   3
  12   6  -3 -4.8812 11.8853   3
 -12   6   3 12.8311  9.7652   2
 -11  -6   3 223.908  25.460   2
  11  -6  -3 235.751  24.128   3
 -11   6   3 243.111  23.629   2
  11   6  -3 182.904  22.663   3
  10  -6  -3 22.1621 10.6510   3
 -10  -6   3 25.2408 13.4535   2
 -10   6   3 32.6967  9.1151   1
 -10   6   3 41.7672 12.0904   2
  10   6  -3 17.7674 10.3620   3
  -9  -6   3 240.886  23.628   2
   9  -6  -3 192.571  20.493   3
   9   6  -3 217.700  20.645   3
  -9   6   3 223.720  16.571   1
  -9   6   3 199.028  19.796   2
  -8  -6   3 21.8457  9.8067   2
  -8   6   3 19.6868  8.3499   2
   8   6  -3 29.5907  9.7889   3
  -7  -6   3 426.167  28.253   2
   7  -6  -3 391.795  26.206   3
  -7   6   3 423.092  23.780   1
   7   6  -3 411.023  19.749   1
  -7   6   3 391.388  25.086   2
   7   6  -3 405.913  26.363   3
   6  -6  -3 71.8184 11.2827   3
  -6  -6   3 72.0058 12.0422   2
   6   6  -3 91.3742  7.7402   1
   6   6  -3 63.8120 10.3586   3
  -6   6   3 80.5615 10.6312   2
  -6   6   3 88.6703 10.6142   1
  -5  -6   3 454.906  26.666   2
   5  -6  -3 399.892  24.693   3
  -5   6   3 415.848  23.080   2
   5   6  -3 403.478  20.981   1
  -5   6   3 386.903  23.227   1
   5   6  -3 393.789  23.610   3
   4  -6  -3 126.282  12.748   3
  -4  -6   3 73.1112 12.2252   2
  -4   6   3 165.274  11.135   2
  -4   6   3 148.720  12.520   1
   3  -6  -3 7.06174 3.66344   2
   3  -6  -3 -0.2656  5.3594   3
  -3  -6   3 -4.0811  5.5439   2
   3   6  -3 -8.8758  4.6017   1
   3   6  -3 4.16806 4.56802   3
  -3   6   3 -3.7406  4.9139   1
  -2  -6   3 1631.78   81.69   2
   2  -6  -3 2002.31   83.09   3
   2  -6  -3 1863.16   78.35   2
  -2   6   3 1846.28   80.78   1
   2   6  -3 1554.75   79.24   1
   1  -6  -3 3228.42  137.76   2
   1  -6  -3 3070.56  142.79   3
  -1  -6   3 3175.99  141.55   2
   1   6  -3 3219.24  138.92   1
  -1   6   3 3101.75  139.01   1
   0  -6   3 699.771  32.565   3
   0  -6   3 688.610  35.263   2
   0  -6  -3 707.264  31.960   2
   0  -6  -3 681.316  35.412   3
   0   6   3 695.706  34.259   1
   0   6  -3 713.589  34.977   1
   1  -6   3 561.154  27.169   3
   1  -6   3 557.523  29.572   2
  -1  -6  -3 598.364  27.895   2
  -1   6  -3 565.171  29.637   1
   1   6   3 597.299  28.898   1
  -2  -6  -3 300.081  16.682   2
   2  -6   3 280.016  15.518   3
   2  -6   3 265.521  18.043   2
   2   6   3 282.656  16.646   1
  -2   6  -3 279.284  17.722   1
  -3  -6  -3 128.878  11.803   2
   3  -6   3 108.281   9.700   3
   3  -6   3 121.249  11.916   2
   3   6   3 112.057  10.154   1
  -3   6  -3 118.187  11.971   1
  -4  -6  -3 219.551  16.379   2
   4  -6   3 240.466  15.325   3
   4  -6   3 231.060  17.440   2
   4   6   3 226.219  13.840   1
  -4   6  -3 232.244  16.481   1
   5  -6   3 11.9990  7.1268   3
  -5  -6  -3 22.2789  8.5053   2
   5  -6   3 27.6212  8.9013   2
  -5   6  -3 1.04619 6.57490   1
   5   6   3 12.4921  4.6937   1
  -6  -6  -3 25.7909  9.4018   2
   6  -6   3 31.9233  8.5890   3
   6  -6   3 34.8771  9.4072   2
  -6   6  -3 39.3491  8.0899   1
   6   6   3 36.9718  5.1582   1
   6   6   3 23.9001  8.3481   3
   7  -6   3 267.576  20.175   3
   7  -6   3 280.885  22.267   2
  -7  -6  -3 289.475  22.993   2
   7   6   3 327.381  14.950   1
  -7   6  -3 267.102  18.759   1
   7   6   3 259.548  21.507   3
  -8  -6  -3 99.6204 15.4787   2
   8  -6   3 109.573  16.103   2
   8  -6   3 121.998  14.850   3
  -8   6  -3 105.745  12.178   1
   8   6   3 118.277  15.695   3
   9  -6   3 102.938  15.245   3
  -9  -6  -3 103.221  17.867   2
  -9   6  -3 105.353  12.591   1
   9   6   3 112.341  16.430   3
  10  -6   3 1.20270 9.74658   3
 -10  -6  -3  1.5363 12.2173   2
  10   6   3 4.73524 9.51006   3
 -10   6  -3  7.8912 11.7168   2
  11  -6   3 4.37846 9.14954   3
 -11  -6  -3 14.1085 12.6480   2
 -11   6  -3  6.5275 10.3291   2
  11   6   3 23.2558 11.9745   3
 -12  -6  -3 42.5014 17.4021   2
  12  -6   3 2.44412 9.78824   3
  12   6   3 -5.7596 13.2091   3
 -12   6  -3 28.2670 15.8656   2
 -13  -6  -3 229.407  29.908   2
  13  -6   3 218.982  23.793   3
  13   6   3 226.982  29.124   3
 -13   6  -3 213.313  27.079   2
 -14  -6  -3 95.5807 24.4044   2
  14  -6   3 111.379  18.942   3
 -14   6  -3 96.1237 21.9430   2
  14   6   3 126.484  23.014   3
  15  -6   3 57.3325 16.7636   3
 -15  -6  -3 67.9210 23.8083   2
 -15   6  -3 42.9000 18.1847   2
  15   6   3 40.2076 18.5863   3
  16  -6   3 -1.9069 10.4359   3
 -16  -6  -3 -13.084  19.861   2
 -16   6  -3  7.2616 16.1043   2
  16   6   3 -5.1223 14.5449   3
  17  -6   3 35.0427 15.6482   3
 -17   6  -3 46.8485 20.6653   2
  17  -7  -3 15.5176 14.4733   3
 -17  -7   3 -1.7896 17.7582   2
 -17   7   3 -18.418  12.632   2
  17   7  -3 18.2564 17.6032   3
  16  -7  -3 26.8413 16.9053   3
 -16  -7   3 18.1567 21.7255   2
  16   7  -3 32.6182 17.6119   3
 -16   7   3 18.8766 14.7191   2
 -15  -7   3 242.653  33.925   2
  15  -7  -3 307.360  33.096   3
  15   7  -3 286.354  33.013   3
 -15   7   3 253.013  29.212   2
  14  -7  -3  3.2803 10.9028   3
 -14  -7   3 -1.3564 16.7742   2
  14   7  -3 17.4592 16.3170   3
 -14   7   3 -6.2515  9.7989   2
 -13  -7   3 17.4244 17.0815   2
  13  -7  -3 31.7204 13.6944   3
 -13   7   3  3.6832 10.1743   2
  13   7  -3 33.6611 14.0500   3
  12  -7  -3  6.5922 13.5280   3
 -12  -7   3 14.6612 13.8382   2
 -12   7   3 20.4060 10.5659   2
  12   7  -3 15.0941 13.3121   3
 -11  -7   3 10.2338 12.0835   2
  11  -7  -3 34.9251 13.6454   3
  11   7  -3 21.2587 11.7691   3
 -11   7   3 19.5512 11.2292   2
 -10  -7   3 117.522  19.597   2
  10  -7  -3 130.584  18.010   3
 -10   7   3 153.251  18.304   2
  10   7  -3 127.542  17.689   3
 -10   7   3 156.364  15.042   1
   9  -7  -3 225.793  22.362   3
  -9  -7   3 190.500  22.775   2
   9   7  -3 230.269  22.409   3
  -9   7   3 189.026  19.752   2
  -9   7   3 248.233  17.739   1
   8  -7  -3 10.3117  9.4175   3
  -8  -7   3 26.5897 10.6555   2
  -8   7   3 31.2995  8.0680   1
   8   7  -3 18.9969  9.5162   3
  -8   7   3 21.6487  9.0521   2
  -7  -7   3 473.074  30.988   2
   7  -7  -3 492.323  29.776   3
  -7   7   3 466.704  27.113   1
  -7   7   3 463.756  27.708   2
   7   7  -3 480.052  22.917   1
   7   7  -3 438.465  28.845   3
  -6  -7   3 127.081  16.370   2
   6  -7  -3 109.930  13.662   3
   6   7  -3 120.613   9.667   1
  -6   7   3 141.353  12.944   2
   6   7  -3 101.157  12.398   3
  -6   7   3 126.899  13.222   1
  -5  -7   3 44.6612 10.7919   2
   5   7  -3 24.7938  7.7347   3
   5   7  -3 35.0089  6.4735   1
   4  -7  -3 17.3389  4.9873   2
  -4  -7   3 9.64331 8.68760   2
   4  -7  -3 16.2821  7.8943   3
   4   7  -3 16.7147  5.7680   1
   4   7  -3 11.9536  5.8486   3
  -4   7   3 22.0073  7.1767   1
   3  -7  -3 43.4798  5.4625   2
   3  -7  -3 42.7771  7.9498   3
  -3  -7   3 44.6251  9.4179   2
  -3   7   3 35.9870  7.8205   1
   3   7  -3 40.5293  7.0276   3
   3   7  -3 40.9026  7.2883   1
   2  -7  -3 419.288  19.913   2
   2  -7  -3 449.537  24.938   3
  -2  -7   3 410.207  24.561   2
   2   7  -3 406.098  23.124   1
  -2   7   3 408.369  23.435   1
   1  -7  -3 1264.41   55.37   2
   1  -7  -3 1213.58   59.94   3
  -1  -7   3 1289.59   59.44   2
   1   7  -3 1231.02   57.95   1
  -1   7   3 1230.65   58.26   1
   0  -7  -3 16.3335  7.1759   3
   0  -7  -3 12.5502  3.7342   2
   0  -7   3 8.10803 6.41245   2
   0  -7   3 14.8570  4.7252   3
   0   7  -3 12.8223  6.3694   1
   0   7   3 -0.9263  5.5223   1
   1  -7   3 113.712  11.180   2
  -1  -7  -3 115.007   9.018   2
   1  -7   3 127.483   8.984   3
   1   7   3 124.149  11.509   1
  -1   7  -3 139.775  12.384   1
   2  -7   3 131.047  12.803   2
  -2  -7  -3 139.735  11.038   2
   2  -7   3 141.176  10.110   3
  -2   7  -3 129.829  12.504   1
   2   7   3 141.010  11.609   1
   3  -7   3 136.745  10.465   3
  -3  -7  -3 119.993  11.833   2
   3  -7   3 103.155  11.506   2
  -3   7  -3 116.057  12.106   1
   3   7   3 111.330  10.383   1
   4  -7   3 155.436  13.041   3
   4  -7   3 175.140  14.967   2
  -4  -7  -3 161.635  14.820   2
  -4   7  -3 141.861  13.886   1
   4   7   3 160.535  11.875   1
  -5  -7  -3 1261.45   60.27   2
   5  -7   3 1160.83   59.90   2
   5  -7   3 1175.53   58.31   3
   5   7   3 1221.30   54.87   1
  -5   7  -3 1218.66   58.33   1
   6  -7   3 108.416  13.569   2
  -6  -7  -3 117.188  14.335   2
   6  -7   3 99.6143 12.3195   3
  -6   7  -3 120.204  13.191   1
   6   7   3 128.554   8.989   1
   7  -7   3 3.05629 7.08253   3
   7  -7   3 12.7242  8.9712   2
  -7  -7  -3 8.82966 8.34571   2
  -7   7  -3 -5.3230  6.6628   1
   7   7   3 16.4223  4.0400   1
  -8  -7  -3 166.508  19.945   2
   8  -7   3 154.363  18.697   2
   8  -7   3 193.581  18.201   3
  -8   7  -3 172.002  16.183   1
   8   7   3 148.648  18.948   3
  -9  -7  -3 891.078  52.390   2
   9  -7   3 948.649  50.844   3
   9  -7   3 924.425  52.089   2
  -9   7  -3 933.750  47.119   1
   9   7   3 942.286  53.255   3
 -10  -7  -3 35.5411 15.3792   2
  10  -7   3 28.2103 10.6172   3
 -10   7  -3 70.4474 15.4394   2
  10   7   3 19.1728 13.1206   3
  11  -7   3 367.320  28.491   3
 -11  -7  -3 409.135  33.983   2
  11   7   3 340.334  30.399   3
 -11   7  -3 412.299  32.481   2
  12  -7   3 53.9305 14.0752   3
 -12  -7  -3 56.8271 18.8759   2
  12   7   3 39.6490 17.9232   3
 -12   7  -3 49.4049 16.7589   2
  13  -7   3 42.9345 13.5709   3
 -13  -7  -3 38.7955 19.0543   2
  13   7   3 86.7665 19.5186   3
 -13   7  -3 30.3306 14.9200   2
  14  -7   3 -10.874  10.387   3
 -14  -7  -3 10.0290 17.5846   2
  14   7   3 43.7983 19.9004   3
 -14   7  -3 -15.295  12.735   2
 -15  -7  -3 140.188  29.496   2
  15  -7   3 139.184  21.706   3
  15   7   3 128.266  23.015   3
 -15   7  -3 126.411  24.440   2
 -16  -7  -3 122.894  30.289   2
  16  -7   3 111.210  21.774   3
 -16   7  -3 103.516  25.107   2
  16   7   3 87.6439 22.7214   3
 -17   7  -3 48.2299 21.9530   2
 -17  -8   3  2.2116 21.3537   2
  17  -8  -3 10.1313 15.0456   3
 -17   8   3 -0.6387 13.0812   2
  17   8  -3 16.1243 21.5431   3
 -16  -8   3 158.452  30.854   2
  16  -8  -3 160.584  25.031   3
 -16   8   3 145.003  24.031   2
  16   8  -3 185.272  28.196   3
  15  -8  -3 -2.8335 13.0562   3
 -15  -8   3 -28.665  15.855   2
  15   8  -3  7.3385 17.0157   3
 -15   8   3  4.4188 11.1716   2
 -14  -8   3  2.3010 17.6494   2
  14  -8  -3  9.4713 13.2722   3
 -14   8   3  5.5071 11.1931   2
  14   8  -3 15.2345 16.6511   3
 -13  -8   3  8.7529 13.8284   2
  13  -8  -3 13.1914 10.7799   3
  13   8  -3 21.3461 13.8305   3
 -13   8   3 15.6871 10.4258   2
 -12  -8   3 312.164  32.402   2
  12  -8  -3 249.085  26.718   3
 -12   8   3 251.383  25.399   2
  12   8  -3 236.486  27.244   3
  11  -8  -3 167.210  20.743   3
 -11  -8   3 129.329  20.709   2
 -11   8   3 133.475  17.529   2
  11   8  -3 138.534  19.178   3
  10  -8  -3 714.889  43.143   3
 -10  -8   3 636.428  42.832   2
  10   8  -3 659.000  41.945   3
 -10   8   3 631.730  39.416   2
 -10   8   3 755.338  37.767   1
  -9  -8   3 -4.7381  9.0640   2
   9  -8  -3 -2.6933  9.3409   3
  -9   8   3 4.73092 8.91467   2
   9   8  -3 9.35008 9.98188   3
  -9   8   3 0.13809 7.18749   1
   8  -8  -3 32.7278  9.7853   3
  -8  -8   3 37.5393 12.5893   2
   8   8  -3 47.0650 11.2956   3
  -8   8   3 34.3107  9.1102   1
  -8   8   3 30.1665  9.4987   2
   7  -8  -3 -3.4131  7.9147   3
  -7  -8   3 -8.0608  7.7973   2
  -7   8   3 -1.3505  6.2537   1
   7   8  -3 -0.3042  4.2924   1
   7   8  -3 -2.6701  6.1499   3
  -7   8   3 -0.6875  6.7718   2
   6  -8  -3 1180.77   60.50   3
  -6  -8   3 1169.16   60.88   2
   6   8  -3 1171.56   59.72   3
  -6   8   3 1248.68   57.77   2
   6   8  -3 1200.73   54.82   1
  -6   8   3 1224.04   58.13   1
  -5  -8   3 25.7238 10.0053   2
   5  -8  -3 35.7846 10.1943   3
   5   8  -3 39.0250  8.1531   3
   5   8  -3 31.2545  6.9344   1
  -5   8   3 39.5408  8.5513   1
  -4  -8   3 780.030  43.391   2
   4  -8  -3 975.111  44.421   3
   4   8  -3 822.147  42.068   3
   4   8  -3 803.948  40.548   1
   3  -8  -3 0.35449 5.58684   3
  -3  -8   3 -0.8867  6.9008   2
   3  -8  -3 -1.3590  3.3718   2
  -3   8   3 4.42378 5.82833   1
   3   8  -3 2.21774 5.39034   1
  -2  -8   3 351.991  23.034   2
   2  -8  -3 360.191  22.616   3
   2  -8  -3 406.934  18.596   2
  -2   8   3 381.015  22.561   1
   2   8  -3 347.500  21.755   1
   1  -8  -3 420.326  19.644   2
  -1  -8   3 379.834  22.889   2
   1  -8  -3 418.309  23.947   3
   1   8  -3 389.831  22.816   1
  -1   8   3 394.036  23.105   1
   0  -8   3 594.353  28.011   3
   0  -8   3 555.161  30.344   2
   0  -8  -3 559.407  31.114   3
   0  -8  -3 567.185  27.096   2
   0   8   3 543.065  29.570   1
   0   8  -3 545.971  30.334   1
  -1  -8  -3 628.452  31.266   2
   1  -8   3 602.746  33.177   2
   1  -8   3 653.981  31.326   3
   1   8   3 675.137  33.451   1
  -1   8  -3 696.594  34.661   1
   2  -8   3 623.675  29.804   3
  -2  -8  -3 609.453  30.478   2
   2  -8   3 585.701  31.853   2
  -2   8  -3 586.997  32.625   1
   2   8   3 582.486  30.690   1
   3  -8   3 11.2524  5.7553   3
  -3  -8  -3 10.3120  6.2206   2
   3  -8   3 8.21310 6.83968   2
   3   8   3 5.85981 5.42566   1
  -3   8  -3 1.74827 6.12586   1
   4  -8   3 30.9858  9.2153   2
   4  -8   3 34.3740  7.7260   3
  -4   8  -3 36.3246  9.3840   1
   4   8   3 35.9121  7.2731   1
   5  -8   3 275.590  18.265   3
  -5  -8  -3 262.582  19.765   2
   5  -8   3 280.838  20.149   2
   5   8   3 260.414  15.664   1
  -5   8  -3 234.329  18.110   1
  -6  -8  -3 269.577  20.874   2
   6  -8   3 237.143  18.080   3
   6  -8   3 246.187  19.954   2
  -6   8  -3 227.782  18.618   1
   6   8   3 279.472  15.180   1
   7  -8   3 -2.0053  7.1480   3
  -7  -8  -3 -1.8760  8.5232   2
   7  -8   3 -2.5346  6.6772   2
   7   8   3 2.43718 3.68153   1
  -7   8  -3 2.44280 7.18759   1
   8  -8   3 302.659  24.239   2
   8  -8   3 254.178  21.632   3
  -8  -8  -3 284.355  24.671   2
  -8   8  -3 302.711  21.458   1
   9  -8   3 93.5395 14.5378   3
   9  -8   3 104.724  16.075   2
  -9  -8  -3 116.785  18.589   2
  -9   8  -3 80.4155 12.7389   1
  10  -8   3 53.4676 11.6421   3
 -10  -8  -3 49.4336 16.2976   2
 -10   8  -3 63.1998 11.5417   1
  10   8   3 69.3889 15.0706   3
  11  -8   3 19.2914  9.6582   3
 -11  -8  -3 17.2816 12.8583   2
 -11   8  -3 -10.170  11.105   2
  11   8   3  8.8923 13.1980   3
 -12  -8  -3 155.110  24.984   2
  12  -8   3 175.601  21.573   3
 -12   8  -3 177.208  24.647   2
  12   8   3 161.918  24.511   3
  13  -8   3 172.077  22.614   3
 -13  -8  -3 156.019  25.376   2
 -13   8  -3 182.881  25.312   2
  13   8   3 208.592  26.770   3
  14  -8   3 290.962  30.021   3
 -14  -8  -3 325.836  37.414   2
  14   8   3 305.357  34.275   3
 -14   8  -3 326.761  34.541   2
 -15  -8  -3 17.2517 20.7112   2
  15  -8   3  2.0177 11.4982   3
 -15   8  -3 32.0760 16.9142   2
 -16  -8  -3 89.5520 28.3225   2
  16  -8   3 49.8373 17.5612   3
 -16   8  -3 50.4331 20.7600   2
 -17  -9   3 103.205  28.732   2
  17  -9  -3 37.9146 18.9383   3
  17   9  -3 67.4086 20.7565   3
 -17   9   3 70.6387 19.7905   2
  16  -9  -3 134.020  23.709   3
 -16  -9   3 99.6169 27.2995   2
 -16   9   3 148.389  23.403   2
  16   9  -3 146.141  27.427   3
 -15  -9   3 74.6767 22.5884   2
  15  -9  -3 70.2913 18.5432   3
  15   9  -3 82.1603 23.2190   3
 -15   9   3 60.8003 16.2749   2
  14  -9  -3 110.898  20.308   3
 -14  -9   3 81.4917 21.7273   2
 -14   9   3 63.2160 15.4999   2
  14   9  -3 70.0939 18.7995   3
  13  -9  -3 12.9781 11.5280   3
 -13  -9   3  4.8329 16.5711   2
  13   9  -3 64.5270 17.9707   3
 -13   9   3 38.8674 12.5467   2
  12  -9  -3 32.4795 14.5594   3
 -12  -9   3 18.6212 16.6337   2
  12   9  -3 14.9763 12.0550   3
 -12   9   3 21.2513 10.9198   2
 -11  -9   3 77.9673 17.5436   2
  11  -9  -3 23.7859 12.0633   3
  11   9  -3 42.0043 14.8219   3
 -11   9   3 35.9118 11.4859   2
 -10  -9   3 343.816  32.129   2
  10  -9  -3 301.056  26.626   3
  10   9  -3 314.923  27.601   3
 -10   9   3 351.871  24.602   2
 -10   9   3 327.541  22.877   1
   9  -9  -3 -4.2344  8.4709   3
  -9  -9   3  1.9171 12.0725   2
  -9   9   3 13.6281  9.3176   2
  -9   9   3 -3.3346  7.9300   1
   9   9  -3 1.54211 8.63998   3
   8  -9  -3 121.153  16.890   3
  -8  -9   3 136.899  19.233   2
   8   9  -3 107.458  15.430   3
  -8   9   3 108.462  13.470   1
  -8   9   3 101.120  13.767   2
  -7  -9   3 67.3298 13.0710   2
   7  -9  -3 70.7685 12.5823   3
   7   9  -3 53.8279  7.2666   1
  -7   9   3 50.0406  9.8747   1
   7   9  -3 53.1440 11.0898   3
  -6  -9   3 414.764  27.632   2
   6  -9  -3 361.471  25.228   3
  -6   9   3 360.966  23.641   1
   6   9  -3 396.670  21.362   1
   6   9  -3 404.728  24.641   3
   5  -9  -3 88.7737 12.6654   3
  -5  -9   3 70.2577 13.3030   2
   5  -9  -3 90.5586  9.2851   2
   5   9  -3 64.4241 10.6479   3
  -5   9   3 92.1247 12.0333   1
   5   9  -3 67.0805  8.9703   1
   4  -9  -3 123.398  13.390   3
   4  -9  -3 121.024   9.966   2
  -4  -9   3 131.801  15.134   2
  -4   9   3 131.773  14.238   1
   4   9  -3 123.780  12.170   1
   3  -9  -3 114.068  12.648   3
   3  -9  -3 103.619   8.675   2
  -3  -9   3 126.071  13.969   2
   3   9  -3 121.917  12.012   1
  -3   9   3 119.137  12.997   1
  -2  -9   3 2270.81  107.50   2
   2  -9  -3 2391.52  103.61   2
   2  -9  -3 2341.16  108.86   3
   2   9  -3 2364.87  105.60   1
  -2   9   3 2331.90  106.35   1
   1  -9  -3 3.70630 3.64182   2
   1  -9  -3 7.78412 7.16800   3
  -1  -9   3 -4.2755  6.1450   2
   1   9  -3 -1.2287  6.9221   1
  -1   9   3 12.6743  6.8605   1
   0  -9   3 320.974  17.315   3
   0  -9   3 285.493  19.388   2
   0  -9  -3 309.043  20.474   3
   0  -9  -3 282.313  15.947   2
   0   9   3 287.581  18.846   1
   0   9  -3 280.496  19.419   1
   1  -9   3 170.811  11.868   3
   1  -9   3 152.322  14.282   2
  -1  -9  -3 161.294  11.616   2
  -1   9  -3 162.961  15.216   1
   1   9   3 148.151  13.841   1
   2  -9   3 404.830  24.153   2
  -2  -9  -3 411.446  22.816   2
   2  -9   3 411.643  21.887   3
  -2   9  -3 424.251  24.940   1
   2   9   3 392.594  23.206   1
   3  -9   3 53.1506 10.0140   2
  -3  -9  -3 63.3223  9.1371   2
   3  -9   3 49.5538  7.4373   3
   3   9   3 72.0059  9.2633   1
  -3   9  -3 52.7266 10.0650   1
   4  -9   3 881.766  44.428   3
   4  -9   3 898.028  46.166   2
  -4  -9  -3 894.034  46.193   2
  -4   9  -3 918.464  46.264   1
   4   9   3 920.392  43.671   1
   5  -9   3 338.723  21.165   3
   5  -9   3 313.285  22.565   2
  -5  -9  -3 371.007  23.538   2
   5   9   3 322.269  19.429   1
  -5   9  -3 340.937  23.181   1
  -6  -9  -3 36.8750 10.8118   2
   6  -9   3 49.7489 10.9844   2
   6  -9   3 32.5108  8.7202   3
  -6   9  -3 37.7638  9.8149   1
   6   9   3 43.9718  6.8928   1
   7  -9   3 5.05991 7.97707   3
  -7  -9  -3 16.8197  9.0516   2
   7  -9   3 18.3430  9.5750   2
  -7   9  -3 15.3321  8.3953   1
   7   9   3 11.1643  4.6340   1
   8  -9   3 358.204  27.753   2
  -8  -9  -3 412.112  29.506   2
   8  -9   3 354.336  25.253   3
  -8   9  -3 376.850  25.194   1
  -9  -9  -3 86.2524 17.4026   2
   9  -9   3 78.8943 15.8393   2
   9  -9   3 88.9117 13.3045   3
  -9   9  -3 96.1369 14.1191   1
 -10  -9  -3 657.105  44.371   2
  10  -9   3 685.011  40.245   3
 -10   9  -3 663.625  37.868   1
  11  -9   3 50.5999 12.6895   3
 -11  -9  -3 32.2275 16.4844   2
 -11   9  -3 42.8155 13.8741   2
 -12  -9  -3 118.709  21.552   2
  12  -9   3 86.2578 16.3182   3
 -12   9  -3 106.266  19.161   2
 -13  -9  -3 30.7492 19.1817   2
  13  -9   3 40.8887 12.0552   3
 -13   9  -3 25.3885 14.1295   2
  14  -9   3 187.621  23.328   3
 -14  -9  -3 165.888  27.011   2
 -14   9  -3 140.797  24.246   2
 -15  -9  -3 58.5319 25.0477   2
  15  -9   3 23.0934 13.2863   3
 -15   9  -3 43.9925 17.9521   2
  16  -9   3 78.2433 18.6092   3
 -16  -9  -3 60.5573 25.5835   2
 -16   9  -3 86.9455 22.0067   2
 -17 -10   3 51.2695 27.6634   2
  17 -10  -3 52.1681 19.5102   3
  17  10  -3 53.7727 23.9573   3
  16 -10  -3 54.7149 18.5462   3
 -16 -10   3 36.1577 24.8291   2
  16  10  -3 24.0111 20.7096   3
 -16  10   3 23.8544 14.1323   2
  15 -10  -3 37.0580 16.5625   3
 -15 -10   3  4.5438 20.1547   2
 -15  10   3 18.8818 13.0529   2
  15  10  -3 -2.7306 16.7248   3
 -14 -10   3 68.4586 22.3962   2
  14 -10  -3 20.9777 13.4656   3
 -14  10   3  3.3032 11.1853   2
  14  10  -3  5.5577 13.8969   3
 -13 -10   3 145.324  25.449   2
  13 -10  -3 225.986  26.213   3
  13  10  -3 127.236  22.331   3
 -13  10   3 182.540  21.784   2
  12 -10  -3 71.2051 16.3601   3
 -12 -10   3 41.7411 17.9968   2
  12  10  -3 29.5715 13.4777   3
 -12  10   3 39.4665 12.5966   2
 -11 -10   3 101.812  19.512   2
  11 -10  -3 120.382  18.887   3
 -11  10   3 128.072  16.750   2
 -11  10   3 112.238  14.723   1
  11  10  -3 109.123  18.077   3
 -10 -10   3 64.8006 18.1294   2
  10 -10  -3 36.0879 14.2432   3
  10  10  -3 65.9484 14.1488   3
 -10  10   3 52.8284 12.0498   2
 -10  10   3 49.5538 11.8179   1
   9 -10  -3 371.460  28.643   3
  -9 -10   3 428.249  31.863   2
  -9  10   3 392.526  26.591   2
   9  10  -3 420.760  28.880   3
  -9  10   3 376.818  26.014   1
   8 -10  -3 45.6568 11.7025   3
  -8 -10   3 29.0339 13.8376   2
  -8  10   3 54.5760 10.6794   2
  -8  10   3 42.7766 10.0098   1
   8  10  -3 60.6597 11.8701   3
   7 -10  -3 277.393  21.883   3
  -7 -10   3 229.286  22.515   2
  -7  10   3 260.691  19.339   1
  -7  10   3 215.844  17.210   2
   7  10  -3 242.510  15.208   1
   7  10  -3 202.513  18.652   3
  -6 -10   3 -3.7685  9.1208   2
   6 -10  -3 59.7463 10.8106   3
   6  10  -3 0.04742 5.41303   1
  -6  10   3 19.7759  8.4022   1
   6  10  -3 12.7700  6.7105   3
   5 -10  -3 1090.73   51.80   2
   5 -10  -3 1082.72   55.99   3
  -5 -10   3 1128.11   56.97   2
   5  10  -3 1072.40   51.77   1
  -5  10   3 1098.58   54.80   1
   4 -10  -3 80.5095  8.2586   2
  -4 -10   3 75.9842 12.7769   2
   4 -10  -3 67.9315 10.9697   3
   4  10  -3 95.6842 10.8527   1
  -4  10   3 65.4584 10.8037   1
   3 -10  -3 149.030  15.187   3
  -3 -10   3 151.554  15.941   2
   3 -10  -3 129.554   9.994   2
  -3  10   3 161.446  16.246   1
   3  10  -3 146.195  13.828   1
   2 -10  -3 15.9705  7.1170   3
  -1 -10   3 1077.61   56.21   2
   1 -10  -3 1203.70   57.99   3
   1 -10  -3 1220.48   53.01   2
   1  10  -3 1154.50   56.36   1
  -1  10   3 1106.20   56.07   1
   0 -10  -3 1494.66   73.38   3
   0 -10   3 1544.55   70.29   3
   0 -10   3 1529.71   72.14   2
   0 -10  -3 1548.02   68.95   2
   0  10  -3 1574.87   72.19   1
   0  10   3 1400.07   70.81   1
   1 -10   3 708.576  34.906   3
   1 -10   3 693.777  36.802   2
  -1 -10  -3 674.444  34.296   2
  -1  10  -3 726.430  38.371   1
   1  10   3 723.117  36.875   1
   2 -10   3 88.1059  9.4733   3
  -2 -10  -3 122.603  11.414   2
   2 -10   3 104.456  12.496   2
  -2  10  -3 89.0369 13.6764   1
   2  10   3 123.199  12.668   1
   3 -10   3 74.8003  9.1792   3
  -3 -10  -3 88.8539 10.4590   2
   3 -10   3 69.8314 10.7683   2
  -3  10  -3 96.8554 13.6718   1
   3  10   3 80.6886 10.1247   1
  -4 -10  -3 37.3198  8.9616   2
   4 -10   3 21.1737  7.0298   3
   4 -10   3 28.4286  8.6936   2
   4  10   3 36.0482  7.4463   1
  -4  10  -3 25.3367  8.9133   1
   5 -10   3 159.585  16.444   2
  -5 -10  -3 128.676  15.517   2
   5 -10   3 142.668  13.702   3
   5  10   3 164.283  12.378   1
  -5  10  -3 129.011  15.570   1
   6 -10   3 5.34890 8.04318   2
   6 -10   3 1.72565 6.23923   3
  -6 -10  -3 18.3729  9.3430   2
   6  10   3 -5.3093  4.6511   1
  -6  10  -3 0.44071 7.02619   1
   7 -10   3 130.249  16.663   2
  -7 -10  -3 160.384  18.987   2
   7 -10   3 161.822  16.034   3
  -7  10  -3 147.759  16.824   1
   7  10   3 138.253  10.872   1
   8 -10   3 74.1205 12.4205   3
   8 -10   3 91.4270 15.3862   2
  -8 -10  -3 69.3423 15.1286   2
  -8  10  -3 107.689  14.890   1
  -9 -10  -3 262.835  26.390   2
   9 -10   3 250.518  25.198   2
   9 -10   3 251.244  20.440   3
  -9  10  -3 207.983  20.737   1
  10 -10   3 0.73546 8.27228   3
  10 -10   3 23.3178 13.2611   2
 -10 -10  -3  3.3830 13.1501   2
 -10  10  -3 -0.4026  8.1708   1
 -11 -10  -3  5.4655 13.0765   2
  11 -10   3 -1.7593  8.3926   3
 -11  10  -3 23.9710 12.1116   2
  12 -10   3 11.8575  9.9161   3
 -12 -10  -3 -17.775  14.854   2
 -12  10  -3 21.0807 13.0831   2
 -13 -10  -3 383.808  40.550   2
  13 -10   3 422.040  32.515   3
 -13  10  -3 424.304  35.524   2
 -14 -10  -3 13.7832 19.8754   2
  14 -10   3 17.1057 12.9983   3
 -14  10  -3 -7.6116 13.2308   2
  15 -10   3 29.9906 13.9019   3
 -15 -10  -3 52.0575 23.6687   2
 -15  10  -3 39.6574 17.4768   2
  16 -10   3 85.3454 19.8436   3
 -16 -10  -3 51.2914 26.2279   2
 -16  10  -3 61.3835 21.1802   2
  17 -11  -3 -23.567  11.024   3
 -16 -11   3 112.020  30.302   2
  16 -11  -3 95.5789 21.2997   3
  16  11  -3 139.444  27.656   3
  15 -11  -3 14.4678 14.8247   3
 -15 -11   3 59.9096 24.9363   2
  15  11  -3 58.6632 21.6653   3
 -15  11   3 52.4360 14.9974   2
  14 -11  -3 19.3962 13.1259   3
 -14 -11   3 36.0591 21.6101   2
  14  11  -3 20.0851 18.0964   3
 -14  11   3 22.9630 12.3973   2
  13 -11  -3 35.7949 14.9959   3
 -13 -11   3 26.4452 20.2095   2
  13  11  -3 36.6134 17.9003   3
 -13  11   3 50.3447 13.7815   2
 -12 -11   3 85.9447 20.5834   2
  12 -11  -3 91.3990 17.2022   3
  12  11  -3 108.841  19.099   3
 -12  11   3 77.9180 15.1143   2
  11 -11  -3 27.9163 13.0204   3
 -11 -11   3 -3.0046 13.2543   2
  11  11  -3  9.6573 11.2249   3
 -11  11   3 21.6349 10.1274   2
 -11  11   3 25.1061 10.0280   1
 -10 -11   3 17.7407 15.6119   2
  10 -11  -3 -0.7631 10.0711   3
 -10  11   3 32.1538 10.1383   1
 -10  11   3 15.6773  8.7818   2
  10  11  -3 15.6440 12.2550   3
   9 -11  -3 576.388  37.483   3
  -9 -11   3 536.279  39.082   2
  -9  11   3 555.911  33.281   2
  -9  11   3 529.533  33.501   1
   9  11  -3 581.515  36.279   3
  -8 -11   3  8.3172 10.9730   2
   8 -11  -3 14.3055 11.3383   3
  -8  11   3 11.1576  7.9883   2
  -8  11   3 22.7940  9.8759   1
   8  11  -3 -2.5469  9.1406   3
  -7 -11   3 73.3314 14.3683   2
   7 -11  -3 142.834  16.563   3
  -7  11   3 113.162  14.089   1
   7  11  -3 78.0687  9.6310   1
   7  11  -3 74.2218 13.2299   3
   6 -11  -3 148.679  13.016   2
   6 -11  -3 168.780  17.629   3
  -6 -11   3 151.844  19.256   2
   6  11  -3 155.068  13.683   1
  -6  11   3 129.236  15.954   1
  -5 -11   3 48.8976 12.2050   2
   5  11  -3 50.1497  8.6290   1
   4 -11  -3 20.7329  5.4932   2
  -4 -11   3 24.1326 10.4086   2
   4 -11  -3 14.5135  8.5698   3
   4  11  -3 23.4359  7.4888   1
  -4  11   3 12.4442  7.9527   1
   3 -11  -3 319.022  22.021   3
   3 -11  -3 324.021  17.903   2
  -3 -11   3 338.535  23.279   2
   3  11  -3 322.037  21.447   1
  -3  11   3 339.148  23.559   1
   2 -11  -3 76.3766 12.5466   3
   2 -11  -3 78.9911  7.6182   2
  -2 -11   3 69.2033 11.6886   2
  -2  11   3 76.3346 11.8838   1
   2  11  -3 68.6967 10.7104   1
   1 -11  -3 500.309  27.265   2
  -1 -11   3 693.517  32.613   2
   1 -11  -3 489.547  31.986   3
  -1  11   3 506.257  31.247   1
   1  11  -3 654.204  32.933   1
   0 -11  -3 411.992  27.290   3
   0 -11   3 459.970  24.928   3
   0 -11   3 440.316  27.120   2
   0 -11  -3 468.669  23.940   2
   0  11  -3 485.375  28.709   1
   0  11   3 464.052  27.809   1
  -1 -11  -3 -3.1375  5.5169   2
   1 -11   3 12.1595  6.3391   3
   1 -11   3 12.5515  8.5870   2
   1  11   3 -2.9787  6.8860   1
  -1  11  -3 5.55318 7.61031   1
  -2 -11  -3 13.3848  6.6293   2
   2 -11   3 -3.3006  6.2590   2
   2 -11   3 1.37230 5.24499   3
   2  11   3 1.91038 6.67227   1
  -2  11  -3 3.57892 7.52995   1
   3 -11   3 607.511  31.680   3
  -3 -11  -3 612.792  32.949   2
   3 -11   3 619.941  34.048   2
  -3  11  -3 624.639  35.724   1
   3  11   3 580.467  32.497   1
   4 -11   3 25.8000  7.5372   3
  -4 -11  -3 41.5555  9.2387   2
   4 -11   3 37.7509  9.4261   2
  -4  11  -3 46.5202 11.5139   1
   4  11   3 37.0376  8.4115   1
  -5 -11  -3 172.128  17.731   2
   5 -11   3 156.700  14.604   3
   5 -11   3 144.081  16.130   2
   5  11   3 154.497  13.989   1
  -5  11  -3 166.217  18.038   1
   6 -11   3 46.7063  9.9996   3
  -6 -11  -3 55.9447 12.0878   2
   6 -11   3 40.9077 10.8556   2
  -6  11  -3 38.5339 10.3503   1
   6  11   3 58.5361  8.6248   1
   7 -11   3 1.58932 7.66079   3
   7 -11   3 7.48089 9.20145   2
  -7 -11  -3 21.1490 10.9422   2
  -7  11  -3 1.94100 9.13657   1
  -8 -11  -3 -15.023  10.006   2
   8 -11   3 -3.6658  9.3425   2
   8 -11   3 -5.8406  6.0117   3
  -8  11  -3 6.32970 9.74600   1
   9 -11   3 109.186  14.906   3
   9 -11   3 132.071  18.617   2
  -9 -11  -3 155.309  21.664   2
  -9  11  -3 103.334  15.456   1
  10 -11   3 241.157  26.389   2
  10 -11   3 206.829  21.075   3
 -10 -11  -3 185.090  25.298   2
 -10  11  -3 236.352  22.099   1
  11 -11   3 163.434  20.254   3
 -11 -11  -3 194.889  26.434   2
 -12 -11  -3 21.6811 17.8741   2
  12 -11   3 1.76166 9.69328   3
 -12  11  -3 -1.4861 10.5276   2
  13 -11   3 25.1549 12.0947   3
 -13 -11  -3 -9.0083 16.4347   2
 -13  11  -3 -6.0779 12.2983   2
  14 -11   3 44.0073 14.7525   3
 -14 -11  -3 33.0412 20.7863   2
 -14  11  -3 62.1725 17.8156   2
 -15 -11  -3 225.892  35.102   2
  15 -11   3 196.847  25.989   3
 -15  11  -3 224.550  29.995   2
 -16 -11  -3 -4.5901 22.0096   2
 -16  11  -3 26.7189 17.6620   2
  16 -12  -3 58.7225 19.8999   3
 -16 -12   3 54.6708 27.3143   2
  16  12  -3 59.8317 22.6050   3
 -15 -12   3 13.7167 21.8452   2
  15 -12  -3 17.2437 13.5912   3
  15  12  -3 -1.3800 15.1328   3
 -14 -12   3 14.2076 20.1834   2
  14 -12  -3 -14.247  10.129   3
  14  12  -3  0.3680 14.4425   3
 -13 -12   3 -3.7280 18.3062   2
  13 -12  -3 22.1130 12.1001   3
  13  12  -3 36.8321 15.5731   3
 -13  12   3 -7.1662 10.0501   2
  12 -12  -3 292.562  29.879   3
 -12 -12   3 274.480  32.144   2
  12  12  -3 245.459  27.887   3
 -12  12   3 247.918  25.153   2
  11 -12  -3 54.7537 15.2007   3
 -11 -12   3 33.1688 16.3068   2
 -11  12   3 21.5673 10.5823   1
  11  12  -3 52.3575 16.1912   3
 -11  12   3 11.6818  9.0661   2
  10 -12  -3 174.060  22.371   3
 -10 -12   3 187.111  24.199   2
 -10  12   3 194.390  19.648   2
  10  12  -3 146.908  21.403   3
 -10  12   3 172.837  18.882   1
  -9 -12   3 -0.1109 13.2718   2
   9 -12  -3 3.18458 9.82704   3
  -9  12   3 7.16148 7.87088   2
   9  12  -3 11.9914  9.6799   3
  -9  12   3 9.07718 9.31203   1
   8 -12  -3 10.6101  9.6277   3
  -8 -12   3 22.4227 14.1178   2
  -8  12   3 10.8554  9.9287   1
  -8  12   3 3.65182 6.95453   2
  -7 -12   3 -0.4441 11.3061   2
   7 -12  -3 4.07780 9.84366   3
   7  12  -3 -3.1567  5.6552   1
  -7  12   3 5.03470 8.93031   1
  -6 -12   3 486.340  33.384   2
   6 -12  -3 479.918  31.910   3
   6 -12  -3 525.597  27.588   2
  -6  12   3 492.507  31.167   1
   6  12  -3 469.602  27.277   1
   5 -12  -3 32.4352  7.0297   2
  -5 -12   3 17.7440 10.3999   2
   5 -12  -3 33.3277 10.5176   3
  -5  12   3 46.4540 10.9608   1
   5  12  -3 20.6790  7.8867   1
   4 -12  -3 59.8182 11.8434   3
   4 -12  -3 61.3649  7.8501   2
  -4 -12   3 58.1283 11.9581   2
  -4  12   3 48.2736 11.7636   1
   4  12  -3 67.8664 10.2387   1
   3 -12  -3 147.029  16.259   3
  -3 -12   3 158.248  17.073   2
   3 -12  -3 163.943  11.360   2
  -3  12   3 164.367  17.319   1
   3  12  -3 178.028  16.543   1
   2 -12  -3 105.666  14.223   3
   2 -12  -3 157.957  10.337   2
  -2 -12   3 89.5273 13.3920   2
   2  12  -3 123.622  14.552   1
  -1 -12   3 104.070  13.418   2
  -1 -12   3 132.727  12.189   3
   1 -12  -3 143.035  10.407   2
   1 -12  -3 120.624  15.033   3
   1  12  -3 111.829  14.773   1
  -1  12   3 135.425  14.913   1
   0 -12   3 432.142  26.481   2
   0 -12   3 439.838  24.413   3
   0 -12  -3 430.466  22.958   2
   0 -12  -3 432.526  27.016   3
   0  12  -3 414.757  26.857   1
   0  12   3 410.765  26.765   1
  -1 -12  -3 7.00791 8.17573   3
  -1 -12  -3 -0.8807  5.4648   2
   1 -12   3 8.80015 7.02753   2
   1 -12   3 5.68654 5.95649   3
  -1  12  -3 7.79270 9.17439   1
   1  12   3 2.89294 6.34814   1
  -2 -12  -3 12.6798  6.6584   2
   2 -12   3 8.25246 8.08351   2
  -2  12  -3 -1.6433  7.4915   1
   2  12   3 9.64100 7.25974   1
  -3 -12  -3 2.25482 6.80427   2
   3 -12   3 14.2152  6.5209   3
   3 -12   3 1.07586 7.47985   2
  -3  12  -3 8.99004 7.94325   1
   3  12   3 10.2191  7.1113   1
   4 -12   3 15.4139  6.5637   3
  -4 -12  -3 19.4879  8.8563   2
   4 -12   3 6.50512 7.64439   2
  -4  12  -3 7.86988 8.52301   1
   4  12   3 11.3705  6.8503   1
   5 -12   3 318.911  21.013   3
   5 -12   3 314.760  22.973   2
  -5 -12  -3 286.805  23.178   2
   5  12   3 316.547  20.423   1
  -5  12  -3 308.507  24.323   1
  -6 -12  -3 2.57542 9.21744   2
   6 -12   3 1.89070 8.30434   2
   6 -12   3 6.30640 7.02257   3
  -6  12  -3  1.8144 10.1003   1
   6  12   3 6.65571 6.06832   1
   7 -12   3 28.1913  9.0548   3
   7 -12   3 35.1519 11.2777   2
  -7 -12  -3 28.2884 12.3272   2
  -7  12  -3 20.9300 11.3524   1
   8 -12   3 138.567  16.241   3
   8 -12   3 159.976  19.656   2
  -8 -12  -3 160.908  20.633   2
  -8  12  -3 116.361  17.473   1
   9 -12   3 1.22163 7.27074   3
  -9 -12  -3 -14.816  11.793   2
   9 -12   3 -1.6138 10.3831   2
  -9  12  -3  5.2021 10.1263   1
  10 -12   3 210.828  24.394   2
 -10 -12  -3 149.001  23.931   2
  10 -12   3 190.931  20.251   3
 -10  12  -3 191.208  20.685   1
  11 -12   3 -7.5416  7.9931   3
 -11 -12  -3  1.3810 15.1702   2
  12 -12   3 157.057  20.302   3
 -12 -12  -3 131.524  24.498   2
 -12  12  -3 149.896  21.809   2
 -13 -12  -3  8.6427 15.3254   2
  13 -12   3 -12.205   8.452   3
 -13  12  -3 -10.674  10.882   2
 -14 -12  -3 224.809  33.811   2
  14 -12   3 246.702  27.472   3
 -14  12  -3 235.491  29.498   2
 -15 -12  -3 17.3545 21.3909   2
 -15  12  -3  8.0603 14.3410   2
 -16  12  -3 29.3056 17.3561   2
  16 -13  -3 -19.198  14.132   3
 -16 -13   3 42.7990 26.6997   2
 -15 -13   3 85.4379 25.5749   2
  15 -13  -3 140.242  22.476   3
 -14 -13   3 13.0053 20.7206   2
  14 -13  -3 -6.8203 12.1540   3
  13 -13  -3 26.0895 12.5564   3
 -13 -13   3 -17.432  14.628   2
 -12 -13   3  2.3995 16.5498   2
  12 -13  -3 -18.007  10.204   3
 -12  13   3 -5.4658  8.3754   2
 -11 -13   3 -6.7669 13.5339   2
  11 -13  -3 18.2571 12.3043   3
 -11  13   3 22.5998 10.4354   2
 -11  13   3 25.0115 11.5170   1
 -10 -13   3  6.6388 15.4319   2
  10 -13  -3 6.96553 9.32867   3
 -10  13   3 4.22277 9.37321   1
 -10  13   3 -0.5391  7.4303   2
  -9 -13   3 304.661  30.639   2
   9 -13  -3 315.970  29.212   3
  -9  13   3 271.477  23.974   1
  -9  13   3 310.983  22.550   2
  -8 -13   3 -9.8797 12.4710   2
   8 -13  -3  4.0193 10.7213   3
  -8  13   3 5.87196 8.30273   1
  -8  13   3 2.23512 6.33297   2
  -7 -13   3 -6.5208 12.4919   2
   7 -13  -3 23.0002  8.0785   2
   7 -13  -3 21.4259 11.2169   3
   7  13  -3 19.2050  6.6749   1
  -7  13   3 7.61172 9.83255   1
  -6 -13   3 -6.3351  8.6867   2
   6 -13  -3 5.27171 5.90755   2
   6 -13  -3 3.86852 8.24468   3
  -6  13   3 -10.546   8.575   1
   6  13  -3 -5.0042  6.4680   1
   5 -13  -3 10.1837  5.6917   2
   5 -13  -3 0.80811 8.99768   3
  -5 -13   3 -0.1805  9.4895   2
  -5  13   3 1.15313 9.35386   1
   5  13  -3 8.26193 6.88440   1
  -4 -13   3 -6.5735  8.3222   2
   4 -13  -3 -7.6192  7.8187   3
   4 -13  -3 6.01528 5.14810   2
   4  13  -3 7.56027 7.09947   1
  -4  13   3 4.96812 8.34231   1
   3 -13  -3 16.5074  7.6700   3
  -3 -13   3 4.11277 8.38385   2
   3 -13  -3 14.1177  4.8779   2
  -3  13   3 17.9413  8.3989   1
   3  13  -3 0.40260 7.55250   1
   2 -13  -3 28.3613 10.1495   3
  -2 -13   3 21.1269  9.0087   2
   2 -13  -3 29.9105  5.8376   2
   2  13  -3 12.8476  7.8568   1
  -2  13   3 36.3581 10.1292   1
  -1 -13   3 259.975  19.682   2
   1 -13  -3 254.865  15.710   2
   1 -13  -3 220.561  21.237   3
  -1 -13   3 296.958  18.415   3
   1  13  -3 301.464  22.055   1
  -1  13   3 220.188  21.546   1
   0 -13  -3 70.5047  8.6332   2
   0 -13   3 69.2259 11.5072   2
   0 -13   3 67.2498  9.4776   3
   0 -13  -3 64.4788 11.3138   3
   0  13  -3 47.8206 10.8619   1
   0  13   3 83.7649 12.2152   1
   1 -13   3 3.01128 6.79780   2
  -1 -13  -3 17.2122  6.1486   2
   1 -13   3 1.18431 6.22218   3
  -1 -13  -3 3.46156 6.93770   3
   1  13   3 19.2994  8.8055   1
  -1  13  -3 5.31901 9.38190   1
  -2 -13  -3 10.3990  6.6879   2
   2 -13   3 4.86689 6.16550   3
   2 -13   3 2.90510 7.00913   2
   2  13   3 0.81664 5.78061   1
  -2  13  -3 -5.2219  7.6473   1
  -3 -13  -3 127.007  14.278   2
   3 -13   3 144.103  15.775   2
   3 -13   3 150.785  13.587   3
  -3  13  -3 155.144  18.310   1
   3  13   3 135.853  14.616   1
   4 -13   3 205.373  16.390   3
  -4 -13  -3 235.078  18.403   2
   4 -13   3 218.164  20.038   2
   4  13   3 212.049  16.568   1
  -4  13  -3 213.235  21.353   1
   5 -13   3  9.4060 12.1255   2
  -5 -13  -3 20.9309  9.5531   2
   5 -13   3 14.9153  7.6899   3
  -5  13  -3  9.2606 10.6441   1
   5  13   3 2.70358 6.85239   1
   6 -13   3 0.02079 8.17554   2
  -6 -13  -3 15.9033 10.6492   2
   6 -13   3 -7.3852  6.0550   3
  -6  13  -3  3.2080 10.2733   1
   6  13   3 9.39321 5.69083   1
  -7 -13  -3 133.869  18.880   2
   7 -13   3 113.923  14.330   3
   7 -13   3 111.746  16.374   2
  -7  13  -3 150.614  19.254   1
   8 -13   3 32.1569  9.7074   3
   8 -13   3 26.2651 11.4277   2
  -8 -13  -3 32.4479 13.5721   2
  -8  13  -3 22.9304 12.1246   1
   9 -13   3 52.6726 11.2128   3
  -9 -13  -3 42.2161 15.8433   2
   9 -13   3 36.5581 13.7736   2
  -9  13  -3 42.5042 13.0174   1
  10 -13   3 18.5393 13.5649   2
 -10 -13  -3 33.5341 16.1117   2
  10 -13   3 37.7126 11.2331   3
 -10  13  -3 37.3252 13.2664   1
 -11 -13  -3 392.915  35.175   2
  11 -13   3 455.845  31.187   3
  12 -13   3 16.6402 10.4019   3
 -12 -13  -3 -12.711  14.540   2
 -12  13  -3 -6.6984 10.0950   2
 -13 -13  -3 12.9525 18.4220   2
  13 -13   3  8.4176 10.9328   3
 -13  13  -3 -16.746  10.633   2
 -14 -13  -3 18.6831 20.7013   2
 -14  13  -3  4.1107 12.3007   2
 -15 -13  -3 251.627  37.193   2
 -15  13  -3 221.457  29.562   2
 -16 -14   3 -27.283  21.454   2
  16 -14  -3 14.2041 13.4684   3
  15 -14  -3 14.5035 15.5857   3
 -15 -14   3 -26.148  21.452   2
  14 -14  -3 -17.899  10.726   3
 -14 -14   3 14.4430 21.4396   2
  13 -14  -3 10.9698 12.3108   3
 -13 -14   3 -2.0067 19.1395   2
 -12 -14   3  0.0381 18.6297   2
  12 -14  -3 -10.968  11.526   3
 -11 -14   3 179.916  27.876   2
  11 -14  -3 211.111  25.435   3
 -11  14   3 207.608  22.894   1
 -10 -14   3 85.0206 21.2911   2
  10 -14  -3 137.549  19.004   3
 -10  14   3 93.3217 16.3506   1
 -10  14   3 92.1964 14.4207   2
   9 -14  -3 52.1050 14.8844   3
  -9 -14   3 21.9592 17.1752   2
  -9  14   3 50.7923 10.7205   2
  -9  14   3 41.1542 12.3759   1
   8 -14  -3 26.7594 13.2454   3
  -8 -14   3 17.5937 15.4935   2
  -8  14   3 41.7819 12.5737   1
   7 -14  -3 57.1639  9.8359   2
   7 -14  -3 34.5627 11.5480   3
  -7 -14   3 33.5483 12.8959   2
   7  14  -3 43.2555  8.8767   1
  -7  14   3 15.6789 11.2949   1
  -6 -14   3 -0.4543 11.6781   2
   6  14  -3 5.99285 7.76876   1
   5 -14  -3 192.494  19.273   3
   5 -14  -3 174.377  13.845   2
  -5 -14   3 161.251  19.982   2
  -5  14   3 171.876  20.008   1
   5  14  -3 189.427  17.293   1
   4 -14  -3 145.578  11.907   2
  -4 -14   3 167.804  18.826   2
   4 -14  -3 135.351  16.860   3
   4  14  -3 144.305  15.834   1
  -4  14   3 154.678  18.656   1
   3 -14  -3 -2.0418  8.1774   3
  -3 -14   3 6.48025 8.72092   2
   3 -14  -3 -0.4552  4.5517   2
   3  14  -3 4.55418 8.39105   1
  -3  14   3 -3.9613  7.9774   1
   2 -14  -3 -1.0155  4.7115   2
  -2 -14   3 -5.2574  7.7707   2
   2 -14  -3 -3.1142  8.3500   3
  -2  14   3 15.9526  9.7949   1
   2  14  -3 6.54267 7.85011   1
  -1 -14   3 86.4229 11.1332   3
   1 -14  -3 68.5910 11.8779   3
  -1 -14   3 75.5731 12.1236   2
   1 -14  -3 82.7326  9.0927   2
   1  14  -3 71.5787 13.2958   1
  -1  14   3 89.6977 14.1373   1
   0 -14  -3 356.663  21.748   2
   0 -14   3 437.942  23.962   3
   0 -14  -3 338.651  25.960   3
   0 -14   3 448.760  26.081   2
   0  14  -3 393.819  26.621   1
   0  14   3 327.693  24.821   1
  -1 -14  -3 124.931  12.192   2
   1 -14   3 148.237  13.200   3
   1 -14   3 98.2034 13.8134   2
  -1 -14  -3 108.310  14.579   3
  -1  14  -3 129.853  16.529   1
   1  14   3 109.467  14.317   1
  -2 -14  -3 115.607  12.594   2
   2 -14   3 90.8749 13.1191   2
   2 -14   3 114.672  12.018   3
  -2  14  -3 111.130  15.752   1
   2  14   3 100.913  13.803   1
  -3 -14  -3 -3.0073  7.3081   2
   3 -14   3 1.61992 6.13006   3
   3 -14   3 6.98455 8.65719   2
   3  14   3 4.56965 7.56997   1
  -3  14  -3 10.1536  9.2632   1
  -4 -14  -3 112.758  14.856   2
   4 -14   3 107.786  12.172   3
   4 -14   3 102.370  14.354   2
   4  14   3 72.8298 11.2587   1
  -4  14  -3 82.3836 15.7469   1
   5 -14   3 230.674  18.427   3
   5 -14   3 239.642  22.470   2
  -5 -14  -3 239.968  20.851   2
  -5  14  -3 240.297  24.422   1
   5  14   3 249.507  18.759   1
   6 -14   3 11.2500  9.8968   2
   6 -14   3 0.83745 6.51477   3
  -6 -14  -3  9.0676 10.9257   2
  -6  14  -3 -1.4760 11.1329   1
   6  14   3 6.04743 6.15507   1
  -7 -14  -3 69.2758 15.7186   2
   7 -14   3 71.0929 14.7771   2
   7 -14   3 76.2154 12.1841   3
  -7  14  -3 92.6904 16.5073   1
   8 -14   3 127.656  18.299   2
   8 -14   3 133.742  16.150   3
  -8 -14  -3 126.722  20.263   2
  -8  14  -3 113.633  18.191   1
   9 -14   3 11.3956 11.7292   2
  -9 -14  -3  4.7245 14.1708   2
   9 -14   3 37.9340  9.8304   3
  -9  14  -3 34.2108 13.3433   1
  10 -14   3 145.151  17.876   3
  10 -14   3 170.096  22.656   2
 -10 -14  -3 111.772  22.345   2
 -10  14  -3 117.660  19.645   1
  11 -14   3 5.83301 8.85080   3
 -11 -14  -3 14.9456 16.1867   2
  11 -14   3  5.3487 13.9019   2
 -12 -14  -3 115.524  23.743   2
 -12  14  -3 93.8293 17.7950   2
 -13 -14  -3 94.0051 24.9640   2
 -13  14  -3 107.818  19.871   2
 -14 -14  -3 94.9159 26.3403   2
 -14  14  -3 109.578  22.027   2
 -15 -14  -3 65.1727 25.5125   2
 -15  14  -3 23.7580 15.5345   2
  16 -15  -3 85.8503 20.7287   3
 -15 -15   3 -6.2525 21.5307   2
  15 -15  -3  6.1341 13.8254   3
  14 -15  -3 163.650  24.780   3
 -14 -15   3 105.274  28.328   2
 -13 -15   3  2.3743 20.4281   2
  13 -15  -3 16.7428 13.8665   3
 -12 -15   3 17.0060 19.5165   2
  12 -15  -3 15.8371 11.3038   3
 -11 -15   3 10.4710 18.6186   2
  11 -15  -3 11.5038 12.3404   3
 -11  15   3 -0.8469 10.5363   1
  10 -15  -3 107.612  17.475   3
 -10 -15   3 82.0718 21.8634   2
 -10  15   3 81.3233 16.6295   1
  -9 -15   3 57.9038 19.2809   2
   9 -15  -3 76.3347 15.8285   3
  -9  15   3 61.5831 14.9920   1
  -8 -15   3 59.4157 17.8637   2
   8 -15  -3 61.3958 14.2718   3
  -8  15   3 37.6891 13.4342   1
  -7 -15   3 -5.3548 12.6725   2
   7  15  -3 13.4706  7.1482   1
   6 -15  -3  6.3763 10.6218   3
   6 -15  -3 11.2487  6.9136   2
  -6 -15   3 -13.577  11.522   2
  -6  15   3  4.5137 10.8086   1
   6  15  -3 -5.8873  6.7407   1
   5 -15  -3 3.74883 6.26178   2
   5 -15  -3  6.5235 10.0776   3
  -5 -15   3 -2.2367 10.5013   2
   5  15  -3 -1.6778  7.9182   1
  -5  15   3  6.4197 10.5014   1
   4 -15  -3 32.9491 10.9093   3
  -4 -15   3 10.8053 10.2637   2
   4 -15  -3 28.5396  6.7902   2
   4  15  -3 15.4043  9.3762   1
  -4  15   3 18.4033 11.3405   1
   3 -15  -3 68.0695 13.3065   3
   3 -15  -3 83.0953  9.4204   2
  -3 -15   3 58.9474 12.7997   2
   3  15  -3 82.7440 13.6500   1
  -3  15   3 59.9592 13.1820   1
   2 -15  -3 661.008  40.409   3
  -2 -15   3 646.555  39.147   2
   2 -15  -3 736.762  35.159   2
  -2  15   3 697.908  40.552   1
   2  15  -3 713.896  39.664   1
   1 -15  -3 274.688  22.642   3
  -1 -15   3 245.888  22.429   2
   1 -15  -3 284.935  17.743   2
  -1 -15   3 303.406  20.218   3
  -1  15   3 276.529  22.332   1
   1  15  -3 249.054  23.897   1
   0 -15  -3 474.763  30.827   3
   0 -15  -3 489.213  26.104   2
   0 -15   3 469.642  29.156   2
   0 -15   3 496.550  27.649   3
   0  15  -3 387.774  29.497   1
   0  15   3 431.264  29.326   1
   1 -15   3 1.85247 6.58154   3
  -1 -15  -3 -0.7402  7.7075   3
   1 -15   3 19.1268  9.0568   2
  -1 -15  -3 1.69619 6.23334   2
   1  15   3 -5.1519  7.1306   1
  -1  15  -3 -3.3452  8.5441   1
   2 -15   3 61.6203 10.2440   3
   2 -15   3 44.2506 10.8721   2
  -2 -15  -3 78.8692 11.0269   2
  -2  15  -3 50.4546 12.2782   1
   2  15   3 44.5270 10.2945   1
  -3 -15  -3 3.77952 8.45728   2
   3 -15   3 6.64570 7.05030   3
   3 -15   3 13.5263  8.7273   2
   3  15   3 3.45645 7.55790   1
  -3  15  -3 4.40811 9.88019   1
   4 -15   3 694.398  39.532   3
  -4 -15  -3 724.049  41.286   2
   4 -15   3 822.995  42.718   2
   4  15   3 780.408  40.675   1
  -4  15  -3 733.212  45.007   1
  -5 -15  -3 19.8344 10.9493   2
   5 -15   3 23.1155  8.0710   3
   5 -15   3 21.5206 10.7999   2
   5  15   3 7.22909 6.94524   1
  -5  15  -3  9.0117 10.8532   1
   6 -15   3 19.9367 10.7383   2
   6 -15   3 35.8233  8.7532   3
  -6 -15  -3 35.3716 12.7709   2
   6  15   3 29.4083  8.1861   1
  -6  15  -3 33.2882 14.2984   1
   7 -15   3 11.0802  7.1153   3
   7 -15   3 14.8062 11.2476   2
  -7 -15  -3  5.8362 11.8859   2
  -7  15  -3 -2.8276 10.1284   1
   8 -15   3 304.174  23.415   3
  -8 -15  -3 359.104  30.398   2
   8 -15   3 349.053  27.703   2
  -8  15  -3 297.742  29.257   1
  -9 -15  -3 59.3743 17.4386   2
   9 -15   3 49.1681 15.3070   2
   9 -15   3 30.5072 11.4013   3
  -9  15  -3 45.2022 15.1876   1
  10 -15   3 450.268  31.483   3
 -10 -15  -3 475.792  39.143   2
  10 -15   3 456.976  35.380   2
 -10  15  -3 413.504  33.224   1
 -11 -15  -3 242.113  30.685   2
  11 -15   3 184.050  26.391   2
 -11  15  -3 278.160  27.306   1
 -12 -15  -3 80.0279 22.2337   2
 -12  15  -3 85.3976 16.9683   2
 -13 -15  -3 12.8663 18.8406   2
 -13  15  -3 -4.0136 10.3297   2
 -14 -15  -3 52.0525 24.6674   2
 -14  15  -3 41.4298 16.7629   2
 -15 -15  -3 -35.441  19.356   2
 -15  15  -3  6.5555 13.6835   2
  15 -16  -3 114.070  23.176   3
 -15 -16   3 29.3030 26.3832   2
  14 -16  -3  9.2045 14.3680   3
 -14 -16   3 47.4861 26.2159   2
 -13 -16   3 131.694  28.947   2
  13 -16  -3 99.0379 20.3086   3
 -12 -16   3 51.5743 23.4979   2
  12 -16  -3 48.3381 16.1360   3
 -11 -16   3 70.2418 22.4359   2
  11 -16  -3 64.3611 16.2668   3
 -11  16   3 85.9520 16.8332   1
 -10 -16   3 373.139  38.888   2
  10 -16  -3 414.695  32.722   3
 -10  16   3 370.692  31.054   1
  -9 -16   3  8.6525 16.7262   2
   9 -16  -3 11.4823  9.6774   3
  -9  16   3 27.3257 13.2218   1
   8 -16  -3 -5.8139  9.9012   3
  -8 -16   3 -27.543  13.360   2
  -8  16   3  4.6670 11.2191   1
   7 -16  -3 50.9228 12.6523   3
  -7 -16   3 28.4396 15.8708   2
   7  16  -3 51.6440 10.2183   1
  -7  16   3 40.3677 11.9336   1
  -6 -16   3 220.088  24.408   2
   6 -16  -3 209.738  23.293   3
   6  16  -3 196.654  18.848   1
  -6  16   3 216.496  23.802   1
  -5 -16   3 511.343  36.283   2
   5 -16  -3 523.095  35.812   3
  -5  16   3 561.581  36.010   1
   5  16  -3 582.757  33.311   1
  -4 -16   3 88.0296 16.0730   2
   4 -16  -3 140.555  17.650   3
   4  16  -3 101.884  15.024   1
  -4  16   3 93.4561 16.1835   1
  -3 -16   3 111.477  16.115   2
   3 -16  -3 112.996  11.326   2
   3 -16  -3 102.471  15.657   3
  -3  16   3 106.514  16.538   1
   3  16  -3 97.9752 14.5601   1
   2 -16  -3 74.8134  9.2644   2
  -2 -16   3 56.4649 10.2591   3
  -2 -16   3 49.3370 11.8741   2
   2 -16  -3 71.3077 13.6745   3
   2  16  -3 76.8607 14.2953   1
  -2  16   3 75.3791 14.0920   1
   1 -16  -3 275.795  17.576   2
  -1 -16   3 252.055  21.157   2
  -1 -16   3 243.009  19.593   3
   1 -16  -3 277.740  22.031   3
  -1  16   3 265.486  24.808   1
   1  16  -3 262.681  24.214   1
   0 -16  -3 157.170  18.536   3
   0 -16   3 200.934  19.212   2
   0 -16  -3 181.666  14.861   2
   0 -16   3 204.783  17.043   3
   0  16  -3 181.431  20.234   1
   0  16   3 178.397  20.036   1
  -1 -16  -3 791.454  45.365   3
   1 -16   3 787.822  42.090   3
   1 -16   3 780.295  43.540   2
  -1 -16  -3 811.765  40.934   2
  -1  16  -3 786.892  45.872   1
   1  16   3 818.813  44.449   1
   2 -16   3 222.337  17.797   3
   2 -16   3 231.619  21.357   2
  -2 -16  -3 223.922  22.260   3
  -2 -16  -3 234.434  18.399   2
   2  16   3 222.246  19.310   1
  -2  16  -3 243.303  24.216   1
   3 -16   3 4.89401 8.87334   2
   3 -16   3 8.18396 6.54294   3
  -3 -16  -3 8.28534 8.97834   2
  -3  16  -3  7.4041 10.5710   1
   3  16   3 -1.4338  8.6139   1
   4 -16   3 18.0425  6.8841   3
   4 -16   3 -2.9785  9.3958   2
  -4 -16  -3 6.74961 9.27370   2
  -4  16  -3 -2.2640 10.2802   1
   4  16   3 -3.6134  7.1129   1
   5 -16   3 47.7798 10.0102   3
   5 -16   3 42.7380 12.6273   2
  -5 -16  -3 44.5323 13.2838   2
  -5  16  -3 35.2853 14.5085   1
   5  16   3 48.0353 10.2176   1
  -6 -16  -3 50.4724 15.3258   2
   6 -16   3 36.7769  9.2954   3
   6 -16   3 41.1357 12.3944   2
   6  16   3 49.1197 10.0337   1
  -6  16  -3 64.8703 16.3973   1
   7 -16   3 257.826  20.990   3
  -7 -16  -3 218.388  25.225   2
   7 -16   3 291.978  26.551   2
  -7  16  -3 256.737  27.351   1
   8 -16   3 36.8776 12.9160   2
  -8 -16  -3  4.9246 14.2808   2
   8 -16   3 44.9344 11.5316   3
  -8  16  -3 15.2253 14.2100   1
  -9 -16  -3  3.4440 15.3385   2
   9 -16   3 32.3816 14.0390   2
  -9  16  -3  9.3549 14.1339   1
 -10 -16  -3 11.5148 16.1982   2
  10 -16   3 -15.230  11.221   2
 -10  16  -3  6.0463 13.1682   1
 -11 -16  -3 -4.3224 16.6707   2
  11 -16   3 -18.227  12.906   2
 -11  16  -3 16.6635 13.6722   1
 -12 -16  -3  2.2741 17.9241   2
 -12  16  -3  9.1847 10.2570   2
 -13 -16  -3 129.664  27.887   2
 -13  16  -3 144.851  22.136   2
 -14 -16  -3 91.9323 27.2289   2
 -14  16  -3 56.0794 17.7146   2
  15 -17  -3 115.431  22.999   3
 -15 -17   3 85.8682 30.9182   2
 -14 -17   3 26.3503 23.9011   2
  14 -17  -3  3.3184 13.0594   3
  13 -17  -3 115.758  22.180   3
 -13 -17   3 69.7942 26.6335   2
 -12 -17   3 17.0467 21.2514   2
  12 -17  -3  8.2582 10.6383   3
 -12  17   3 -4.7966 12.7448   1
  11 -17  -3 66.6233 16.6533   3
 -11 -17   3 36.2961 21.5362   2
 -11  17   3 52.6044 15.8001   1
  10 -17  -3  7.3034 10.1542   3
 -10 -17   3 41.2268 19.1505   2
 -10  17   3  9.2812 13.2109   1
   9 -17  -3 387.072  30.063   3
  -9 -17   3 316.029  34.419   2
  -9  17   3 269.035  28.126   1
  -8 -17   3 12.0181 13.8162   2
   8 -17  -3 -5.2327 10.2686   3
  -8  17   3 13.6994 12.7038   1
   7 -17  -3 160.971  20.929   3
  -7 -17   3 173.735  23.994   2
  -7  17   3 181.045  22.081   1
   6 -17  -3 35.5222 12.8852   3
  -6 -17   3 37.0872 15.4651   2
   6  17  -3 58.0324 11.5322   1
  -6  17   3 37.9538 12.8873   1
   5 -17  -3 31.3368 12.0626   3
  -5 -17   3 20.1258 12.6066   2
   5  17  -3 6.90473 7.82995   1
  -5  17   3 36.1224 13.4221   1
   4 -17  -3 13.0258 10.7643   3
  -4 -17   3 13.5246 11.1563   2
   4  17  -3 18.8393 10.8947   1
  -4  17   3 -12.786   8.770   1
   3 -17  -3 44.2766 13.1113   3
  -3 -17   3 26.4601 11.5723   2
   3  17  -3 38.6775 12.8305   1
  -3  17   3 68.9674 15.5320   1
  -2 -17   3 2.52962 8.82583   2
  -2 -17   3 1.64018 6.86489   3
   2 -17  -3 -5.5268  9.9048   3
  -2  17   3 -0.6242  9.3579   1
   2  17  -3 -7.1695  8.5476   1
   1 -17  -3 550.888  28.976   2
  -1 -17   3 519.040  32.646   2
   1 -17  -3 496.627  34.106   3
  -1 -17   3 551.672  31.005   3
   1  17  -3 532.696  35.481   1
  -1  17   3 442.445  33.116   1
   0 -17  -3 196.123  21.413   3
   0 -17   3 178.756  19.399   2
   0 -17   3 228.562  17.788   3
   0 -17  -3 209.710  16.816   2
   0  17  -3 170.081  22.025   1
   0  17   3 187.572  20.919   1
  -1 -17  -3 32.7661 11.3469   3
  -1 -17  -3 40.0088  9.2111   2
  -1  17  -3 56.7694 15.5096   1
   1  17   3 35.1790 12.1298   1
  -2 -17  -3 -6.8015  7.2959   2
   2 -17   3 -0.8264  9.0082   2
  -2 -17  -3 -0.2991 10.3630   3
   2 -17   3 3.53811 6.16342   3
   2  17   3 -0.4392  7.7295   1
  -2  17  -3 -3.8298  9.6480   1
   3 -17   3 263.051  22.068   2
  -3 -17  -3 246.859  21.674   2
   3 -17   3 263.649  19.090   3
   3  17   3 257.510  23.540   1
  -3  17  -3 265.682  26.655   1
  -4 -17  -3  7.7118 11.7057   2
   4 -17   3 16.9742 10.8937   2
   4 -17   3 27.9686  8.4428   3
  -4  17  -3 23.2651 13.2343   1
   4  17   3 30.4647  9.4263   1
   5 -17   3 663.442  39.686   2
   5 -17   3 619.954  35.498   3
  -5 -17  -3 638.994  39.288   2
  -5  17  -3 649.649  42.703   1
   5  17   3 576.667  34.963   1
   6 -17   3 -1.5474  7.4275   3
   6 -17   3  5.5608 10.8515   2
  -6 -17  -3 -11.331  11.290   2
  -6  17  -3 -21.887  10.071   1
   6  17   3 4.56362 7.12098   1
   7 -17   3  1.1070 11.4458   2
  -7 -17  -3 -5.7453 12.3897   2
  -7  17  -3  9.5941 14.8563   1
   8 -17   3  6.2675 11.5307   2
  -8 -17  -3  6.1934 13.6766   2
  -8  17  -3  7.5749 14.1537   1
   9 -17   3 292.042  29.256   2
  -9 -17  -3 202.287  27.917   2
  -9  17  -3 220.856  27.126   1
 -10 -17  -3 -13.805  15.410   2
  10 -17   3  3.7842 12.7106   2
 -10  17  -3 -13.319  13.062   1
  11 -17   3 495.710  37.894   2
 -11 -17  -3 385.491  40.778   2
 -11  17  -3 434.337  35.735   1
 -12 -17  -3 50.4105 22.0680   2
 -13 -17  -3 -1.3822 19.8766   2
 -13  17  -3 -0.3328 12.4006   2
 -14 -17  -3 11.5666 22.3479   2
  15 -18  -3 -3.8582 14.5842   3
  14 -18  -3 24.1302 15.3058   3
 -14 -18   3 -21.560  22.504   2
 -13 -18   3 43.9466 24.5019   2
  13 -18  -3  0.8489 13.2604   3
  12 -18  -3 131.312  22.363   3
 -12 -18   3 88.5685 26.7848   2
 -12  18   3 127.122  20.954   1
  11 -18  -3 142.740  22.715   3
 -11 -18   3 142.818  27.508   2
 -11  18   3 96.3741 19.4806   1
  10 -18  -3 299.071  30.228   3
 -10 -18   3 204.765  30.650   2
 -10  18   3 274.189  29.209   1
  -9 -18   3 103.759  23.891   2
   9 -18  -3 154.172  22.065   3
  -9  18   3 137.215  22.004   1
  -8 -18   3 44.5599 18.5246   2
   8 -18  -3 63.1286 15.2096   3
  -8  18   3 50.2089 16.8910   1
  -7 -18   3  2.6104 14.5423   2
   7 -18  -3 -1.9972  9.7550   3
  -7  18   3  6.5527 11.5221   1
   6 -18  -3 159.809  20.254   3
  -6 -18   3 136.665  21.677   2
   6  18  -3 136.408  16.450   1
  -6  18   3 150.123  21.107   1
   5 -18  -3 128.182  18.120   3
  -5 -18   3 100.321  18.095   2
  -5  18   3 102.229  19.348   1
   5  18  -3 100.201  15.184   1
  -4 -18   3 40.7076 13.8740   2
   4 -18  -3 94.0979 16.1593   3
   4  18  -3 76.9547 14.2777   1
  -4  18   3 52.7661 15.7419   1
  -3 -18   3 30.1781 12.3007   2
   3 -18  -3 61.4598 14.2561   3
  -3  18   3 34.8834 14.1972   1
   3  18  -3 39.9228 13.3542   1
  -2 -18   3 10.9526  7.8997   3
  -2 -18   3 12.4479  9.9671   2
   2 -18  -3 15.9233 11.7678   3
  -2  18   3  7.9935 10.6334   1
   2  18  -3 21.5837 11.4308   1
   1 -18  -3 47.3700 13.9021   3
  -1 -18   3 77.5925 11.7412   3
  -1 -18   3 52.8746 12.7310   2
  -1  18   3 63.5588 14.2397   1
   1  18  -3 53.3564 15.2613   1
   0 -18  -3 207.200  22.275   3
   0 -18   3 244.904  19.048   3
   0 -18   3 254.106  21.584   2
   0  18  -3 262.343  26.646   1
   0  18   3 263.272  25.588   1
  -1 -18  -3 14.1506  8.1816   2
   1 -18   3 18.2882 10.1853   2
   1 -18   3 30.2159  8.6782   3
  -1 -18  -3 25.8181 10.7555   3
  -1  18  -3 33.5843 14.2796   1
   1  18   3 36.1343 11.3898   1
   2 -18   3 310.689  25.344   2
  -2 -18  -3 310.824  22.371   2
   2 -18   3 377.814  23.152   3
  -2 -18  -3 304.117  25.864   3
  -2  18  -3 279.030  28.484   1
   2  18   3 314.412  25.886   1
  -3 -18  -3 136.729  16.518   2
   3 -18   3 157.931  18.851   2
   3 -18   3 117.558  14.154   3
   3  18   3 116.361  16.371   1
  -3  18  -3 118.950  19.417   1
   4 -18   3 126.053  14.968   3
  -4 -18  -3 181.159  19.683   2
   4 -18   3 169.032  19.349   2
   4  18   3 107.027  15.147   1
  -4  18  -3 132.323  20.668   1
  -5 -18  -3 136.712  19.196   2
   5 -18   3 125.352  18.074   2
   5  18   3 136.320  16.078   1
  -5  18  -3 104.650  19.738   1
   6 -18   3 -12.480   9.748   2
  -6 -18  -3 -2.6777 11.4154   2
  -6  18  -3 -8.8712 13.8353   1
   6  18   3 -3.5388  6.6652   1
   7 -18   3 199.743  23.706   2
[truncated: 1,632,714 more chars]
