# Supplementary material for: (N,N′-Di­ethyl­thio­urea-κS)tris­(triphenylphosphane-κP)silver(I) acetate methanol monosolvate
Source: Acta Crystallogr Sect E Struct Rep Online. 2014 May 17;70(Pt 6):m216–7. doi: 10.1107/S1600536814010824 (PMC4051053; doi:10.1107/S1600536814010824)
Supplement: Supplementary file 2 [file e-70-0m216-Isup2.hkl]

#
# h,k,l, Fc-squared, Fo-squared, sigma(Fo-squared), status flag
#
data_I
_shelx_title ' 13RN039_0m in P21/n'
_shelx_refln_list_code          4
_shelx_F_calc_maximum      447.04
_exptl_crystal_F_000      2328.00
_reflns_d_resolution_high  0.6985

loop_
 _space_group_symop_operation_xyz
 'x, y, z'
 '-x+1/2, y+1/2, -z+1/2'
 '-x, -y, -z'
 'x-1/2, -y-1/2, z-1/2'

_cell_length_a    12.9502
_cell_length_b    21.9027
_cell_length_c    19.9150
_cell_angle_alpha  90.000
_cell_angle_beta  103.201
_cell_angle_gamma  90.000

_shelx_F_squared_multiplier     1.000

loop_
 _refln_index_h
 _refln_index_k
 _refln_index_l
 _refln_F_squared_calc
 _refln_F_squared_meas
 _refln_F_squared_sigma
 _refln_observed_status
   2   0   0       4810.10       4769.10       144.10 o
   4   0   0      21941.07      24100.09       708.27 o
   6   0   0        901.01        663.73        68.63 o
   8   0   0       1318.60       1459.47       118.63 o
  10   0   0       3798.98       3263.19       291.36 o
  12   0   0       4115.72       3713.66       463.73 o
  14   0   0       1621.51       1737.72       301.34 o
  16   0   0       2353.02       2641.77       504.74 o
   2   1   0        679.28        889.72        49.21 o
   3   1   0     140834.02     154773.97      3787.29 o
   4   1   0      11402.81      11616.71       266.19 o
   5   1   0       2141.17       2422.98       111.71 o
   6   1   0         39.56         64.94        51.29 o
   7   1   0        252.25        168.27        57.80 o
   8   1   0       8453.24       8976.11       311.42 o
   9   1   0       2772.10       2436.05       169.04 o
  10   1   0      11012.83      10697.39       362.62 o
  11   1   0       9261.81       8997.25       341.03 o
  12   1   0        305.51        188.36       135.84 o
  13   1   0        731.69        907.18       173.63 o
  14   1   0       5468.73       5132.76       309.19 o
  15   1   0       9236.12       9127.27       520.69 o
  16   1   0       1836.12       1629.59       210.49 o
  17   1   0          3.69       -149.91       149.91 o
   1   2   0      57287.15      60220.66      1317.23 o
   2   2   0       3597.30       3829.23        91.50 o
   3   2   0       3610.09       3749.08       114.35 o
   4   2   0       3265.14       3908.91       327.18 o
   5   2   0      34566.21      34839.32       723.10 o
   6   2   0       3738.64       4235.70       147.91 o
   7   2   0       4674.25       4299.38       153.19 o
   8   2   0       3257.26       3512.50       193.34 o
   9   2   0        763.68        903.32       110.79 o
  10   2   0       7108.89       7013.57       281.58 o
  11   2   0       9436.41       8302.62       321.03 o
  12   2   0       1316.54       1289.02       170.95 o
  13   2   0       5718.00       6281.64       405.17 o
  14   2   0         72.67         76.96       141.07 o
  15   2   0         35.27        151.65       186.84 o
  16   2   0        254.57        344.57       160.39 o
  17   2   0        915.14        844.62       198.46 o
   1   3   0      13408.99      14082.50       372.98 o
   2   3   0       1410.88       1680.46        67.87 o
   3   3   0      18910.69      20937.39       644.34 o
   4   3   0      28313.02      29805.50       619.38 o
   5   3   0      10337.10      11639.03       504.30 o
   6   3   0        558.14        910.91        79.24 o
   7   3   0       9519.48       9830.43       260.37 o
   8   3   0       1566.00       1849.26       112.89 o
   9   3   0       6510.46       6460.28       208.63 o
  10   3   0      16647.55      14996.91       535.38 o
  11   3   0        558.73        678.21       132.33 o
  12   3   0       2559.84       2500.06       250.93 o
  13   3   0       1048.80        749.17       171.03 o
  14   3   0      10515.60       9916.30       410.69 o
  15   3   0        575.68        218.18       150.09 o
  16   3   0       2304.15       2440.87       367.06 o
  17   3   0         42.52        -85.26       159.48 o
   0   4   0     133969.19     155674.06      3909.36 o
   1   4   0          7.53         70.51        36.49 o
   2   4   0      35478.71      36147.48       661.28 o
   3   4   0      12234.21      12269.34       248.94 o
   4   4   0       3684.05       3672.27       106.31 o
   5   4   0       6269.49       6662.93       186.01 o
   6   4   0       4291.56       4072.11       185.40 o
   7   4   0       3973.04       4018.14       154.97 o
   8   4   0          5.75        -69.03        69.03 o
   9   4   0       2520.14       2501.47       172.80 o
  10   4   0       2075.06       2228.67       174.44 o
  11   4   0       3034.47       2474.96       196.16 o
  12   4   0       2374.62       2185.11       201.14 o
  13   4   0       4936.04       4627.62       283.55 o
  14   4   0          2.31          5.45       136.86 o
  15   4   0        190.53        136.87       145.65 o
  16   4   0         37.61        263.34       171.94 o
  17   4   0         22.03       -158.19       158.19 o
   1   5   0      46257.61      49017.65       972.21 o
   2   5   0      18011.27      18284.43       385.15 o
   3   5   0       5504.33       5529.62       137.73 o
   4   5   0        641.33        794.73        58.71 o
   5   5   0       6031.90       6960.18       313.82 o
   6   5   0       2723.54       3164.62       135.11 o
   7   5   0        198.10        247.57        68.97 o
   8   5   0       1127.95       1049.11       100.04 o
   9   5   0       6978.82       6876.06       228.00 o
  10   5   0       1983.36       1605.88       161.87 o
  11   5   0       2140.04       1915.19       177.17 o
  12   5   0         50.63         51.54       150.67 o
  13   5   0       1812.38       1656.25       193.31 o
  14   5   0        525.50        529.96       174.95 o
  15   5   0       4026.77       3626.94       275.33 o
  16   5   0        279.92        444.88       178.65 o
  17   5   0         69.58        -63.87       164.91 o
   0   6   0     199840.64     209176.08      5256.04 o
   1   6   0      17793.83      18198.32       385.54 o
   2   6   0       3886.36       4726.87       270.92 o
   3   6   0       1242.25       1406.74        79.73 o
   4   6   0       3564.84       3273.78       108.88 o
   5   6   0       2868.47       2743.70       103.07 o
   6   6   0       2455.95       2705.52       117.67 o
   7   6   0       3561.31       3311.74       162.78 o
   8   6   0       3969.76       3780.56       165.29 o
   9   6   0       3842.27       3683.87       191.21 o
  10   6   0       3580.14       3321.50       210.95 o
  11   6   0        186.51        139.19       119.93 o
  12   6   0       2760.36       2822.64       214.02 o
  13   6   0        837.05        675.82       158.38 o
  14   6   0       1900.13       1917.09       218.07 o
  15   6   0       1133.61       1000.39       195.78 o
  16   6   0        911.98        803.87       197.25 o
  17   6   0          2.69        -91.08       240.21 o
   1   7   0       5233.91       5668.08       244.60 o
   2   7   0      25096.79      26789.93       557.10 o
   3   7   0      11324.27      11562.12       269.80 o
   4   7   0      25067.94      24419.05       518.49 o
   5   7   0        251.02        351.04        61.41 o
   6   7   0          5.15        -22.72        47.10 o
   7   7   0        642.61        650.13        55.45 o
   8   7   0       4948.42       4899.72       231.63 o
   9   7   0       1396.69       1445.42       121.03 o
  10   7   0       3253.14       3310.53       176.74 o
  11   7   0       3466.88       3371.44       227.58 o
  12   7   0         42.08        162.52       147.47 o
  13   7   0       2534.22       2422.61       357.59 o
  14   7   0       3425.85       3139.62       253.86 o
  15   7   0        473.16        335.91       167.40 o
  16   7   0       4110.61       3436.40       290.59 o
  17   7   0        135.88         19.96       173.54 o
   0   8   0       1215.20       1781.45       115.42 o
   1   8   0      28587.03      28242.37       588.52 o
   2   8   0        146.35        127.89        91.83 o
   3   8   0       1080.76       1254.24        82.65 o
   4   8   0       3500.80       4087.00       217.46 o
   5   8   0      55020.53      56565.30      1145.74 o
   6   8   0       6470.55       6079.17       169.32 o
   7   8   0       7398.22       6900.45       257.90 o
   8   8   0        776.24        724.04       107.11 o
   9   8   0        437.54        378.01        91.96 o
  10   8   0       6608.37       6108.91       244.06 o
  11   8   0       2984.86       2671.56       204.55 o
  12   8   0        230.97        158.13       125.90 o
  13   8   0       2904.45       2655.40       220.89 o
  14   8   0         48.52        -63.72       146.77 o
  15   8   0        188.12         44.49       159.32 o
  16   8   0        989.64        603.08       189.18 o
  17   8   0        805.78        584.28       191.43 o
   1   9   0       7145.54       7955.79       450.19 o
   2   9   0      19706.91      21238.85       460.42 o
   3   9   0      17355.43      16715.33       377.44 o
   4   9   0        891.65        733.93        78.11 o
   5   9   0      24536.18      23834.01       839.67 o
   6   9   0        392.28        268.93        73.50 o
   7   9   0       6639.67       6187.21       195.43 o
   8   9   0        542.47        533.14       102.98 o
   9   9   0      13424.52      12912.13       354.76 o
  10   9   0       4033.44       3566.27       189.09 o
  11   9   0        368.11        293.54       122.12 o
  12   9   0        161.86         86.62       128.40 o
  13   9   0        815.54        808.76       157.49 o
  14   9   0       1718.91       2141.71       220.64 o
  15   9   0       5502.60       4968.29       325.90 o
  16   9   0        231.23        129.00       178.09 o
  17   9   0        382.34        431.95       236.20 o
   0  10   0       6471.16       6388.73       236.14 o
   1  10   0       4260.33       4656.13       152.63 o
   2  10   0      14622.59      15602.38       545.60 o
   3  10   0       1394.82       1553.24        98.31 o
   4  10   0         52.91         78.88        61.11 o
   5  10   0        412.94        307.28        70.63 o
   6  10   0      22855.98      22571.64       504.58 o
   7  10   0        751.75        778.17        84.87 o
   8  10   0        257.67        201.34        97.59 o
   9  10   0        213.40        252.72       107.17 o
  10  10   0       2361.31       2450.86       160.34 o
  11  10   0        636.52        669.18       141.07 o
  12  10   0       3381.47       3626.34       241.43 o
  13  10   0         36.13         71.18       139.03 o
  14  10   0        215.71        111.02       146.87 o
  15  10   0          8.59       -139.13       154.04 o
  16  10   0          0.25       -141.85       148.89 o
  17  10   0         75.55        114.33       614.95 o
   1  11   0       3889.93       4152.61       148.25 o
   2  11   0       4977.37       4722.17       161.26 o
   3  11   0        442.08        714.02       138.18 o
   4  11   0       5984.87       5803.46       183.85 o
   5  11   0       3147.75       3192.67       190.30 o
   6  11   0       3231.17       3163.94       176.58 o
   7  11   0        578.85        757.38       137.53 o
   8  11   0      15926.55      14272.58       421.88 o
   9  11   0       9604.43       9105.22       374.94 o
  10  11   0         33.37        168.22       104.58 o
  11  11   0          2.71        -44.40       161.05 o
  12  11   0          0.11          9.01       133.10 o
  13  11   0        119.14        182.25       148.36 o
  14  11   0        102.28        165.18       164.19 o
  15  11   0        204.90         27.26       173.48 o
  16  11   0        825.79        402.84       276.08 o
   0  12   0        409.73        391.94        96.56 o
   1  12   0      10898.82      10800.78       276.07 o
   2  12   0       1676.94       1854.36       109.26 o
   3  12   0        179.95        170.60        67.59 o
   4  12   0        575.30        774.31        87.91 o
   5  12   0      11187.17      10576.40       281.25 o
   6  12   0       3780.51       4027.11       262.47 o
   7  12   0       3995.96       3938.37       169.95 o
   8  12   0        978.72       1191.80       135.58 o
   9  12   0        125.66        196.06       107.20 o
  10  12   0        120.08        172.71       110.98 o
  11  12   0       2259.49       2178.31       186.51 o
  12  12   0        132.47        305.46       149.49 o
  13  12   0        617.39        465.27       166.86 o
  14  12   0        500.17        386.75       204.58 o
  15  12   0       1127.88       1367.67       234.26 o
  16  12   0          3.51       -170.63       170.63 o
   1  13   0         23.60         57.16        58.42 o
   2  13   0       2568.82       3220.61       144.36 o
   3  13   0        323.41        446.44        80.95 o
   4  13   0       7760.16       7350.41       221.73 o
   5  13   0        575.02        720.32        90.38 o
   6  13   0       7159.84       6553.68       214.59 o
   7  13   0          0.16        -69.42        69.42 o
   8  13   0      16293.40      15357.06       453.92 o
   9  13   0        952.97        990.76       190.76 o
  10  13   0        327.61        316.93       134.55 o
  11  13   0         76.87        -72.29       104.70 o
  12  13   0        676.63        575.39       228.69 o
  13  13   0        442.69        392.94       170.75 o
  14  13   0        839.65        975.20       213.03 o
  15  13   0         55.18        142.24       183.34 o
  16  13   0        785.42        465.79       270.01 o
   0  14   0       1039.88       1185.82       158.89 o
   1  14   0       2124.96       2301.88       116.32 o
   2  14   0       3748.16       3975.25       164.06 o
   3  14   0       4535.48       4581.31       180.83 o
   4  14   0        578.94        677.22        89.59 o
   5  14   0       9255.18       9136.93       264.55 o
   6  14   0       4320.45       4264.28       182.19 o
   7  14   0       7547.12       7503.61       286.17 o
   8  14   0        110.87        124.14       105.66 o
   9  14   0       1808.42       1551.12       160.56 o
  10  14   0         16.15       -134.11       134.11 o
  11  14   0       3318.17       3543.43       229.28 o
  12  14   0          9.13          6.27       144.77 o
  13  14   0          2.26        -20.07       148.48 o
  14  14   0        909.25       1015.99       214.83 o
  15  14   0         41.35       -169.71       213.92 o
  16  14   0        129.29         42.01       281.18 o
   1  15   0        152.79        132.70        67.78 o
   2  15   0        839.20        681.73       107.50 o
   3  15   0       8728.53       8596.83       254.90 o
   4  15   0       1288.29       1325.53       114.51 o
   5  15   0      13277.81      13049.99       345.65 o
   6  15   0        751.12        682.86        98.48 o
   7  15   0        391.44        450.26       113.01 o
   8  15   0       1668.24       1511.65       158.15 o
   9  15   0       6841.40       6634.31       294.79 o
  10  15   0        380.36        328.15       155.61 o
  11  15   0       1666.42       1846.14       182.55 o
  12  15   0       2401.44       2801.54       389.40 o
  13  15   0       1377.07       1089.67       279.99 o
  14  15   0        249.25         91.03       299.23 o
  15  15   0       4604.28       4858.45      1059.35 o
   0  16   0       3932.08       4006.68       228.85 o
   1  16   0       7014.18       6844.04       206.31 o
   2  16   0      11997.53      11589.69       286.68 o
   3  16   0       1957.81       1772.82       126.20 o
   4  16   0       6648.10       6473.18       230.09 o
   5  16   0       8697.65       8211.25       258.32 o
   6  16   0      19192.32      18990.69       468.52 o
   7  16   0         54.38       -112.04       112.04 o
   8  16   0         38.55          0.23       177.40 o
   9  16   0        318.56        423.24       144.13 o
  10  16   0       2406.32       2459.76       204.72 o
  11  16   0        142.70        161.06       159.02 o
  12  16   0        507.83        611.69       228.83 o
  13  16   0       2232.93       2072.61       420.10 o
  14  16   0       1287.61       1354.13       288.85 o
  15  16   0         41.23        364.42       500.01 o
   1  17   0       2802.10       2918.56       144.65 o
   2  17   0      15051.72      14609.44       345.45 o
   3  17   0        119.67         24.91        86.54 o
   4  17   0        220.20        241.41       103.03 o
   5  17   0       1113.76        987.23       114.89 o
   6  17   0       1133.93       1302.90       124.58 o
   7  17   0        306.04        225.20       115.17 o
   8  17   0       4429.57       4590.90       256.71 o
   9  17   0        207.53        320.61       133.78 o
  10  17   0       9073.27       9672.86       762.64 o
  11  17   0         45.45       -113.88       177.50 o
  12  17   0         71.36         14.97       384.93 o
  13  17   0          5.43        235.07       450.97 o
  14  17   0       4822.30       4371.12       741.23 o
  15  17   0        174.67        300.63       518.51 o
   0  18   0       8005.53       7341.88       316.35 o
   1  18   0       8457.64       7944.52       235.71 o
   2  18   0        290.86        582.35        92.24 o
   3  18   0       1078.54       1143.67       118.55 o
   4  18   0       2299.83       2420.41       163.04 o
   5  18   0       6506.51       6657.75       244.09 o
   6  18   0        602.52        699.23       111.01 o
   7  18   0       3167.61       3494.45       268.01 o
   8  18   0        251.36        353.44       154.63 o
   9  18   0       1998.27       1786.13       224.05 o
  10  18   0        123.98        358.21       214.88 o
  11  18   0       1407.77       1319.14       222.88 o
  12  18   0       3100.51       3134.99       638.39 o
  13  18   0         96.47        316.92       465.50 o
  14  18   0        257.61       -192.74       453.48 o
   1  19   0       2633.50       2831.86       150.63 o
   2  19   0        399.38        399.12        89.93 o
   3  19   0       6778.02       6362.00       215.85 o
   4  19   0         24.71         32.19        96.51 o
   5  19   0        610.07        944.85       149.05 o
   6  19   0        376.70        396.57       117.70 o
   7  19   0         15.34         49.96       299.35 o
   8  19   0        948.34        930.16       196.02 o
   9  19   0        980.28       1150.65       214.25 o
  10  19   0         10.34        -28.72       148.22 o
  11  19   0       3960.74       3502.70       628.12 o
  12  19   0          3.02        207.39       446.29 o
  13  19   0       1131.51       1956.49       613.21 o
  14  19   0        446.61       1073.34       567.26 o
   0  20   0       5396.53       5236.85       290.23 o
   1  20   0        829.46       1118.56       111.65 o
   2  20   0       2242.36       2224.63       158.85 o
   3  20   0        915.22        967.20       120.31 o
   4  20   0        191.06        460.73       127.49 o
   5  20   0        229.97        181.61       114.83 o
   6  20   0       5036.34       4865.80       260.25 o
   7  20   0         98.01       -122.46       141.67 o
   8  20   0         92.55        -69.16       222.99 o
   9  20   0        593.59        815.33       268.95 o
  10  20   0         19.29        175.83       268.85 o
  11  20   0          4.03       -248.40       248.40 o
  12  20   0        160.91        541.46       529.03 o
  13  20   0       1150.97       1214.60       600.46 o
   1  21   0        107.82        206.73       106.22 o
   2  21   0       1502.22       1716.55       146.57 o
   3  21   0       2898.96       2691.90       172.83 o
   4  21   0         10.41          5.91       108.63 o
   5  21   0       1034.23       1147.70       152.94 o
   6  21   0         91.11        161.13       154.73 o
   7  21   0        797.98        675.44       339.39 o
   8  21   0        562.61        988.30       293.72 o
   9  21   0       1335.91       1707.35       397.40 o
  10  21   0       6822.95       6934.16       675.92 o
  11  21   0       1124.67        888.17       516.58 o
  12  21   0       1022.80        820.13       518.53 o
  13  21   0        588.10       1175.58       608.64 o
   0  22   0          2.98        382.90       181.84 o
   1  22   0       9313.09       8458.82       335.71 o
   2  22   0        782.47        417.14       166.26 o
   3  22   0       2508.29       2452.34       195.76 o
   4  22   0        179.47        185.08       108.88 o
   5  22   0        747.02        914.45       156.65 o
   6  22   0       2488.56       2873.71       346.47 o
   7  22   0         17.73        -87.72       234.74 o
   8  22   0        208.18        -12.62       321.10 o
   9  22   0        959.20        929.40       322.70 o
  10  22   0        106.48       -140.26       524.27 o
  11  22   0         86.69       -109.15       580.04 o
  12  22   0        240.64        156.64       484.40 o
   1  23   0        805.63        749.79       140.54 o
   2  23   0       5517.60       5414.48       284.99 o
   3  23   0         65.83        -69.05       113.31 o
   4  23   0        348.43        429.56       202.63 o
   5  23   0        548.83        736.38       311.33 o
   6  23   0        332.95        211.89       332.61 o
   7  23   0        224.82        634.25       257.43 o
   8  23   0        780.05        767.34       315.08 o
   9  23   0        195.19        562.87       313.59 o
  10  23   0       2969.69       4019.35      1005.60 o
  11  23   0       1499.66       1278.66       511.64 o
  12  23   0        976.51        227.09       723.41 o
   0  24   0      18721.22      18488.86       787.99 o
   1  24   0       3347.61       3012.20       223.21 o
   2  24   0       1093.05        911.72       190.76 o
   3  24   0       1369.75       1202.58       195.87 o
   4  24   0       2932.92       2782.05       396.68 o
   5  24   0       2803.13       2706.35       558.37 o
   6  24   0       1728.11       1979.53       466.15 o
   7  24   0         28.94        229.01       422.94 o
   8  24   0          5.18        200.02       345.82 o
   9  24   0         35.49       -342.96       366.45 o
  10  24   0         20.41       -317.19       317.19 o
  11  24   0        239.62         84.28       404.75 o
   1  25   0       1919.80       2064.13       306.65 o
   2  25   0        136.20        195.34       154.86 o
   3  25   0       5498.56       5718.16       361.10 o
   4  25   0        143.51        -68.05       149.15 o
   5  25   0        809.17        683.86       183.20 o
   6  25   0        107.57        292.59       243.27 o
   7  25   0         16.78       -391.41       391.41 o
   8  25   0         82.06        269.32       417.30 o
   9  25   0       2691.65       2687.69       615.03 o
  10  25   0        704.61       1314.30       505.06 o
   0  26   0       3812.73       4329.46       595.90 o
   1  26   0       2417.27       1947.26       309.50 o
   2  26   0        186.55        257.26       391.22 o
   3  26   0         24.64        128.84       260.24 o
   4  26   0       2812.16       3056.90       368.15 o
   5  26   0       2042.49       2250.83       337.16 o
   6  26   0        190.21        692.85       270.76 o
   7  26   0        616.48        712.54       470.74 o
   8  26   0        339.44        535.84       468.59 o
   9  26   0        216.69        191.87       418.99 o
   1  27   0        106.60        355.30       211.22 o
   2  27   0       1087.37       1083.25       382.15 o
   3  27   0          3.80        -33.45       193.79 o
   4  27   0       1988.30       2174.16       330.42 o
   5  27   0        260.82        393.10       413.90 o
   6  27   0       1265.04       1384.10       542.57 o
   7  27   0        285.22        -12.99       441.29 o
   8  27   0       1081.13       1255.76       544.64 o
   9  27   0        840.96        459.57       494.87 o
   0  28   0         18.00        -48.01       303.63 o
   1  28   0       1659.64       1671.87       305.85 o
   2  28   0        333.36        450.55       309.75 o
   3  28   0        422.08        771.59       484.25 o
   4  28   0        210.98        287.83       242.58 o
   5  28   0        508.75        920.61       504.34 o
   6  28   0        598.96        760.77       494.41 o
   7  28   0        794.62        590.97       457.14 o
   1  29   0          0.74         63.73       199.25 o
   2  29   0        194.06        510.38       256.79 o
   3  29   0        300.56        332.61       228.44 o
   4  29   0        898.57       1343.43       315.89 o
   5  29   0        335.09        535.70       512.26 o
   0  30   0       1520.46       1981.43       465.10 o
   1  30   0        265.19         54.16       213.72 o
   2  30   0         52.37        722.40       274.55 o
   3  30   0        296.38        386.53       243.48 o
   4  30   0        473.03        622.80       475.99 o
   1  31   0        932.85       1193.91       311.80 o
   2  31   0        100.85         86.12       316.59 o
 -17   0   1       1036.01        767.98       587.68 o
 -15   0   1       1806.83       2330.07       333.87 o
 -13   0   1      10505.74      10801.67      1275.64 o
 -11   0   1       8953.14       7877.72       444.43 o
  -9   0   1        756.77        943.10       168.69 o
  -7   0   1        418.06        707.30        70.62 o
  -5   0   1      25938.54      26127.73       701.86 o
  -3   0   1      83411.04      91001.05      2298.48 o
   3   0   1      72604.00      78773.75      1997.55 o
   5   0   1     104324.12     108787.60      2764.15 o
   7   0   1      14389.14      15327.45       557.65 o
   9   0   1       3106.29       2993.20       260.36 o
  11   0   1       4397.89       3935.80       584.23 o
  13   0   1       7581.11       7232.35       508.06 o
  15   0   1         48.77       -179.43       203.06 o
  17   0   1        967.91        804.67       268.65 o
 -18   1   1       1171.01       1310.58       478.08 o
 -17   1   1        159.91        103.12       185.64 o
 -16   1   1       2052.84       1621.50       211.20 o
 -15   1   1       9069.59       8814.50       391.34 o
 -14   1   1      12000.83      11623.29       435.66 o
 -13   1   1        429.91        392.66       155.14 o
 -12   1   1        856.96        853.01       159.43 o
 -11   1   1        686.89        448.58       179.81 o
 -10   1   1       6762.31       6288.25       268.46 o
  -9   1   1      12634.66      12028.58       372.36 o
  -8   1   1        528.34        607.96       109.71 o
  -7   1   1       1274.50       1668.43       203.31 o
  -6   1   1        301.41        266.50        55.68 o
  -5   1   1      11394.71      13351.10       640.52 o
  -4   1   1        779.21        741.60        41.88 o
  -3   1   1      14629.96      16265.96       437.91 o
  -2   1   1      15024.04      16168.88       301.66 o
   2   1   1      24137.20      26342.29       482.10 o
   3   1   1      59486.45      64198.11      1155.01 o
   4   1   1      58927.18      62720.82      1241.26 o
   5   1   1      11835.22      11952.10       249.96 o
   6   1   1        482.67        425.03        39.73 o
   7   1   1         76.91        177.80        57.53 o
   8   1   1       2432.40       2801.67       191.52 o
   9   1   1       7906.81       7527.53       283.03 o
  10   1   1       8963.24       8393.89       313.45 o
  11   1   1       1474.20       1601.53       168.98 o
  12   1   1       3596.90       2863.23       221.26 o
  13   1   1        370.44        227.23       152.44 o
  14   1   1       5321.83       5503.36       327.76 o
  15   1   1       4033.01       3913.19       283.21 o
  16   1   1        853.47       1251.56       207.79 o
  17   1   1       1447.41       1600.37       219.03 o
 -18   2   1       1006.17        450.57       281.05 o
 -17   2   1         32.39       -156.03       156.03 o
 -16   2   1         51.28        247.72       169.68 o
 -15   2   1       1049.96        995.14       181.23 o
 -14   2   1        331.26        244.78       162.77 o
 -13   2   1        972.33       1212.92       175.68 o
 -12   2   1      20963.75      19051.21       570.76 o
 -11   2   1          0.39          6.35       107.78 o
 -10   2   1       2390.25       1875.65       207.07 o
  -9   2   1       2029.63       2177.57       122.66 o
  -8   2   1       1877.70       1985.68       111.96 o
  -7   2   1       1047.14       1331.37       144.69 o
  -6   2   1      10841.81       9962.57       401.27 o
  -5   2   1          9.35          9.50        52.14 o
  -4   2   1       5295.50       5139.46       148.00 o
  -3   2   1       5093.61       5436.88       125.52 o
  -2   2   1        152.79        264.00        86.11 o
  -1   2   1      10409.77      11066.31       255.18 o
   2   2   1        125.28        111.12        31.35 o
   3   2   1      13157.51      13735.20       269.92 o
   4   2   1      29994.44      31084.99       579.49 o
   5   2   1         18.05         33.08        70.29 o
   6   2   1       6366.30       5961.04       177.41 o
   7   2   1          8.55         69.31        57.16 o
   8   2   1      14284.52      15030.51       368.41 o
   9   2   1       2656.65       2915.16       183.08 o
  10   2   1       3435.17       3004.07       197.48 o
  11   2   1         23.38         61.44       117.51 o
  12   2   1       5939.30       5942.44       308.06 o
  13   2   1        434.44        215.76       158.60 o
  14   2   1       3040.87       3165.72       253.94 o
  15   2   1          1.66         -8.00       142.51 o
  16   2   1          0.20         80.51       155.14 o
  17   2   1          2.95         68.52       145.74 o
 -18   3   1          0.68       -152.37       343.30 o
 -17   3   1          2.12        210.90       163.75 o
 -16   3   1        700.95        554.62       270.22 o
 -15   3   1       5062.62       5331.11       404.07 o
 -14   3   1        593.41        921.14       179.43 o
 -13   3   1       1255.51       1301.00       185.92 o
 -12   3   1       2238.49       2207.94       191.72 o
 -11   3   1      14502.30      13189.45       424.31 o
 -10   3   1         39.13        -98.95        98.95 o
  -9   3   1       5947.63       6186.35       283.75 o
  -8   3   1       5172.22       5130.34       173.96 o
  -7   3   1         28.94         28.60        57.95 o
  -6   3   1        285.43        358.63        65.41 o
  -5   3   1        605.01        902.48       131.11 o
  -4   3   1      19206.85      19949.42       384.42 o
  -3   3   1      44738.60      46665.24       850.41 o
  -2   3   1        306.65        379.44        39.63 o
   0   3   1          9.13         32.56        23.90 o
   1   3   1        597.11        784.09       100.43 o
   2   3   1      16290.10      17455.98       331.81 o
   3   3   1       1199.75       1387.61        70.79 o
   4   3   1      18178.41      18479.79       360.33 o
   5   3   1       2161.32       2064.40       101.00 o
   6   3   1         30.09        -26.62        60.35 o
   7   3   1       2043.76       2296.94       120.11 o
   8   3   1        457.63        594.65        77.34 o
   9   3   1       1287.39       1223.65       118.81 o
  10   3   1         62.58        -19.13        95.12 o
  11   3   1       6005.10       5591.39       353.15 o
  12   3   1        294.03        336.25       137.07 o
  13   3   1        101.60        191.12       135.53 o
  14   3   1        133.06        119.19       145.66 o
  15   3   1       4641.52       4585.37       340.77 o
  16   3   1        196.64        143.89       157.72 o
  17   3   1       1967.18       1802.06       241.25 o
 -18   4   1         91.84         63.23       352.02 o
 -17   4   1         91.40        -78.45       157.70 o
 -16   4   1        845.87        592.74       182.25 o
 -15   4   1        101.26        341.88       156.07 o
 -14   4   1        136.55        307.02       168.02 o
 -13   4   1        106.89        268.07       135.55 o
 -12   4   1       2844.64       2577.40       211.33 o
 -11   4   1       4437.03       3854.49       256.51 o
 -10   4   1         52.00         -3.96       116.73 o
  -9   4   1       2328.05       2192.12       145.81 o
  -8   4   1         27.05        122.33        66.06 o
  -7   4   1       3623.17       3599.18       205.38 o
  -6   4   1       1051.13       1243.83        89.62 o
  -5   4   1       4025.85       3737.54       107.52 o
  -4   4   1       1912.00       2311.49       149.48 o
  -3   4   1      19112.09      19658.97       377.78 o
  -2   4   1       3375.92       3760.25       111.74 o
  -1   4   1      16174.74      16213.99       337.68 o
   0   4   1      12603.95      15248.60       554.16 o
   1   4   1        585.34        583.75        54.72 o
   2   4   1      31910.23      33764.02       754.48 o
   3   4   1       2655.40       2739.52        90.55 o
   4   4   1      26961.01      27474.31       520.78 o
   5   4   1       2895.31       2820.82        92.99 o
   6   4   1       2060.90       2247.01       115.33 o
   7   4   1      11563.94      12589.53       316.78 o
   8   4   1        160.91        161.55        71.08 o
   9   4   1         15.87        -53.11        69.35 o
  10   4   1         33.83        -95.39        95.39 o
  11   4   1        156.60        301.67       126.51 o
  12   4   1          2.91       -117.52       117.52 o
  13   4   1        564.89        633.11       163.36 o
  14   4   1        373.29        342.31       152.59 o
  15   4   1        262.51        298.73       176.29 o
  16   4   1          0.07        -81.51       145.28 o
  17   4   1        285.73        310.95       240.22 o
 -17   5   1         35.11        -85.48       253.02 o
 -16   5   1       3176.13       2478.98       256.74 o
 -15   5   1       1037.65       1222.20       196.19 o
 -14   5   1       5786.41       5796.67       319.14 o
 -13   5   1         35.50        -94.89       118.17 o
 -12   5   1        105.95         61.33       130.66 o
 -11   5   1         11.58        -52.55       109.48 o
 -10   5   1       6340.55       5734.54       265.90 o
  -9   5   1        141.51        230.19        81.21 o
  -8   5   1       6432.39       6266.00       204.25 o
  -7   5   1          0.12        -54.77        57.88 o
  -6   5   1        352.58        331.47        69.52 o
  -5   5   1       1609.20       1709.68        95.55 o
  -4   5   1       3813.79       3635.35       108.69 o
  -3   5   1       2784.29       2816.86        92.41 o
  -2   5   1       3354.97       3196.46       104.92 o
  -1   5   1     129450.72     153020.44      7103.76 o
   0   5   1       9202.88       9478.25       196.48 o
   1   5   1      10671.48      11621.02       573.34 o
   2   5   1       2644.58       2509.31        94.92 o
   3   5   1         16.91         26.49        52.67 o
   4   5   1      23168.96      23856.32       460.35 o
   5   5   1       7641.16       8006.33       187.61 o
   6   5   1       2907.92       2733.89        95.61 o
   7   5   1        139.72        177.18        68.96 o
   8   5   1       3292.83       3319.06       150.81 o
   9   5   1        989.22        946.57       103.91 o
  10   5   1      14320.24      13391.55       422.10 o
  11   5   1         32.51       -115.55       117.91 o
  12   5   1       1757.70       1420.00       231.66 o
  13   5   1        250.20        314.09       143.18 o
  14   5   1       3627.43       4047.45       290.82 o
  15   5   1       1069.45       1046.18       193.89 o
  16   5   1        734.22        811.86       197.04 o
  17   5   1         53.16        -89.12       167.04 o
 -17   6   1        198.84        211.55       195.37 o
 -16   6   1        568.37        775.43       199.22 o
 -15   6   1        784.15        532.87       169.68 o
 -14   6   1        133.69         85.84       151.56 o
 -13   6   1       2004.01       2079.83       205.25 o
 -12   6   1        164.91         99.26       115.83 o
 -11   6   1       2856.23       2309.86       185.43 o
 -10   6   1       1283.02       1300.41       121.06 o
  -9   6   1        609.09        641.66        94.53 o
  -8   6   1        700.55        771.39        92.87 o
  -7   6   1       1419.55       1282.59       100.56 o
  -6   6   1      11302.01      10622.43       329.85 o
  -5   6   1      19632.80      19473.02       389.60 o
  -4   6   1        781.32        846.49        75.47 o
  -3   6   1          2.21         25.34        43.15 o
  -2   6   1       4586.50       6814.08       521.78 o
  -1   6   1      21579.27      21920.05       457.92 o
   0   6   1        450.05        823.89       118.14 o
   1   6   1      13924.29      13799.09       301.74 o
   2   6   1       9544.23      10158.28       263.65 o
   3   6   1        627.50        670.15        63.89 o
   4   6   1       1905.02       2041.42       141.06 o
   5   6   1      29211.14      28950.37       557.90 o
   6   6   1       1183.73       1147.43        68.81 o
   7   6   1       6898.67       6771.66       209.47 o
   8   6   1        453.46        560.49       114.05 o
   9   6   1       2225.61       2117.81       137.04 o
  10   6   1       1590.77       1451.72       159.56 o
  11   6   1       1711.21       1299.91       159.12 o
  12   6   1        101.19        197.02       123.39 o
  13   6   1       2960.24       2843.20       288.46 o
  14   6   1        214.20        339.41       192.45 o
  15   6   1          9.93        -81.12       142.79 o
  16   6   1        534.30        628.21       269.95 o
  17   6   1        583.09        462.63       193.47 o
 -17   7   1        589.99        177.09       181.42 o
 -16   7   1         24.98        -85.01       163.29 o
 -15   7   1       6884.15       6066.98       345.56 o
 -14   7   1       7069.15       6515.86       347.14 o
 -13   7   1          3.12        212.36       135.84 o
 -12   7   1         44.02        -89.44       114.60 o
 -11   7   1       4745.61       4460.27       256.82 o
 -10   7   1       6558.67       6046.13       232.60 o
  -9   7   1      17031.54      16021.37       406.04 o
  -8   7   1         50.83         14.66        71.83 o
  -7   7   1       6680.12       6660.13       250.02 o
  -6   7   1          9.72         -1.90        46.96 o
  -5   7   1       2304.86       2228.75       134.19 o
  -4   7   1        188.87        322.53        54.56 o
  -3   7   1       2312.80       2152.18        97.00 o
  -2   7   1      11566.33      11899.94       273.29 o
  -1   7   1      41155.32      44617.92       897.69 o
   0   7   1       8540.46       8924.09       197.19 o
   1   7   1        476.80        647.48        63.29 o
   2   7   1       6011.88       6486.07       171.72 o
   3   7   1       1364.60       1421.27        83.07 o
   4   7   1         43.52         66.93        54.30 o
   5   7   1      15350.05      15257.48       321.68 o
   6   7   1       6919.90       6975.98       180.00 o
   7   7   1       1079.96        978.30        65.16 o
   8   7   1       2586.28       2823.28       151.84 o
   9   7   1      22401.27      21051.16       504.93 o
  10   7   1      10882.15      10337.39       310.94 o
  11   7   1       4686.13       4398.24       254.63 o
  12   7   1        234.73         74.64       120.30 o
  13   7   1        551.33        522.17       157.69 o
  14   7   1       2202.15       2264.79       383.63 o
  15   7   1       2801.13       3005.74       263.34 o
  16   7   1         30.67        120.84       189.13 o
  17   7   1       1989.70       2092.67       251.30 o
 -17   8   1        229.08        541.15       197.22 o
 -16   8   1        624.96        836.75       187.74 o
 -15   8   1        207.66        113.73       181.00 o
 -14   8   1         17.35       -130.60       130.60 o
 -13   8   1        660.63        262.01       139.31 o
 -12   8   1       5396.94       5309.13       286.04 o
 -11   8   1       1558.86       1682.44       172.30 o
 -10   8   1      11282.22      11005.69       324.11 o
  -9   8   1       2870.27       2492.77       150.42 o
  -8   8   1        139.24        132.03        89.60 o
  -7   8   1       5774.93       6072.82       171.50 o
  -6   8   1      25937.09      25053.03       522.64 o
  -5   8   1         14.80        -16.59        64.40 o
  -4   8   1      23187.17      24022.24       515.18 o
  -3   8   1        690.54        697.90        69.58 o
  -2   8   1       6136.93       6136.95       273.81 o
  -1   8   1        715.79        811.32        68.99 o
   0   8   1      58241.08      63055.96      1161.47 o
   1   8   1      11743.27      12161.73       280.94 o
   2   8   1      16142.84      16387.92       363.06 o
   3   8   1       3165.97       3268.16       121.84 o
   4   8   1      13275.71      13125.56       308.23 o
   5   8   1         37.16        159.60        62.90 o
   6   8   1      21955.21      21397.06       474.94 o
   7   8   1       3391.15       3455.07       126.67 o
   8   8   1       1346.29       1161.75       111.85 o
   9   8   1       3206.46       3070.98       186.66 o
  10   8   1       2256.56       2192.93       161.63 o
  11   8   1          1.84          8.56       110.41 o
  12   8   1       1006.63       1220.43       162.06 o
  13   8   1        528.84        510.96       151.68 o
  14   8   1       2727.29       2482.50       289.17 o
  15   8   1        260.15        336.77       169.82 o
  16   8   1         98.39        110.05       163.01 o
  17   8   1        242.22        429.50       240.39 o
 -17   9   1          0.70       -131.54       170.90 o
 -16   9   1       7837.35       8860.41       436.30 o
 -15   9   1       2562.63       2163.09       224.55 o
 -14   9   1       1929.72       1871.56       209.51 o
 -13   9   1        806.05        574.91       251.83 o
 -12   9   1       1331.95       1342.15       175.72 o
 -11   9   1       2029.55       2030.82       207.71 o
 -10   9   1       3401.89       3205.62       180.63 o
  -9   9   1       3219.39       2998.67       168.70 o
  -8   9   1      13303.63      12893.39       387.29 o
  -7   9   1       1078.11       1049.44        87.61 o
  -6   9   1         26.40          5.93        53.28 o
  -5   9   1        821.91        917.62        84.33 o
  -4   9   1      26910.90      25850.91       555.27 o
  -3   9   1       5908.02       6257.43       247.21 o
  -2   9   1        560.12        469.66        66.73 o
  -1   9   1      14755.92      16109.17       489.70 o
   0   9   1       4104.24       4461.09       131.26 o
   1   9   1        437.88        451.78        67.45 o
   2   9   1        862.40       1095.65        80.91 o
   3   9   1       4305.79       4410.64       165.46 o
   4   9   1      17778.58      17749.10       401.46 o
   5   9   1       1001.38        816.90        80.24 o
   6   9   1       4423.44       4512.30       156.19 o
   7   9   1          1.84         22.19        60.14 o
   8   9   1      12281.51      11257.31       314.92 o
   9   9   1       1325.36       1147.16       131.35 o
  10   9   1       8052.45       7906.49       272.76 o
  11   9   1       4648.15       4364.18       250.06 o
  12   9   1        192.16         44.73       138.45 o
  13   9   1        829.18       1041.72       172.85 o
  14   9   1       3798.74       4196.48       286.84 o
  15   9   1        858.64       1121.60       198.50 o
  16   9   1       3359.56       3379.46       289.42 o
  17   9   1        354.46        710.63       248.89 o
 -17  10   1       1587.45       1360.87       285.73 o
 -16  10   1         69.36        167.41       168.71 o
 -15  10   1        153.28        221.46       157.21 o
 -14  10   1        548.39        245.09       167.18 o
 -13  10   1          7.68        -27.21       129.19 o
 -12  10   1        542.75        299.02       132.22 o
 -11  10   1       5909.91       5911.57       410.77 o
 -10  10   1       2309.46       2231.02       153.13 o
  -9  10   1       8080.83       7830.50       259.74 o
  -8  10   1       2408.03       2615.95       175.61 o
  -7  10   1      11104.38      10648.98       258.61 o
  -6  10   1        930.13        944.80       159.40 o
  -5  10   1      29906.55      28139.16       608.18 o
  -4  10   1       4450.19       5157.09       339.27 o
  -3  10   1        998.98       1098.88        87.45 o
  -2  10   1        287.02        220.92       112.51 o
  -1  10   1      32868.92      33776.25       705.78 o
   0  10   1        103.23        132.09        57.81 o
   1  10   1       2884.89       2645.92       117.34 o
   2  10   1        152.28        133.06        61.61 o
   3  10   1          9.35         42.38        63.33 o
   4  10   1       2313.78       2516.92       138.27 o
   5  10   1      19934.76      19954.65       452.42 o
   6  10   1       1206.64       1221.59        96.85 o
   7  10   1      10652.95      10403.52       297.26 o
   8  10   1        568.31        572.30       114.59 o
   9  10   1         44.27         49.31       123.61 o
  10  10   1         74.65        -99.88       104.86 o
  11  10   1        787.80        691.61       136.38 o
  12  10   1       1267.99       1120.96       166.77 o
  13  10   1       1147.55       1482.53       194.93 o
  14  10   1          4.43        -47.48       149.91 o
  15  10   1        956.54        513.46       183.92 o
  16  10   1        215.47        110.32       188.33 o
 -17  11   1        677.51        983.72       379.65 o
 -16  11   1       2658.65       2419.19       290.94 o
 -15  11   1       1296.45       1243.07       207.36 o
 -14  11   1       2409.39       2511.25       235.41 o
 -13  11   1       1514.65       1317.81       185.27 o
 -12  11   1        320.74        571.40       173.20 o
 -11  11   1        488.05        252.30       106.11 o
 -10  11   1       1916.41       1855.74       147.13 o
  -9  11   1       2491.67       2556.48       160.68 o
  -8  11   1       4451.79       4256.34       212.08 o
  -7  11   1      10463.25      10455.69       283.10 o
  -6  11   1        651.56        663.48        83.19 o
  -5  11   1       7928.42       7647.56       220.92 o
  -4  11   1       6599.11       6565.24       196.87 o
  -3  11   1       2144.39       2192.73       117.36 o
  -2  11   1       1975.18       2114.96       111.87 o
  -1  11   1       4550.04       7012.34       201.42 o
   0  11   1        366.21        287.06        61.49 o
   1  11   1      15161.15      16465.80       377.20 o
   2  11   1       2297.90       2557.08       124.52 o
   3  11   1      11539.72      11881.45       295.03 o
   4  11   1       5327.44       5042.48       172.65 o
   5  11   1       5026.55       4880.45       173.81 o
   6  11   1      11380.37      10662.81       289.72 o
   7  11   1       1293.63       1260.82       101.98 o
   8  11   1       3568.36       3676.75       203.64 o
   9  11   1       4144.54       4377.72       227.63 o
  10  11   1       4451.68       4210.09       297.03 o
  11  11   1        917.64       1142.92       175.70 o
  12  11   1        215.30        -54.78       153.36 o
  13  11   1         97.01       -156.74       156.74 o
  14  11   1         33.40        -72.44       307.03 o
  15  11   1        513.38        453.42       255.20 o
  16  11   1        700.53        873.29       225.60 o
 -16  12   1        221.33        189.54       260.84 o
 -15  12   1        922.03        860.86       201.56 o
 -14  12   1          7.54       -119.45       158.47 o
 -13  12   1         61.74        180.99       143.09 o
 -12  12   1        200.23        255.56       144.30 o
 -11  12   1         12.26       -101.53       101.53 o
 -10  12   1       3907.59       3676.56       219.75 o
  -9  12   1       2225.27       2223.98       214.91 o
  -8  12   1         42.24         29.76        94.79 o
  -7  12   1          2.71         42.52        77.79 o
  -6  12   1      20318.65      19830.79       461.58 o
  -5  12   1       4728.81       4695.46       173.76 o
  -4  12   1       2321.20       2163.34       120.77 o
  -3  12   1       3197.28       3610.69       149.65 o
  -2  12   1         39.71        205.32        73.05 o
  -1  12   1       1231.46       1537.65        93.91 o
   0  12   1       3088.02       3652.70       391.51 o
   1  12   1       1744.99       2038.17       137.55 o
   2  12   1       1178.16       1255.72        96.32 o
   3  12   1        283.56        315.21       103.00 o
   4  12   1       2597.77       2430.88       128.49 o
   5  12   1         59.23         66.23        66.63 o
   6  12   1      11104.63      11057.05       296.04 o
   7  12   1         89.42        140.71        70.85 o
   8  12   1        455.72        450.49       117.99 o
   9  12   1         85.14        -95.62        95.62 o
  10  12   1         24.75         22.07       117.67 o
  11  12   1        606.52        444.40       150.81 o
  12  12   1        248.55        168.68       212.77 o
  13  12   1          1.31        -64.14       144.75 o
  14  12   1        981.82        816.74       260.59 o
  15  12   1          1.84       -192.20       192.20 o
  16  12   1        614.45        729.47       247.91 o
 -16  13   1       1266.53       1619.44      1171.29 o
 -15  13   1        545.00        194.48       256.26 o
 -14  13   1         26.17         31.20       162.18 o
 -13  13   1         84.47       -109.26       138.94 o
 -12  13   1         73.10        120.30       144.18 o
 -11  13   1         12.52         -4.24       114.63 o
 -10  13   1         88.14         29.52       114.23 o
  -9  13   1      21895.46      21342.42       687.54 o
  -8  13   1        105.00          0.19       136.88 o
  -7  13   1       1469.42       1670.19       157.51 o
  -6  13   1       8440.66       8454.24       249.83 o
  -5  13   1       4597.74       4729.87       180.27 o
  -4  13   1        531.62        537.49        84.10 o
  -3  13   1        837.07        878.13        92.94 o
  -2  13   1         11.42         -0.92        63.75 o
  -1  13   1        569.81        672.70        75.75 o
   0  13   1      16744.15      17589.43       374.61 o
   1  13   1        401.86        501.30        71.37 o
   2  13   1        201.90        221.06        71.46 o
   3  13   1       2266.66       2461.42       129.32 o
   4  13   1        564.90        560.55        85.52 o
   5  13   1      13113.78      12720.67       328.12 o
   6  13   1          6.17        119.74        76.44 o
   7  13   1       1286.61       1218.90       138.81 o
   8  13   1       1114.94       1087.49       137.86 o
   9  13   1       5844.98       6166.38       274.87 o
  10  13   1        226.94         73.36       164.79 o
  11  13   1        131.38        229.30       116.43 o
  12  13   1        479.34        267.07       144.36 o
  13  13   1         42.66       -106.41       178.17 o
  14  13   1         38.34         36.46       153.92 o
  15  13   1        622.71        458.07       192.80 o
  16  13   1       1119.15        766.53       300.12 o
 -16  14   1          0.12        436.27       269.51 o
 -15  14   1         75.01        640.11       282.60 o
 -14  14   1        210.05        270.42       220.46 o
 -13  14   1         73.74        -14.84       149.93 o
 -12  14   1        769.48        331.94       149.04 o
 -11  14   1       1603.40       1725.73       171.65 o
 -10  14   1       5434.52       5682.75       363.63 o
  -9  14   1        127.91        191.08       114.72 o
  -8  14   1        312.73        297.83       117.80 o
  -7  14   1       4353.11       4353.07       184.93 o
  -6  14   1      18020.46      17441.13       427.68 o
  -5  14   1       3003.74       3010.34       191.40 o
  -4  14   1        246.82        233.25        79.58 o
  -3  14   1        488.79        495.20        82.33 o
  -2  14   1       2901.50       3211.26       147.38 o
  -1  14   1      10857.90      10178.94       248.68 o
   0  14   1       1649.79       1907.55       108.83 o
   1  14   1       4316.48       3946.15       148.58 o
   2  14   1       5688.91       5434.15       188.30 o
   3  14   1          1.00        -66.76        66.76 o
   4  14   1          0.67        111.73        74.93 o
   5  14   1       7346.49       6903.71       227.62 o
   6  14   1       8950.12       8517.93       280.95 o
   7  14   1       2852.54       2731.92       182.73 o
   8  14   1       1244.81       1383.28       147.89 o
   9  14   1        187.84        245.15       117.74 o
  10  14   1       2163.64       2181.24       186.66 o
  11  14   1        133.56         80.12       119.17 o
  12  14   1       1690.75       1425.05       344.87 o
  13  14   1        170.45        457.13       174.75 o
  14  14   1        113.15        106.68       169.87 o
  15  14   1        986.05        980.63       292.53 o
 -15  15   1        462.88        332.18       258.01 o
 -14  15   1       3811.11       4313.13       443.15 o
 -13  15   1        219.20        -29.07       196.43 o
 -12  15   1         72.17       -235.66       235.66 o
 -11  15   1        332.37        348.43       138.19 o
 -10  15   1      12983.37      12179.48       412.47 o
  -9  15   1       2729.13       2938.12       348.10 o
  -8  15   1       4906.24       5232.45       254.52 o
  -7  15   1       4245.27       4413.34       297.80 o
  -6  15   1        355.66        337.73        89.62 o
  -5  15   1       1304.52       1081.54       113.68 o
  -4  15   1      13543.10      13652.24       354.71 o
  -3  15   1       2422.62       2688.63       145.03 o
  -2  15   1       1187.28       1220.51       129.23 o
  -1  15   1          0.53        194.66        69.11 o
   0  15   1        424.99        273.92        71.84 o
   1  15   1         90.73         98.42        67.56 o
   2  15   1       2561.56       2739.77       145.40 o
   3  15   1       1874.80       2136.04       156.67 o
   4  15   1      13843.19      13633.55       352.61 o
   5  15   1       1733.46       1838.32       130.52 o
   6  15   1        838.98        632.46       120.26 o
   7  15   1        455.96        377.20       120.68 o
   8  15   1       5950.24       6112.70       271.33 o
   9  15   1          0.97         77.12       123.90 o
  10  15   1       4483.31       3967.61       295.01 o
  11  15   1        454.61        402.24       133.80 o
  12  15   1         52.38        -91.82       139.36 o
  13  15   1        676.56        517.57       171.93 o
  14  15   1        296.83        284.29       473.74 o
  15  15   1         19.59       -282.87       450.93 o
 -15  16   1        128.72        348.12       240.89 o
 -14  16   1        147.41        112.78       225.57 o
 -13  16   1       1142.88        852.82       259.66 o
 -12  16   1       3926.57       3991.72       465.67 o
 -11  16   1       3298.12       3582.32       392.97 o
 -10  16   1        769.00        813.88       238.52 o
  -9  16   1       4402.35       4358.27       255.52 o
  -8  16   1         45.67        117.73       141.07 o
  -7  16   1       9696.68       9301.53       333.05 o
  -6  16   1       6711.26       6735.22       235.65 o
  -5  16   1      10464.60      10196.23       296.62 o
  -4  16   1       7093.80       7101.54       252.59 o
  -3  16   1        766.63        872.32       105.39 o
  -2  16   1       2418.42       2342.71       127.89 o
  -1  16   1       5141.01       4963.69       177.99 o
   0  16   1       4652.66       4454.25       196.13 o
   1  16   1      11038.96      10589.21       269.24 o
   2  16   1       3862.90       4276.57       168.29 o
   3  16   1         42.20         87.55        81.39 o
   4  16   1      10140.51       9773.85       288.49 o
   5  16   1       8234.26       8095.62       256.26 o
   6  16   1        432.43        457.11       102.92 o
   7  16   1       3090.12       3141.58       203.76 o
   8  16   1        238.91         38.74       163.59 o
   9  16   1       3789.14       3612.03       232.23 o
  10  16   1        146.68        107.36       126.02 o
  11  16   1        181.42         40.42       149.63 o
  12  16   1       1426.77        792.02       228.93 o
  13  16   1        440.62       1003.74       483.78 o
  14  16   1       1508.70       1675.77       574.23 o
  15  16   1        620.21       1080.40       537.04 o
 -15  17   1       4751.50       3388.10       715.05 o
 -14  17   1         51.25       -333.64       383.30 o
 -13  17   1       2946.35       3459.99       426.88 o
 -12  17   1        187.03       -237.20       292.47 o
 -11  17   1       6595.22       6016.66       370.81 o
 -10  17   1        166.82         77.58       157.95 o
  -9  17   1      14288.54      14846.19       564.17 o
  -8  17   1       3257.36       3374.19       268.75 o
  -7  17   1       3204.84       3149.26       246.41 o
  -6  17   1        731.19        717.06       104.92 o
  -5  17   1       1123.42       1260.06       138.69 o
  -4  17   1       1331.42       1336.07       124.33 o
  -3  17   1       4075.84       4197.28       186.59 o
  -2  17   1       1061.22       1078.13       102.92 o
  -1  17   1       3267.50       3344.04       154.08 o
   0  17   1        304.65        341.11        83.30 o
   1  17   1       2096.35       2316.40       132.14 o
   2  17   1         41.47         97.11        78.34 o
   3  17   1      14509.63      13838.06       363.85 o
   4  17   1       2487.18       2827.91       160.63 o
   5  17   1       4269.22       4732.90       208.09 o
   6  17   1        860.21        986.73       117.79 o
   7  17   1       1915.90       1973.72       179.34 o
   8  17   1         52.34        -73.91       111.21 o
   9  17   1       3820.40       4266.01       277.67 o
  10  17   1         15.93       -118.77       118.77 o
  11  17   1       4701.42       4655.91       326.63 o
  12  17   1        464.85       -320.01       320.01 o
  13  17   1       1607.05       1358.84       520.44 o
  14  17   1        579.92        311.29       516.81 o
 -14  18   1        811.04       1753.88       614.49 o
 -13  18   1       2032.51       2360.90       352.73 o
 -12  18   1       2443.89       2737.94       352.26 o
 -11  18   1        618.81        743.86       207.46 o
 -10  18   1       2805.41       3093.72       575.51 o
  -9  18   1        577.29        593.12       177.71 o
  -8  18   1       1092.01       1206.01       203.03 o
  -7  18   1       1517.67       1574.89       198.76 o
  -6  18   1       8699.16       8700.14       325.25 o
  -5  18   1        119.07        176.99       106.93 o
  -4  18   1       3604.62       3639.52       248.81 o
  -3  18   1       1687.54       1650.11       135.93 o
  -2  18   1        981.97       1108.82       105.96 o
  -1  18   1       3573.58       3632.28       164.21 o
   0  18   1       5790.54       5690.53       229.90 o
   1  18   1       6010.27       6076.66       207.75 o
   2  18   1       3783.46       3848.04       169.62 o
   3  18   1          0.35        -87.07        87.07 o
   4  18   1       2033.95       2071.31       146.64 o
   5  18   1       4781.94       4969.38       213.86 o
   6  18   1       8745.78       9131.20       292.54 o
   7  18   1        626.11        533.88       137.17 o
   8  18   1        332.47        103.35       123.32 o
   9  18   1          4.65        138.46       158.83 o
  10  18   1       1099.64        859.12       484.65 o
  11  18   1         22.41       -295.89       362.20 o
  12  18   1        488.95        437.80       462.86 o
  13  18   1       1120.52        791.70       506.55 o
  14  18   1       2316.32       1287.98       560.54 o
 -14  19   1       2966.89       3416.31       746.42 o
 -13  19   1         66.96       -426.54       426.54 o
 -12  19   1        278.08       -265.64       436.75 o
 -11  19   1        363.98        217.46       187.02 o
 -10  19   1       6276.00       6446.89       399.84 o
  -9  19   1       1526.10       1553.20       268.44 o
  -8  19   1        457.16        577.33       177.36 o
  -7  19   1        115.63        106.29       145.47 o
  -6  19   1        328.18        391.59       116.76 o
  -5  19   1        254.21        253.68       112.38 o
  -4  19   1        729.28        810.68       132.30 o
  -3  19   1        183.80        241.16        96.34 o
  -2  19   1      10577.49       9413.97       296.37 o
  -1  19   1        358.71        504.83        92.36 o
   0  19   1        404.26        500.42        91.86 o
   1  19   1          6.28        -46.47        75.06 o
   2  19   1      11477.97      11517.25       301.78 o
   3  19   1       1195.39       1168.52       114.33 o
   4  19   1        235.57        119.10        93.23 o
   5  19   1       1984.35       2101.30       154.16 o
   6  19   1         10.43         -4.84       105.32 o
   7  19   1        463.90        173.06       147.21 o
   8  19   1       1433.43       1628.20       218.27 o
   9  19   1         39.76        -70.37       252.99 o
  10  19   1       3302.00       3318.46       391.34 o
  11  19   1        400.55        269.37       271.92 o
  12  19   1         36.56        -38.60       420.11 o
  13  19   1         93.93       -302.43       491.44 o
  14  19   1        786.23        257.57       521.57 o
 -14  20   1        108.01       -470.66       500.17 o
 -13  20   1        886.08        979.14       586.35 o
 -12  20   1        642.64        175.02       482.34 o
 -11  20   1       2421.42       2316.26      1109.99 o
 -10  20   1        136.11        154.67       170.32 o
  -9  20   1         78.76        -81.08       158.04 o
  -8  20   1         73.96         24.28       160.20 o
  -7  20   1       3325.42       2953.30       271.30 o
  -6  20   1         37.79        -53.50       108.34 o
  -5  20   1       1998.60       2057.80       184.98 o
  -4  20   1        609.49        582.45       133.28 o
  -3  20   1        440.77        382.12       103.01 o
  -2  20   1         64.12        156.06        95.27 o
  -1  20   1       3664.93       3673.07       197.27 o
   0  20   1       1196.13       1391.08       134.78 o
   1  20   1       3861.00       3976.44       179.49 o
   2  20   1         31.88         51.65        81.41 o
   3  20   1        202.77        138.28        86.61 o
   4  20   1        687.01        432.87       107.28 o
   5  20   1       5532.04       5902.65       273.82 o
   6  20   1        240.12         52.58       141.03 o
   7  20   1        136.79        384.83       229.90 o
   8  20   1         19.92       -206.66       206.66 o
   9  20   1          5.40        -92.67       236.11 o
  10  20   1        106.25       -242.59       242.59 o
  11  20   1          2.27        362.90       527.41 o
  12  20   1        181.08       -134.71       441.73 o
  13  20   1        166.93       -313.62       476.02 o
 -13  21   1        193.85       -465.79       465.79 o
 -12  21   1          9.25        -88.83       449.91 o
 -11  21   1       1980.05       2311.58       377.45 o
 -10  21   1       2764.61       2956.04       395.76 o
  -9  21   1        633.26        394.02       272.31 o
  -8  21   1        916.44        711.67       203.64 o
  -7  21   1       1137.18        962.90       236.12 o
  -6  21   1        147.71         86.79       122.56 o
  -5  21   1         86.17        -19.70       149.77 o
  -4  21   1       1375.81       1388.62       165.44 o
  -3  21   1        522.19        545.21       123.15 o
  -2  21   1        217.26        436.58       107.83 o
  -1  21   1         42.35        112.17        99.36 o
   0  21   1          2.18         85.37        96.03 o
   1  21   1       2009.30       2102.68       159.07 o
   2  21   1       2349.80       2457.20       274.22 o
   3  21   1        455.50        499.14       111.11 o
   4  21   1       1275.66       1349.89       153.28 o
   5  21   1         70.45         -5.38       139.06 o
   6  21   1        377.38        150.82       238.36 o
   7  21   1         34.65       -141.53       257.61 o
   8  21   1        273.35       -207.54       253.87 o
   9  21   1       1501.75       1526.43       330.39 o
  10  21   1        108.36        162.66       287.63 o
  11  21   1        430.04        406.03       300.05 o
  12  21   1        409.67       -123.48       456.90 o
  13  21   1        114.56        431.33       533.94 o
 -12  22   1       3730.17       3817.80       465.76 o
 -11  22   1        140.36        -94.85       289.24 o
 -10  22   1          6.85        103.51       269.74 o
  -9  22   1       1142.06       1076.38       321.51 o
  -8  22   1        238.60        456.20       277.87 o
  -7  22   1       1276.28       1694.66       264.39 o
  -6  22   1       2010.89       1793.13       233.43 o
  -5  22   1        377.60        233.58       155.53 o
  -4  22   1       2412.72       2729.39       183.94 o
  -3  22   1         62.04        138.65       103.58 o
  -2  22   1        194.37         36.21       101.89 o
  -1  22   1        867.68        841.95       126.04 o
   0  22   1       6905.95       6840.26       302.59 o
   1  22   1        677.64        894.01       139.88 o
   2  22   1        418.63        300.50       150.66 o
   3  22   1         17.98        -75.15       132.49 o
   4  22   1       4270.07       4030.00       291.08 o
   5  22   1       1430.95       1882.90       270.53 o
   6  22   1       1936.31       2262.36       333.04 o
   7  22   1         36.94         24.96       237.91 o
   8  22   1          9.82       -217.30       254.56 o
   9  22   1         67.29         28.43       267.74 o
  10  22   1          1.58       -184.31       247.18 o
  11  22   1          3.15        -67.40       274.22 o
  12  22   1       1490.93       2428.57       670.17 o
 -12  23   1        104.60       -126.81       292.22 o
 -11  23   1       3536.85       3063.26       446.62 o
 -10  23   1        149.65        -91.21       294.13 o
  -9  23   1       3980.41       4258.45       469.27 o
  -8  23   1        676.91        648.23       272.36 o
  -7  23   1        230.78        509.92       412.46 o
  -6  23   1        154.00         66.60       228.95 o
  -5  23   1          6.24          5.35       120.78 o
  -4  23   1          2.61         66.60       106.56 o
  -3  23   1       1406.49       1733.52       178.20 o
  -2  23   1       1088.86        932.90       151.23 o
  -1  23   1       1870.65       2364.06       205.24 o
   0  23   1        389.59        709.77       155.23 o
   1  23   1        595.86        380.54       161.31 o
   2  23   1        146.94         12.84       188.14 o
   3  23   1      11886.76      11165.42       854.98 o
   4  23   1         30.75         70.05       139.31 o
   5  23   1       3017.97       2798.29       366.77 o
   6  23   1          0.20        458.24       416.47 o
   7  23   1        262.32        643.01       434.57 o
   8  23   1        104.50        125.33       358.06 o
   9  23   1       2329.92       3134.84       550.37 o
  10  23   1        259.58        737.55       444.34 o
  11  23   1       2167.25       3051.71       585.03 o
  12  23   1         19.36         89.72       534.21 o
 -11  24   1       1899.73       2255.57       407.51 o
 -10  24   1          2.89        -85.32       286.59 o
  -9  24   1        131.73        385.35       274.92 o
  -8  24   1         26.09       -195.19       248.60 o
  -7  24   1        952.09       1014.32       329.42 o
  -6  24   1        768.32       1496.67       489.26 o
  -5  24   1       3691.71       4077.11       303.73 o
  -4  24   1       3180.58       3149.56       275.31 o
  -3  24   1        763.05        806.52       148.23 o
  -2  24   1        181.21        492.42       166.58 o
  -1  24   1       4778.26       4474.06       317.05 o
   0  24   1       6469.96       6499.13       380.37 o
   1  24   1       4167.55       4288.71       312.92 o
   2  24   1       1217.65       1168.19       190.31 o
   3  24   1       2045.81       1731.47       282.34 o
   4  24   1       2189.91       2283.41       249.51 o
   5  24   1       2947.54       2724.07       264.10 o
   6  24   1        749.22        919.30       461.12 o
   7  24   1        585.71        399.35       423.93 o
   8  24   1         29.05        256.79       403.29 o
   9  24   1        418.47        230.81       439.28 o
  10  24   1        109.88        -51.06       331.93 o
  11  24   1        784.80       -166.52       406.16 o
 -10  25   1       5464.96       5321.19       747.38 o
  -9  25   1          0.88        -44.69       397.81 o
  -8  25   1        514.52       -302.80       302.80 o
  -7  25   1         19.73       -311.00       311.00 o
  -6  25   1          0.23       -191.81       191.81 o
  -5  25   1        434.06        253.00       177.17 o
  -4  25   1       1653.15       1866.92       292.61 o
  -3  25   1       1121.61       1100.63       243.41 o
  -2  25   1       3705.27       3789.80       387.86 o
  -1  25   1          7.84        114.57       173.99 o
   0  25   1         28.71        380.00       155.19 o
   1  25   1        136.43        194.18       156.02 o
   2  25   1       2787.47       3079.18       277.68 o
   3  25   1         23.02        -10.67       153.22 o
   4  25   1       1723.82       1828.33       239.10 o
   5  25   1        213.48        104.86       215.18 o
   6  25   1        243.50        135.43       247.15 o
   7  25   1         19.57       -308.48       388.79 o
   8  25   1       1494.00       2705.57       606.77 o
   9  25   1       1499.25       1648.73       554.67 o
  10  25   1       5001.50       6566.89       820.95 o
 -10  26   1       1161.84       1410.29       496.65 o
  -9  26   1         11.60       -315.01       342.39 o
  -8  26   1         13.23        184.00       435.29 o
  -7  26   1        603.70        296.15       445.76 o
  -6  26   1       2927.83       2604.48       557.21 o
  -5  26   1        691.12        139.00       370.35 o
  -4  26   1       2841.08       2816.24       342.50 o
  -3  26   1        901.69       1554.30       300.94 o
  -2  26   1       1224.74       1130.43       275.57 o
  -1  26   1       6983.07       6952.94       944.49 o
   0  26   1       5826.97       6375.48       496.50 o
   1  26   1       2595.24       2244.94       277.92 o
   2  26   1        187.15         46.91       163.92 o
   3  26   1        751.32        534.69       179.12 o
   4  26   1        613.39        497.35       176.96 o
   5  26   1        725.07        172.27       215.67 o
   6  26   1       1549.55       1542.74       325.93 o
   7  26   1         31.75       1429.19       551.86 o
   8  26   1       2364.53       3002.34       652.29 o
   9  26   1        470.85        223.09       465.83 o
  -9  27   1       1913.44       2804.73       653.23 o
  -8  27   1         39.17       -186.60       436.73 o
  -7  27   1         75.35         77.82       440.61 o
  -6  27   1        130.23       -382.13       382.13 o
  -5  27   1        779.67       1276.28       507.27 o
  -4  27   1        700.55       1238.75       333.49 o
  -3  27   1       1220.00       2190.70       336.55 o
  -2  27   1         64.71        149.90       399.79 o
  -1  27   1        864.78        953.86       259.27 o
   0  27   1        292.15        304.28       230.47 o
   1  27   1        997.01       1236.86       278.50 o
   2  27   1        230.38        299.00       234.15 o
   3  27   1        120.42        108.00       206.95 o
   4  27   1        510.89        255.46       170.18 o
   5  27   1       2196.91       2220.02       354.39 o
   6  27   1         11.46        160.89       261.65 o
   7  27   1        453.89        -96.33       360.56 o
   8  27   1         49.46       -248.52       456.91 o
  -7  28   1       1122.32       1049.06       478.33 o
  -6  28   1        423.71       1242.06       543.33 o
  -5  28   1       1774.67       1872.49       575.80 o
  -4  28   1       2695.16       3119.94       749.25 o
  -3  28   1        291.53        686.80       246.30 o
  -2  28   1       2544.93       2426.01       384.88 o
  -1  28   1         19.23        -84.14       210.87 o
   0  28   1       2905.64       3293.41       385.36 o
   1  28   1        199.10        -83.63       460.76 o
   2  28   1         14.72        193.59       525.28 o
   3  28   1        113.60          2.04       296.98 o
   4  28   1        690.74        698.07       259.11 o
   5  28   1         63.62          3.74       459.38 o
   6  28   1         43.60        459.88       502.91 o
   7  28   1        543.73        567.76       507.45 o
  -6  29   1          4.91        423.75       513.05 o
  -5  29   1        108.98       -298.38       438.39 o
  -4  29   1       1419.40       1220.54       306.07 o
  -3  29   1        755.50        206.15       228.92 o
  -2  29   1         29.33        458.75       241.41 o
  -1  29   1         26.24         60.94       216.94 o
   0  29   1        216.57         58.33       231.93 o
   1  29   1        699.91        838.07       261.89 o
   2  29   1          4.03        -13.18       394.78 o
   3  29   1        117.75        240.45       328.06 o
   4  29   1        251.13        616.86       480.83 o
   5  29   1          2.82        122.60       495.88 o
  -4  30   1        213.10        580.61       450.18 o
  -3  30   1          2.23        413.17       242.25 o
  -2  30   1        191.77        386.76       240.19 o
  -1  30   1       1894.43       2017.91       332.91 o
   0  30   1        143.53        171.15       419.63 o
   1  30   1       1240.95       1483.20       322.22 o
   2  30   1        215.66        913.88       319.17 o
   3  30   1         91.67        -53.19       417.23 o
  -2  31   1        938.01        870.06       403.06 o
  -1  31   1        365.05        620.18       264.32 o
   0  31   1         32.42         19.05       215.69 o
   1  31   1        190.05        611.33       481.60 o
   2  31   1        688.97       1117.29       389.98 o
 -18   0   2       3695.73       3580.17       440.96 o
 -16   0   2       3734.20       3413.06       392.29 o
 -14   0   2        251.09       -176.93       213.63 o
 -12   0   2      11201.39      11498.61       578.62 o
 -10   0   2       7038.93       6496.23       376.54 o
  -8   0   2       2567.16       2462.50       123.45 o
  -6   0   2      19059.57      18107.86       578.36 o
  -4   0   2       6290.12       7468.50       481.58 o
  -2   0   2        318.53        400.55        48.32 o
   2   0   2       4055.19       4544.54       151.26 o
   4   0   2       8006.39       7702.66       462.03 o
   6   0   2      14580.11      14026.16       417.73 o
   8   0   2      11594.71      11922.89       565.59 o
  10   0   2         90.11         17.72       148.26 o
  12   0   2        986.79        747.94       308.04 o
  14   0   2       2051.18       1723.84       290.51 o
  16   0   2       1023.55        888.30       735.77 o
 -18   1   2        227.86        -44.92       165.36 o
 -17   1   2          0.76        134.59       169.74 o
 -16   1   2       2513.95       2551.41       277.74 o
 -15   1   2       8363.73       8681.33       404.84 o
 -14   1   2       2903.70       2619.63       229.39 o
 -13   1   2        124.76        -65.62       131.78 o
 -12   1   2        634.40        682.91       211.60 o
 -11   1   2       3276.99       3175.95       254.19 o
 -10   1   2       5350.04       5273.50       251.06 o
  -9   1   2       9291.16       9115.85       356.13 o
  -8   1   2       8206.21       8548.33       236.45 o
  -7   1   2       5423.40       6060.73       159.31 o
  -6   1   2       2085.69       2325.20        93.73 o
  -5   1   2        375.95        570.84        58.86 o
  -4   1   2      10259.15      10950.66       226.17 o
  -3   1   2        895.57       1102.96        53.69 o
  -2   1   2        218.46        253.94        32.53 o
  -1   1   2       3641.99       4073.93       319.33 o
   1   1   2       3667.99       4088.45       187.31 o
   2   1   2        109.03        134.13        34.05 o
   3   1   2      22848.60      23844.59       553.06 o
   4   1   2       8397.59       8680.55       190.18 o
   5   1   2      21249.21      21635.33       421.87 o
   6   1   2        600.56        633.01        52.37 o
   7   1   2        333.55        449.34        58.62 o
   8   1   2       9729.34       9563.74       261.49 o
   9   1   2       8324.10       7832.13       292.17 o
  10   1   2       7387.83       7047.40       288.67 o
  11   1   2       5051.72       4529.34       256.48 o
  12   1   2        156.81         64.03       132.52 o
  13   1   2        932.15       1137.74       175.01 o
  14   1   2       1009.05       1219.76       190.00 o
  15   1   2       1977.57       2200.37       235.40 o
  16   1   2       1684.73       1475.89       215.05 o
  17   1   2       1978.35       1906.28       268.85 o
 -18   2   2        351.27        -24.97       211.59 o
 -17   2   2       1267.32       1117.93       207.12 o
 -16   2   2         45.59        254.35       194.18 o
 -15   2   2       3488.10       3783.22       280.30 o
 -14   2   2         77.28       -123.60       138.67 o
 -13   2   2        769.77       1066.28       167.32 o
 -12   2   2        841.06        703.31       140.65 o
 -11   2   2       6201.31       5444.18       274.94 o
 -10   2   2        502.66        457.04       118.82 o
  -9   2   2        349.22        434.92        81.42 o
  -8   2   2         38.20         85.63        59.29 o
  -7   2   2      13352.76      13532.61       327.33 o
  -6   2   2       2341.59       2687.01       134.12 o
  -5   2   2      67307.15      70185.58      1273.46 o
  -4   2   2       4830.14       5431.66       311.56 o
  -3   2   2        781.30        890.69        70.05 o
  -2   2   2       1078.72        995.42        49.28 o
  -1   2   2      20214.77      21526.94       433.86 o
   0   2   2        913.55       1065.43        63.26 o
   1   2   2       3498.35       3721.49        96.17 o
   2   2   2       2823.08       2993.68        84.24 o
   3   2   2       8693.24       9638.02       201.51 o
   4   2   2       4022.11       4223.79       131.75 o
   5   2   2        910.55        637.35        53.40 o
   6   2   2          1.77         42.12        44.51 o
   7   2   2       5444.82       5009.74       168.17 o
   8   2   2        742.16        821.26        83.01 o
   9   2   2       1520.82       1612.89       154.18 o
  10   2   2       2110.10       2232.97       182.40 o
  11   2   2        279.25        182.54       123.06 o
  12   2   2         24.84        213.20       131.61 o
  13   2   2        199.87        394.84       152.87 o
  14   2   2         13.78       -130.36       130.36 o
  15   2   2       1130.08        822.98       197.04 o
  16   2   2        249.02        248.37       175.20 o
  17   2   2        248.33        270.00       173.77 o
 -18   3   2        469.43        353.86       228.74 o
 -17   3   2          8.43        139.99       177.70 o
 -16   3   2       1520.51       1451.91       216.72 o
 -15   3   2       1401.56       1724.36       207.46 o
 -14   3   2       4434.76       4768.41       298.46 o
 -13   3   2          7.87         64.12       154.34 o
 -12   3   2       1917.15       1748.06       182.54 o
 -11   3   2       2803.09       2739.23       201.02 o
 -10   3   2       2503.82       2199.20       170.37 o
  -9   3   2       5799.10       6157.49       261.25 o
  -8   3   2       2574.51       2841.94       134.70 o
  -7   3   2       1543.42       1686.65       121.45 o
  -6   3   2       1009.40       1154.79        87.41 o
  -5   3   2        122.14        191.33       102.07 o
  -4   3   2      45660.46      48307.04       884.13 o
  -3   3   2          4.71        276.97        55.98 o
  -2   3   2        937.70        876.23        53.32 o
  -1   3   2       1624.24       2601.45       326.07 o
   0   3   2       2199.98       2165.07        65.17 o
   1   3   2        593.56        750.13        47.51 o
   2   3   2        884.05        834.33        55.46 o
   3   3   2       3040.89       3029.40        93.28 o
   4   3   2       3392.10       3247.92       100.50 o
   5   3   2        322.68        294.44        62.51 o
   6   3   2       8138.09       8194.22       193.05 o
   7   3   2        831.25        892.12        92.32 o
   8   3   2        567.29        543.47        92.28 o
   9   3   2       4206.21       3780.48       166.96 o
  10   3   2       3865.31       3779.11       223.99 o
  11   3   2        978.39        899.85       150.71 o
  12   3   2        838.04        958.86       156.66 o
  13   3   2        247.94         37.14       135.61 o
  14   3   2        334.68        508.15       162.02 o
  15   3   2        376.59        308.38       164.36 o
  16   3   2       1859.09       2130.86       242.77 o
  17   3   2        174.91        200.00       193.60 o
 -18   4   2        856.05        722.06       344.26 o
 -17   4   2        119.16         15.60       232.75 o
 -16   4   2          5.70         69.26       154.60 o
 -15   4   2        693.77        834.21       177.96 o
 -14   4   2        161.90         52.35       144.58 o
 -13   4   2       1317.04       1498.53       182.47 o
 -12   4   2       2701.47       2317.87       200.01 o
 -11   4   2        504.99        306.39       124.80 o
 -10   4   2        637.12        704.53       125.12 o
  -9   4   2       1126.65       1217.55       118.50 o
  -8   4   2       5051.34       5264.35       224.29 o
  -7   4   2       1141.91       1375.23       100.29 o
  -6   4   2       7001.18       6664.44       194.45 o
  -5   4   2       7789.69       7837.46       182.13 o
  -4   4   2      13853.57      14618.33       300.46 o
  -3   4   2      23674.83      24711.16       512.26 o
  -2   4   2      25990.98      27826.29       576.75 o
  -1   4   2        141.43        214.22        35.33 o
   0   4   2        456.61        524.51        39.99 o
   1   4   2        970.36       1011.63        55.60 o
   2   4   2        227.32        163.61        54.48 o
   3   4   2       1075.99       1146.07        68.92 o
   4   4   2       2327.17       2375.24        89.68 o
   5   4   2         17.92        -56.73        56.73 o
   6   4   2       4697.24       4534.68       129.07 o
   7   4   2       2024.51       1917.23       132.58 o
   8   4   2         19.30         30.00        65.80 o
   9   4   2        114.92        209.87        78.83 o
  10   4   2       1470.78       1441.82       152.67 o
  11   4   2         51.50        -91.98       116.47 o
  12   4   2         62.28        -10.35       118.76 o
  13   4   2         13.23        159.86       139.41 o
  14   4   2       1256.21       1186.98       295.95 o
  15   4   2        827.30       1065.76       186.49 o
  16   4   2        141.89         64.64       193.09 o
  17   4   2          7.93         34.43       178.03 o
 -18   5   2        113.89         89.30       222.48 o
 -17   5   2        698.20        636.29       189.18 o
 -16   5   2        435.51        357.48       167.85 o
 -15   5   2       3065.68       3364.50       264.71 o
 -14   5   2       1232.82       1241.43       180.84 o
 -13   5   2        774.80        904.54       192.44 o
 -12   5   2        187.36        131.92       122.34 o
 -11   5   2       6167.84       5848.88       287.39 o
 -10   5   2        689.64        590.02        98.35 o
  -9   5   2       4162.72       4243.23       234.90 o
  -8   5   2        849.89        819.21       107.18 o
  -7   5   2        508.63        586.37        81.63 o
  -6   5   2         68.97         98.71        45.76 o
  -5   5   2       6234.49       6755.47       260.99 o
  -4   5   2       2584.99       2914.12       109.25 o
  -3   5   2       2067.59       2104.58        82.33 o
  -2   5   2        524.17        654.10        63.28 o
  -1   5   2       4005.39       4089.86       116.01 o
   0   5   2         23.88        -30.62        38.16 o
   1   5   2         13.33        -10.83        40.41 o
   2   5   2      17015.35      17309.89       368.08 o
   3   5   2       4046.97       3759.33       119.92 o
   4   5   2       2155.36       2390.97        92.14 o
   5   5   2      38999.28      38887.05       732.24 o
   6   5   2       1431.40       1495.17        80.81 o
   7   5   2        263.88        265.15        71.11 o
   8   5   2        400.09        400.81        99.94 o
   9   5   2       4614.90       4527.49       191.12 o
  10   5   2         15.97         49.44       110.56 o
  11   5   2       2295.39       2416.18       200.37 o
  12   5   2        562.72        443.65       147.85 o
  13   5   2       1989.66       1793.96       226.34 o
  14   5   2        173.65         66.83       173.45 o
  15   5   2        901.89       1091.30       199.75 o
  16   5   2        547.85        538.21       228.59 o
  17   5   2       1690.43       1747.18       243.60 o
 -17   6   2         59.55         95.88       171.94 o
 -16   6   2       2074.54       2660.98       260.58 o
 -15   6   2        151.65        231.97       170.39 o
 -14   6   2       2153.54       2222.44       256.96 o
 -13   6   2        729.26        414.46       147.69 o
 -12   6   2       1209.27        877.94       153.61 o
 -11   6   2       1243.31       1359.01       218.15 o
 -10   6   2       9795.73       9343.11       283.09 o
  -9   6   2        971.65        929.25       105.02 o
  -8   6   2       1219.33       1295.15       106.30 o
  -7   6   2      12346.96      13018.20       286.19 o
  -6   6   2       6372.01       6277.74       226.06 o
  -5   6   2       5448.98       5207.94       159.34 o
  -4   6   2      20275.88      21476.02       649.03 o
  -3   6   2        315.59        309.42        50.42 o
  -2   6   2      24980.50      25647.87       531.22 o
  -1   6   2        182.50        140.68        52.48 o
   0   6   2       7492.55       7932.38       398.09 o
   1   6   2      15934.20      15232.77       328.78 o
   2   6   2      23952.12      24823.80       515.54 o
   3   6   2       2663.48       2873.22       107.63 o
   4   6   2       1038.29        967.91        71.10 o
   5   6   2         32.50        157.41        50.38 o
   6   6   2       7861.52       7608.58       189.26 o
   7   6   2       1950.98       1966.77        86.13 o
   8   6   2       6373.08       5841.63       208.63 o
   9   6   2       1486.33       1510.32       123.54 o
  10   6   2        573.62        459.49       128.14 o
  11   6   2        139.04        291.89       115.96 o
  12   6   2       1620.80       1654.89       182.87 o
  13   6   2         10.69        -47.81       133.78 o
  14   6   2       2666.26       2609.76       236.74 o
  15   6   2       1031.71        970.88       190.87 o
  16   6   2        197.46        130.24       162.58 o
  17   6   2         14.83       -152.45       171.15 o
 -17   7   2        252.10        492.83       193.87 o
 -16   7   2       4827.11       4669.93       322.80 o
 -15   7   2       1676.97       2050.05       222.01 o
 -14   7   2       3330.24       3039.20       247.05 o
 -13   7   2       2900.63       2626.55       221.73 o
 -12   7   2        352.81        142.64       123.01 o
 -11   7   2         68.32          7.80       104.04 o
 -10   7   2       1480.50       1498.31       128.91 o
  -9   7   2        777.70        709.45        99.17 o
  -8   7   2       7940.06       7367.38       229.13 o
  -7   7   2        387.68        276.41        67.55 o
  -6   7   2       1310.43       1420.26       125.02 o
  -5   7   2        335.09        472.07       154.04 o
  -4   7   2      25050.04      25510.67       494.67 o
  -3   7   2       2182.82       2102.47        99.77 o
  -2   7   2      12458.39      12177.43       279.94 o
  -1   7   2      31046.42      37508.25      2806.09 o
   0   7   2        280.08        243.23        49.90 o
   1   7   2        573.18        658.27        67.81 o
   2   7   2       6424.71       6399.75       170.36 o
   3   7   2       7453.52       7582.45       196.12 o
   4   7   2      28230.08      27361.94       578.03 o
   5   7   2       1484.98       1600.35       102.27 o
   6   7   2      15539.21      15817.13       336.56 o
   7   7   2         32.39         14.55        63.56 o
   8   7   2       2455.63       2506.84       164.85 o
   9   7   2       3641.40       3037.98       179.41 o
  10   7   2      15810.18      14178.36       445.29 o
  11   7   2       1478.00       1381.16       168.74 o
  12   7   2        386.29        573.80       146.37 o
  13   7   2        375.84        140.66       135.31 o
  14   7   2       1756.49       1608.91       211.26 o
  15   7   2        275.67        215.09       238.15 o
  16   7   2       1726.65       1911.66       230.02 o
  17   7   2        913.34        850.26       264.08 o
 -17   8   2       1509.63       1545.33       237.86 o
 -16   8   2          1.28       -144.07       144.07 o
 -15   8   2        724.71        474.33       174.61 o
 -14   8   2          4.45       -180.16       180.16 o
 -13   8   2       1356.36       1247.45       171.40 o
 -12   8   2         62.71        122.68       125.82 o
 -11   8   2       7835.29       6969.00       297.31 o
 -10   8   2       1929.91       1985.12       146.72 o
  -9   8   2       1134.15       1088.57       114.66 o
  -8   8   2        858.99        913.69        98.84 o
  -7   8   2       5144.25       5075.94       153.86 o
  -6   8   2      15722.29      15938.93       340.04 o
  -5   8   2      46243.41      45209.24       849.63 o
  -4   8   2        106.17        269.70        64.82 o
  -3   8   2        782.92        743.43        69.05 o
  -2   8   2        408.03        507.91       114.91 o
  -1   8   2      41190.41      40972.62       834.86 o
   0   8   2      18989.91      20449.56       401.43 o
   1   8   2      16755.03      15695.78       346.90 o
   2   8   2        339.35        368.46        59.03 o
   3   8   2       5251.49       5363.50       161.44 o
   4   8   2         28.86        165.05        59.47 o
   5   8   2      20026.19      20090.47       447.41 o
   6   8   2         24.24         31.61        57.77 o
   7   8   2       4029.02       3683.92       142.11 o
   8   8   2       2954.40       2877.74       162.43 o
   9   8   2       1192.67        960.76       115.15 o
  10   8   2        312.22         50.09        95.13 o
  11   8   2        830.15        818.15       150.22 o
  12   8   2          2.92        -50.69       127.42 o
  13   8   2       5902.67       5677.31       314.32 o
  14   8   2       1408.16       1246.70       224.13 o
  15   8   2        524.27        780.58       186.80 o
  16   8   2         11.41       -146.31       151.67 o
  17   8   2        277.81        206.74       333.61 o
 -17   9   2        842.97        874.16       222.52 o
 -16   9   2        456.71        365.71       177.14 o
 -15   9   2       1818.53       1836.77       219.70 o
 -14   9   2       1455.77       1751.28       201.44 o
 -13   9   2       1648.53       1574.40       193.59 o
 -12   9   2          0.05         97.79       120.89 o
 -11   9   2        273.30        308.02       125.72 o
 -10   9   2       1981.47       1819.18       141.19 o
  -9   9   2      16765.74      16555.62       424.35 o
  -8   9   2        310.45        268.11        84.74 o
  -7   9   2      18085.69      17915.37       419.38 o
  -6   9   2        196.63        132.68        57.63 o
  -5   9   2       1200.45       1589.09       254.65 o
  -4   9   2          4.83        -45.46        56.72 o
  -3   9   2      24423.23      24711.51       530.20 o
  -2   9   2      11629.02      11709.18       279.75 o
  -1   9   2        144.81        158.62        67.14 o
   0   9   2       5701.63       6300.95       161.81 o
   1   9   2        276.51        297.48        56.85 o
   2   9   2       9887.84       9974.66       245.82 o
   3   9   2      19278.35      18646.43       414.90 o
   4   9   2        145.77        257.32        72.76 o
   5   9   2      22636.38      21935.27       486.17 o
   6   9   2       9843.82       9996.74       263.71 o
   7   9   2       3181.58       3263.60       139.21 o
   8   9   2       1650.79       1676.50       141.58 o
   9   9   2       8205.76       7780.97       314.34 o
  10   9   2       7845.61       7621.63       296.65 o
  11   9   2       6716.78       6432.91       341.66 o
  12   9   2       1884.98       1600.85       189.30 o
  13   9   2        445.14        361.65       143.66 o
  14   9   2        148.83        -46.00       135.61 o
  15   9   2       4017.68       3759.30       539.36 o
  16   9   2        860.28        818.36       216.24 o
 -17  10   2         26.39       -129.16       197.37 o
 -16  10   2        100.51       -115.75       163.55 o
 -15  10   2          0.62        179.37       154.70 o
 -14  10   2         25.98        215.81       142.59 o
 -13  10   2        173.63         91.04       121.31 o
 -12  10   2       4716.41       4445.45       266.46 o
 -11  10   2       1977.83       1884.62       178.69 o
 -10  10   2       8680.14       8027.30       273.57 o
  -9  10   2        383.63        252.56        95.17 o
  -8  10   2       1045.63        990.37       109.67 o
  -7  10   2       1789.93       1852.98       105.21 o
  -6  10   2      36129.27      35838.39       759.68 o
  -5  10   2        590.03        742.94       118.02 o
  -4  10   2      23879.61      23436.31       514.39 o
  -3  10   2       1690.17       2017.11       123.75 o
  -2  10   2      12457.40      15917.66       816.72 o
  -1  10   2        433.76        477.68        69.80 o
   0  10   2       8954.06       9448.07       644.04 o
   1  10   2       4369.93       4503.61       148.38 o
   2  10   2      10127.39       9768.67       246.56 o
   3  10   2        784.44        948.16        94.83 o
   4  10   2       2477.24       2876.88       129.95 o
   5  10   2       5055.93       4981.98       168.91 o
   6  10   2       9643.50       9275.37       253.24 o
   7  10   2         59.20         59.92        63.18 o
   8  10   2        133.12        198.18       151.78 o
   9  10   2        409.63        350.90       109.85 o
  10  10   2        263.65        325.19       132.04 o
  11  10   2        721.57        332.54       138.16 o
  12  10   2       4848.37       4242.07       307.52 o
  13  10   2       1054.13        826.21       180.18 o
  14  10   2       2769.81       3346.91       301.58 o
  15  10   2         33.00       -183.59       183.59 o
  16  10   2          1.19        124.80       188.61 o
 -17  11   2        574.15          8.92       343.58 o
 -16  11   2       1815.80       1427.24       220.58 o
 -15  11   2       1311.94       1037.77       196.00 o
 -14  11   2        609.40        649.89       162.96 o
 -13  11   2        278.15        176.41       140.27 o
 -12  11   2        399.87        665.25       147.71 o
 -11  11   2        992.76        967.11       127.62 o
 -10  11   2       2721.11       2718.23       172.96 o
  -9  11   2       5861.02       6580.50       256.50 o
  -8  11   2      12233.77      11780.25       373.04 o
  -7  11   2       1805.40       1968.94       122.26 o
  -6  11   2       3024.31       3239.82       146.73 o
  -5  11   2       3067.06       3061.70       141.90 o
  -4  11   2       6317.73       5963.66       186.13 o
  -3  11   2        188.85        128.82        93.76 o
  -2  11   2       3362.47       3365.80       157.40 o
  -1  11   2       1565.79       1705.89       101.26 o
   0  11   2       8946.18       9476.04       224.11 o
   1  11   2       2004.61       2349.22       116.06 o
   2  11   2       2207.91       2175.11       114.00 o
   3  11   2       1095.56       1000.99        89.58 o
   4  11   2      10086.99      10094.11       265.27 o
   5  11   2       2063.58       1927.90       116.13 o
   6  11   2        403.74        266.58        75.72 o
   7  11   2        241.91        280.01        77.93 o
   8  11   2       7531.02       7380.21       281.29 o
   9  11   2       8814.31       7885.26       296.81 o
  10  11   2        972.09       1007.84       142.51 o
  11  11   2        123.37        155.38       126.87 o
  12  11   2        448.90        315.34       151.24 o
  13  11   2         33.89         -6.96       148.69 o
  14  11   2        279.25        178.18       172.79 o
  15  11   2       1152.89        956.87       221.45 o
  16  11   2       1492.07       1824.95       265.74 o
 -16  12   2         75.80        507.45       257.69 o
 -15  12   2        280.67        439.15       334.82 o
 -14  12   2        453.78        487.19       168.32 o
 -13  12   2        556.28        424.83       152.68 o
 -12  12   2        318.89        467.82       138.07 o
 -11  12   2       1538.35       1411.85       183.53 o
 -10  12   2         72.94         -3.28       100.81 o
  -9  12   2       1397.65       1511.71       145.78 o
  -8  12   2        249.49        154.53       124.99 o
  -7  12   2       8912.47       8710.04       252.42 o
  -6  12   2       6299.09       7032.19       510.07 o
  -5  12   2       2510.75       2556.03       133.34 o
  -4  12   2        778.35        906.25        86.73 o
  -3  12   2       1023.87       1071.78        89.60 o
  -2  12   2        239.96        512.54        74.47 o
  -1  12   2       3688.14       3640.22       131.74 o
   0  12   2        277.76        562.17       190.64 o
   1  12   2      16179.64      15316.84       331.28 o
   2  12   2       1941.89       2037.30       113.62 o
   3  12   2       5027.67       5008.16       175.43 o
   4  12   2        408.19        479.82        79.72 o
   5  12   2       4202.51       4225.97       169.56 o
   6  12   2        452.25        439.71        82.45 o
   7  12   2       1747.91       2095.87       159.56 o
   8  12   2        231.37        -54.81        93.62 o
   9  12   2        941.52       1006.95       138.93 o
  10  12   2         24.69       -104.35       104.35 o
  11  12   2       2068.77       1726.40       206.75 o
  12  12   2         17.12         62.05       132.14 o
  13  12   2       1360.08       1181.81       352.03 o
  14  12   2        105.49        182.91       161.47 o
  15  12   2       1025.80       1230.14       227.91 o
  16  12   2        161.66       -187.88       252.01 o
 -16  13   2       2000.38       1421.93       339.69 o
 -15  13   2        167.36        -13.49       617.22 o
 -14  13   2        714.73        843.34       279.25 o
 -13  13   2        377.42         52.98       195.72 o
 -12  13   2         43.71        116.41       144.71 o
 -11  13   2        134.86         90.55       112.87 o
 -10  13   2       5187.59       4931.19       342.35 o
  -9  13   2       1167.94       1154.66       144.14 o
  -8  13   2        766.24        954.05       135.11 o
  -7  13   2         55.63         41.85       152.95 o
  -6  13   2        840.15        698.93        91.03 o
  -5  13   2        153.50         28.13        71.92 o
  -4  13   2       2823.71       2429.91       131.80 o
  -3  13   2       2470.85       2559.72       131.96 o
  -2  13   2       5110.90       4702.40       165.96 o
  -1  13   2       1570.11       1887.91       109.22 o
   0  13   2       2583.43       2420.92       115.15 o
   1  13   2       1542.29       1701.14        99.99 o
   2  13   2        766.67       1031.69       136.58 o
   3  13   2       3733.28       3723.68       158.46 o
   4  13   2      11721.97      11586.37       302.04 o
   5  13   2       1387.63       1427.78       113.22 o
   6  13   2        822.36        823.08       101.31 o
   7  13   2        731.24        755.69       118.41 o
   8  13   2       1070.29       1283.14       149.41 o
   9  13   2         74.57         53.93       111.16 o
  10  13   2       7676.11       7353.65       308.87 o
  11  13   2        236.68        208.94       185.13 o
  12  13   2       2127.09       2002.60       354.58 o
  13  13   2        456.61        252.47       165.42 o
  14  13   2        662.06        577.55       186.50 o
  15  13   2          0.70       -202.42       221.15 o
  16  13   2        609.08        627.85       366.52 o
 -16  14   2         98.14        490.31       284.63 o
 -15  14   2          2.38        -32.50       486.16 o
 -14  14   2         29.22        425.96       243.88 o
 -13  14   2          1.08       -202.29       202.29 o
 -12  14   2       1023.64        914.64       288.81 o
 -11  14   2        958.18        870.87       241.94 o
 -10  14   2       4886.14       5218.71       262.35 o
  -9  14   2        114.85        130.79       107.58 o
  -8  14   2         17.46         21.95       105.54 o
  -7  14   2       2246.54       2233.36       139.01 o
  -6  14   2       7989.30       7860.55       245.88 o
  -5  14   2       5230.88       4897.41       203.61 o
  -4  14   2        126.51        191.73       109.37 o
  -3  14   2       1484.93       1456.62       109.77 o
  -2  14   2       4049.03       5016.82       213.03 o
  -1  14   2      10279.01       9962.93       246.93 o
   0  14   2       9276.56       9068.16       231.67 o
   1  14   2       1916.60       1748.17       105.81 o
   2  14   2       5428.90       5303.76       184.12 o
   3  14   2        793.22        814.95        92.05 o
   4  14   2        280.03        334.94        81.61 o
   5  14   2       2117.19       2008.84       179.30 o
   6  14   2       1731.40       1821.10       127.00 o
   7  14   2       3113.40       3056.07       210.20 o
   8  14   2        438.67        539.43       124.88 o
   9  14   2       1356.97       1717.60       168.20 o
  10  14   2          0.23       -108.10       108.10 o
  11  14   2        108.40        -38.87       211.11 o
  12  14   2         18.19        -25.66       138.41 o
  13  14   2       1428.22       1045.46       202.28 o
  14  14   2       1953.95       2087.07       341.23 o
  15  14   2          0.81        244.39       298.83 o
 -16  15   2        249.15         72.12       335.08 o
 -15  15   2       1918.27       2089.90       968.13 o
 -14  15   2        235.84       -175.49       225.64 o
 -13  15   2       2159.60       2064.19       528.30 o
 -12  15   2          0.22         53.82       209.43 o
 -11  15   2       1775.35       1980.31       236.44 o
 -10  15   2        536.92        721.88       175.94 o
  -9  15   2      12246.76      11963.99       508.19 o
  -8  15   2         61.30         60.58       118.29 o
  -7  15   2       5770.08       5674.18       217.22 o
  -6  15   2         25.40         58.17        89.91 o
  -5  15   2       2550.89       2624.17       148.64 o
  -4  15   2          0.76         62.08        76.14 o
  -3  15   2       3478.45       3701.42       164.73 o
  -2  15   2       1076.34       1150.56       102.53 o
  -1  15   2       2524.09       2802.62       130.32 o
   0  15   2        505.60        508.05        79.57 o
   1  15   2         75.62        237.90        90.33 o
   2  15   2        410.76        258.76        91.57 o
   3  15   2      15041.34      14147.39       358.59 o
   4  15   2        159.21        180.75        85.10 o
   5  15   2      21559.12      21168.67       500.51 o
   6  15   2       2005.86       2056.99       137.82 o
   7  15   2        448.74        481.58       120.66 o
   8  15   2         47.10        177.87       205.77 o
   9  15   2       3701.89       4119.03       243.93 o
  10  15   2        682.77        678.19       147.48 o
  11  15   2       4252.15       4039.98       295.08 o
  12  15   2        148.76         79.66       149.72 o
  13  15   2          0.28       -173.39       173.39 o
  14  15   2         81.96         34.72       239.79 o
  15  15   2       2341.50       3101.38       669.33 o
 -15  16   2         67.16       -335.11       434.44 o
 -14  16   2        213.10        268.39       466.22 o
 -13  16   2        368.29        392.52       251.89 o
 -12  16   2       3023.38       2877.59       364.59 o
 -11  16   2       3741.25       4551.24       569.95 o
 -10  16   2       6903.90       6692.87       381.36 o
  -9  16   2        241.32        234.16       159.42 o
  -8  16   2        191.50        396.18       150.11 o
  -7  16   2       8944.89       8811.68       320.10 o
  -6  16   2      27502.67      26329.63       607.59 o
  -5  16   2       8430.61       8361.44       261.22 o
  -4  16   2       5209.01       5099.44       203.95 o
  -3  16   2        579.36        518.62        97.86 o
  -2  16   2       4520.38       4756.30       172.80 o
  -1  16   2       4778.42       4712.86       169.38 o
   0  16   2       7538.18       8178.13       329.81 o
   1  16   2       5036.20       5184.25       179.63 o
   2  16   2       5997.56       6323.08       198.13 o
   3  16   2        503.80        543.24        95.88 o
   4  16   2       6839.69       6268.73       310.85 o
   5  16   2       2009.93       2165.14       141.55 o
   6  16   2       1886.57       2177.56       144.89 o
   7  16   2        943.14        901.16       138.81 o
   8  16   2       2752.67       2683.90       196.39 o
   9  16   2       1280.79       1433.60       173.69 o
  10  16   2         88.40        -81.27       115.50 o
  11  16   2         25.35         17.97       170.67 o
  12  16   2         11.78        214.75       187.34 o
  13  16   2       2429.38       2409.20       472.05 o
  14  16   2       2141.59       2191.50       579.97 o
  15  16   2        800.47        538.82       522.71 o
 -15  17   2          0.34        103.52       260.36 o
 -14  17   2       2849.23       2943.34       400.19 o
 -13  17   2        293.12        434.96       271.53 o
 -12  17   2         45.80        -99.04       205.37 o
 -11  17   2        246.03        138.87       230.29 o
 -10  17   2       9836.18       9163.66       435.63 o
  -9  17   2        630.68        583.35       282.26 o
  -8  17   2       3327.02       3556.58       301.65 o
  -7  17   2       1384.02       1290.76       187.67 o
  -6  17   2        884.64       1011.23       133.45 o
  -5  17   2       4369.73       4212.95       229.41 o
  -4  17   2       4145.40       4213.94       191.48 o
  -3  17   2         30.48         74.52        82.74 o
  -2  17   2      14395.06      13651.58       328.71 o
  -1  17   2          0.31          6.49        72.11 o
   0  17   2       8017.91       8175.59       234.86 o
   1  17   2       1154.16       1217.37       103.30 o
   2  17   2        513.69        573.10        91.23 o
   3  17   2          1.83        179.25       128.23 o
   4  17   2      14165.98      14045.89       371.74 o
   5  17   2        642.55        563.50       100.34 o
   6  17   2       1155.73       1233.68       121.10 o
   7  17   2        883.06        764.42       139.30 o
   8  17   2       4033.21       4105.64       321.67 o
   9  17   2        423.41        674.18       148.13 o
  10  17   2       6976.68       7257.55       396.89 o
  11  17   2        335.70        400.50       193.53 o
  12  17   2          9.46         94.04       273.99 o
  13  17   2         79.81        -42.03       410.43 o
  14  17   2       2533.03       1447.89       567.60 o
 -14  18   2        112.87        348.38       270.10 o
 -13  18   2        222.73         -9.32       259.01 o
 -12  18   2       1045.31       1041.35       282.16 o
 -11  18   2       2469.67       2224.41       264.37 o
 -10  18   2        253.83        467.44       252.29 o
  -9  18   2        401.96        369.38       192.12 o
  -8  18   2        338.07        468.06       169.27 o
  -7  18   2       8080.09       8382.28       405.23 o
  -6  18   2        878.65        909.52       140.28 o
  -5  18   2       7838.17       7889.01       303.73 o
  -4  18   2        711.12        855.26       133.66 o
  -3  18   2        657.06        655.17       133.73 o
  -2  18   2          9.49        282.67        97.27 o
  -1  18   2       1837.95       1770.63       123.57 o
   0  18   2       3568.52       3701.17       163.81 o
   1  18   2      13951.33      13785.79       335.15 o
   2  18   2       7831.92       8250.93       242.59 o
   3  18   2        446.37        585.82       104.54 o
   4  18   2        295.05        143.66       116.95 o
   5  18   2       5212.03       5264.10       219.93 o
   6  18   2       6290.88       6326.49       239.21 o
   7  18   2        531.80        631.82       134.87 o
   8  18   2        225.70        181.86       168.76 o
   9  18   2        306.57        230.60       180.44 o
  10  18   2         68.56        -50.16       182.20 o
  11  18   2         25.20         11.51       243.85 o
  12  18   2       1223.82       1267.56       486.52 o
  13  18   2       1946.52       1463.79       575.46 o
  14  18   2         45.37          3.61       492.07 o
 -14  19   2         61.91       -443.75       443.75 o
 -13  19   2       1013.92       1163.34      1039.33 o
 -12  19   2        131.40        279.88       192.03 o
 -11  19   2       2292.47       2494.07       290.19 o
 -10  19   2       1254.72        997.37       214.04 o
  -9  19   2       3016.87       2990.03       281.66 o
  -8  19   2          7.66       -166.53       166.53 o
  -7  19   2         18.80       -136.18       136.18 o
  -6  19   2        381.75        276.94       125.01 o
  -5  19   2          0.91         91.40       107.26 o
  -4  19   2        605.26        730.32       130.39 o
  -3  19   2       1893.94       1513.31       135.56 o
  -2  19   2       2085.55       2116.24       150.64 o
  -1  19   2       1734.26       2050.13       150.09 o
   0  19   2       2942.52       2825.05       170.47 o
   1  19   2         46.20         29.52        82.53 o
   2  19   2        559.20        606.45       100.29 o
   3  19   2      10479.79      10422.98       286.05 o
   4  19   2       1006.06       1140.78       155.84 o
   5  19   2       7182.10       7679.82       285.42 o
   6  19   2         62.95        -73.11       113.86 o
   7  19   2          0.31       -148.56       148.56 o
   8  19   2         21.37       -131.21       166.46 o
   9  19   2       3288.82       4095.22       453.58 o
  10  19   2       1467.40       2405.76       550.58 o
  11  19   2        427.01        656.79       284.79 o
  12  19   2       1543.70       1252.60       509.72 o
  13  19   2        737.10       -277.56       452.89 o
 -14  20   2          9.14       -353.62       480.14 o
 -13  20   2        333.30        -15.65       484.20 o
 -12  20   2       1580.90       1723.46       265.43 o
 -11  20   2         43.09         42.07       179.21 o
 -10  20   2       1335.14        927.01       222.10 o
  -9  20   2         52.13        137.63       166.47 o
  -8  20   2        778.71        667.72       193.32 o
  -7  20   2          1.21        163.31       166.09 o
  -6  20   2       4790.81       4798.22       265.57 o
  -5  20   2       1965.00       1556.74       168.99 o
  -4  20   2         33.54        118.44       112.23 o
  -3  20   2         94.79        -66.99        88.18 o
  -2  20   2        483.82        547.23       108.20 o
  -1  20   2        121.50        132.00        97.37 o
   0  20   2      12885.95      13251.97       439.37 o
   1  20   2         37.28         55.70        96.04 o
   2  20   2        981.49       1281.87       130.02 o
   3  20   2       1204.37       1294.43       120.13 o
   4  20   2       1407.40       1481.11       162.36 o
   5  20   2         60.16         47.10       111.34 o
   6  20   2       3942.80       4339.51       435.96 o
   7  20   2        422.38        817.95       252.00 o
   8  20   2          5.85         -1.30       219.77 o
   9  20   2         24.18       -231.00       410.14 o
  10  20   2          3.64       -127.65       256.14 o
  11  20   2        130.29        125.38       339.14 o
  12  20   2        212.14       -410.48       410.48 o
  13  20   2          6.14        567.18       515.25 o
 -13  21   2        879.39       1345.57       601.05 o
 -12  21   2         50.77         17.57       284.53 o
 -11  21   2       1670.10       1832.19       348.63 o
 -10  21   2       1267.60       1066.90       237.62 o
  -9  21   2       3944.28       4636.16       750.73 o
  -8  21   2        169.40          9.79       164.09 o
  -7  21   2        185.19        -79.83       150.46 o
  -6  21   2          0.26         39.96       116.95 o
  -5  21   2         45.00       -109.50       109.50 o
  -4  21   2         14.81        215.31       121.48 o
  -3  21   2        801.46        797.76       123.00 o
  -2  21   2       1294.14       1496.80       141.95 o
  -1  21   2         10.12        107.67       102.43 o
   0  21   2        386.33        346.39       107.77 o
   1  21   2        334.06        275.09       104.74 o
   2  21   2        225.95        258.32       148.93 o
   3  21   2       6108.94       5885.93       286.89 o
   4  21   2        205.83        206.30       132.78 o
   5  21   2        618.23        797.63       198.06 o
   6  21   2       1712.31       1470.11       291.15 o
   7  21   2        609.19        698.52       262.82 o
   8  21   2        785.62        810.17       269.54 o
   9  21   2       1629.02       2074.98       350.99 o
  10  21   2        582.12        784.36       378.49 o
  11  21   2       1249.58       1394.00       987.98 o
  12  21   2         52.31       -427.31       427.31 o
  13  21   2        513.08        782.06       593.78 o
 -13  22   2        318.98         12.53       552.97 o
 -12  22   2       1243.69       1707.92       370.33 o
 -11  22   2       2973.84       3989.96       464.64 o
 -10  22   2       1200.86       1633.69       354.65 o
  -9  22   2        329.39        398.80       194.34 o
  -8  22   2         57.46        299.77       184.99 o
  -7  22   2       1376.47       1193.68       213.18 o
  -6  22   2       1659.54       1771.65       228.01 o
  -5  22   2       5267.94       5388.11       288.26 o
  -4  22   2         13.70         14.45        99.01 o
  -3  22   2        234.17        -15.89        97.53 o
  -2  22   2        190.11        295.44       106.58 o
  -1  22   2       2749.26       2836.87       185.11 o
   0  22   2        983.17        909.16       154.04 o
   1  22   2       3625.36       4182.29       251.17 o
   2  22   2       2026.62       1856.62       232.31 o
   3  22   2        192.28        449.04       152.10 o
   4  22   2        173.21        265.12       148.20 o
   5  22   2       1502.79       2121.01       527.63 o
   6  22   2        763.92        538.51       417.83 o
   7  22   2       1287.95       1061.57       399.10 o
   8  22   2        251.08        207.35       385.17 o
   9  22   2        202.59        241.32       264.08 o
  10  22   2         14.58       -116.37       280.39 o
  11  22   2         18.61        464.28       312.39 o
  12  22   2         57.48       -412.15       412.15 o
 -12  23   2         16.78        -52.20       698.45 o
 -11  23   2         16.76       -150.10       286.57 o
 -10  23   2       5521.01       6473.89       565.56 o
  -9  23   2         27.93       -140.93       285.74 o
  -8  23   2        678.66       1135.02       305.32 o
  -7  23   2        123.08        167.70       179.55 o
  -6  23   2         58.51        159.45       168.85 o
  -5  23   2         95.69        287.88       146.29 o
  -4  23   2        451.63        488.78       121.56 o
  -3  23   2        515.02        712.55       163.51 o
  -2  23   2       3599.09       3678.92       241.47 o
  -1  23   2          5.74         95.14       220.61 o
   0  23   2       4191.42       4244.95       402.53 o
   1  23   2          0.18          4.44       130.59 o
   2  23   2        331.86        644.67       167.67 o
   3  23   2         31.89         11.53       142.84 o
   4  23   2       7988.22       8093.67       408.32 o
   5  23   2        106.14        280.10       146.04 o
   6  23   2         67.45        544.11       402.25 o
   7  23   2        311.50        236.17       369.85 o
   8  23   2       3768.61       4039.28       652.02 o
   9  23   2        353.42        319.48       371.66 o
  10  23   2       2598.74       2556.33       568.95 o
  11  23   2         63.75        417.86       419.93 o
 -11  24   2       1966.03       2646.77       704.24 o
 -10  24   2       1228.11       1079.44       348.43 o
  -9  24   2        162.39        520.29       295.78 o
  -8  24   2         47.21        -86.97       256.39 o
  -7  24   2       1603.94       2048.59       395.42 o
  -6  24   2       6177.11       6895.21       669.09 o
  -5  24   2        894.80       1184.39       150.85 o
  -4  24   2       3401.48       3294.62       240.84 o
  -3  24   2        544.44        271.60       155.72 o
  -2  24   2       1683.90       2111.20       238.54 o
  -1  24   2       1046.39       1048.36       190.53 o
   0  24   2      11115.62      11161.06       628.91 o
   1  24   2       4821.62       4576.29       443.06 o
   2  24   2        568.58        533.68       186.64 o
   3  24   2         67.97        127.01       151.22 o
   4  24   2        572.75        980.21       236.34 o
   5  24   2       1984.60       1995.99       269.78 o
   6  24   2        836.80        429.88       394.63 o
   7  24   2        632.00        665.22       423.20 o
   8  24   2       2139.00       2680.75       586.12 o
   9  24   2        150.99        731.54       466.67 o
  10  24   2        270.51       -356.50       393.46 o
  11  24   2         44.34        238.54       439.80 o
 -11  25   2        934.14       1445.81       811.51 o
 -10  25   2         22.69        367.10       324.97 o
  -9  25   2       1957.38       2585.89       831.96 o
  -8  25   2        224.71          8.37       415.87 o
  -7  25   2       1727.27       1415.07       499.40 o
  -6  25   2       1371.99        559.63       387.48 o
  -5  25   2          1.54        -97.26       182.69 o
  -4  25   2          2.57        130.67       187.37 o
  -3  25   2       5636.17       5769.16       367.45 o
  -2  25   2         64.44        109.27       172.53 o
  -1  25   2       3000.24       3044.83       268.19 o
   0  25   2        242.38        387.56       348.27 o
   1  25   2         82.49        166.36       151.68 o
   2  25   2        374.34        451.52       249.45 o
   3  25   2       3342.47       3349.13       372.32 o
   4  25   2         12.26        -55.37       277.81 o
   5  25   2       4252.56       4384.14       475.41 o
   6  25   2        724.57        465.98       258.52 o
   7  25   2         57.47       -178.19       346.85 o
   8  25   2        938.64        973.19       479.85 o
   9  25   2       3160.87       5858.01       791.76 o
  10  25   2        300.44        393.56       476.40 o
 -10  26   2        374.95       1232.14       516.47 o
  -9  26   2        811.10       2226.84       579.95 o
  -8  26   2        217.64          3.71       395.12 o
  -7  26   2        148.99       -217.45       342.11 o
  -6  26   2        959.83       1328.41       498.07 o
  -5  26   2       6110.80       6696.00       510.16 o
  -4  26   2       3804.16       3964.39       448.34 o
  -3  26   2        465.72        592.24       247.66 o
  -2  26   2        581.13        309.21       207.15 o
  -1  26   2       3595.89       4194.96       318.00 o
   0  26   2       4342.57       4212.76       323.02 o
   1  26   2        865.57       1177.48       206.77 o
   2  26   2         20.85         89.48       167.18 o
   3  26   2         58.46        391.50       172.88 o
   4  26   2         65.25        321.61       318.15 o
   5  26   2        535.55        543.89       266.85 o
   6  26   2          5.56        155.62       227.95 o
   7  26   2       4666.64       5417.95       532.75 o
   8  26   2        220.11        775.50       492.03 o
   9  26   2        629.48       1658.41       574.64 o
  -9  27   2         22.07        149.85       489.74 o
  -8  27   2        600.75        772.82       519.55 o
  -7  27   2        665.73       1288.19       530.66 o
  -6  27   2         71.55       -195.91       341.65 o
  -5  27   2          3.14       -136.67       346.03 o
  -4  27   2       1218.63       1210.36       283.62 o
  -3  27   2        345.02        662.93       256.20 o
  -2  27   2       2215.83       2867.32       357.57 o
  -1  27   2         10.54         85.41       202.76 o
   0  27   2        337.63        315.68       408.32 o
   1  27   2         44.10         55.85       162.63 o
   2  27   2        292.86        889.14       244.80 o
   3  27   2        156.81        291.59       178.35 o
   4  27   2       2897.90       3071.83       333.19 o
   5  27   2         35.84        147.06       246.86 o
   6  27   2       1798.39       2220.91       380.93 o
   7  27   2         10.04       -208.73       352.46 o
   8  27   2        902.95       1467.43       594.74 o
  -7  28   2        242.59        378.51       414.99 o
  -6  28   2       1838.65       1770.91       583.14 o
  -5  28   2       2334.70       1872.62       522.49 o
  -4  28   2        290.27        637.50       252.22 o
  -3  28   2          0.79        -22.83       196.77 o
  -2  28   2        628.35        825.90       269.73 o
  -1  28   2       2304.56       2434.73       448.15 o
   0  28   2       1272.80       1275.17       477.48 o
   1  28   2        371.30       -154.25       239.24 o
   2  28   2         57.32        318.67       225.42 o
   3  28   2        236.76        -68.18       215.47 o
   4  28   2         12.95       -113.02       170.10 o
   5  28   2        145.94       -239.67       239.67 o
   6  28   2        317.69        970.11       325.81 o
   7  28   2       1305.05       2533.63       500.09 o
  -6  29   2        118.03         95.06       500.74 o
  -5  29   2        649.02        232.20       492.96 o
  -4  29   2       1328.29       1503.46       305.13 o
  -3  29   2       1576.68       2292.04       365.81 o
  -2  29   2         23.37        -79.60       223.26 o
  -1  29   2        429.92        594.33       238.60 o
   0  29   2        274.08        272.23       232.31 o
   1  29   2        163.47       -131.25       361.82 o
   2  29   2        246.71         45.28       335.74 o
   3  29   2        206.31        394.03       210.02 o
   4  29   2         40.49        615.47       524.07 o
   5  29   2        917.55        692.18       530.60 o
  -4  30   2       2497.14       2779.93       751.83 o
  -3  30   2        219.70        298.96       225.12 o
  -2  30   2        591.24        430.76       263.66 o
  -1  30   2        550.36       1039.45       469.13 o
   0  30   2       2114.13       1885.91       353.12 o
   1  30   2         37.53         -1.45       378.47 o
   2  30   2        584.95        742.84       270.82 o
   3  30   2        680.50        959.51       386.24 o
  -2  31   2        568.60       1589.01       437.11 o
  -1  31   2       1262.93       1446.05       305.86 o
   0  31   2        109.63        349.87       235.84 o
   1  31   2          8.79        269.99       291.75 o
 -17   0   3       3719.17       4723.43       472.02 o
 -15   0   3       1160.18        599.91       240.53 o
 -13   0   3       2917.95       2941.63       337.07 o
 -11   0   3      21918.55      21566.31       855.54 o
  -9   0   3       6824.53       6867.36       368.25 o
  -7   0   3      34248.50      33725.87       910.67 o
  -5   0   3      31340.43      31207.04       831.65 o
  -3   0   3       4455.48       4404.48       157.61 o
  -1   0   3       4241.00       4100.86       132.21 o
   1   0   3      14895.89      15374.88       504.78 o
   3   0   3      15055.28      15206.79       427.19 o
   5   0   3       2233.20       2263.63       143.85 o
   7   0   3       2050.65       1624.44       115.53 o
   9   0   3       5983.57       6046.75       350.31 o
  11   0   3       5093.29       5232.05       393.13 o
  13   0   3       1788.66       2104.17       292.36 o
  15   0   3       6293.70       6483.31       534.47 o
  17   0   3          3.63        -34.34       219.59 o
 -18   1   3        170.29        -62.37       170.07 o
 -17   1   3         99.02        248.02       187.05 o
 -16   1   3       3902.16       3800.98       296.85 o
 -15   1   3       9040.25       8698.49       412.49 o
 -14   1   3       5068.36       5284.41       308.74 o
 -13   1   3        138.15         51.70       143.36 o
 -12   1   3       1153.24        938.62       161.79 o
 -11   1   3        225.04        338.12       116.30 o
 -10   1   3       4827.41       4791.75       241.90 o
  -9   1   3        270.69        252.13        73.35 o
  -8   1   3       2793.35       2700.23        95.72 o
  -7   1   3      16284.79      17054.30       350.81 o
  -6   1   3       1419.01       1754.98        93.78 o
  -5   1   3       3839.21       4143.63       223.08 o
  -4   1   3        228.63        172.41        43.09 o
  -3   1   3       6418.61       7383.38       161.46 o
  -2   1   3         40.86        -27.86        34.04 o
  -1   1   3      11280.55      12236.44       323.52 o
   0   1   3       9701.70       9951.80       193.14 o
   1   1   3        116.69         88.63        34.93 o
   2   1   3       2182.09       2223.48        81.06 o
   3   1   3       1870.45       1658.94        77.62 o
   4   1   3      10149.31       9698.36       228.00 o
   5   1   3       5733.47       5390.44       140.33 o
   6   1   3       7702.47       7679.00       202.24 o
   7   1   3       1398.37       1645.88        81.08 o
   8   1   3       5049.70       5261.81       300.02 o
   9   1   3      12084.28      11320.95       367.81 o
  10   1   3       5885.09       6279.04       288.46 o
  11   1   3       1226.28       1038.13       148.68 o
  12   1   3        523.70        409.49       143.67 o
  13   1   3        342.58        146.70       141.55 o
  14   1   3         13.57         18.61       154.90 o
  15   1   3       1166.05        915.00       194.11 o
  16   1   3       1595.25       1949.40       274.88 o
  17   1   3       1018.83       1003.37       239.17 o
 -18   2   3       1477.62       1617.11       233.84 o
 -17   2   3        210.22        164.31       186.80 o
 -16   2   3        153.21        -58.54       184.99 o
 -15   2   3         28.04        -51.30       139.61 o
 -14   2   3          1.71       -131.28       131.28 o
 -13   2   3        843.94        941.79       169.72 o
 -12   2   3       2991.91       3149.20       223.62 o
 -11   2   3        785.25        911.70       141.33 o
 -10   2   3       4796.22       4428.44       261.63 o
  -9   2   3         24.83        -98.78        98.78 o
  -8   2   3       1496.27       1417.73        96.34 o
  -7   2   3         80.95        119.21        46.88 o
  -6   2   3      31073.00      30832.72       653.69 o
  -5   2   3       3071.92       3380.86       124.20 o
  -4   2   3      81077.48      85089.20      1530.94 o
  -3   2   3       1053.28        962.61        74.95 o
  -1   2   3      41820.07      44062.23       795.02 o
   0   2   3       9372.33       9500.12       234.53 o
   1   2   3       1625.62       1748.37        67.08 o
   2   2   3       3210.63       3359.37       102.89 o
   3   2   3        419.88        434.91        48.97 o
   4   2   3       1866.93       1923.70        81.82 o
   5   2   3       3280.16       3652.66       112.27 o
   6   2   3      19558.72      19299.72       391.77 o
   7   2   3         17.00        -25.06        40.88 o
   8   2   3       2807.52       2834.14       138.07 o
   9   2   3         80.46        116.98        96.92 o
  10   2   3       4011.06       3772.79       223.84 o
  11   2   3       1258.50        909.59       147.23 o
  12   2   3       2132.03       1987.71       223.72 o
  13   2   3        459.06        183.34       142.00 o
  14   2   3       3621.26       3713.22       275.99 o
  15   2   3       1006.20        660.50       169.75 o
  16   2   3       2829.65       2810.96       270.34 o
  17   2   3        234.36         35.27       177.14 o
 -18   3   3        129.44         21.20       181.91 o
 -17   3   3       1645.33       1396.49       230.30 o
 -16   3   3       1264.90       1492.74       211.42 o
 -15   3   3       1908.26       1824.20       217.48 o
 -14   3   3       3052.56       2992.79       241.68 o
 -13   3   3        562.79        445.48       163.30 o
 -12   3   3        854.44        777.23       154.66 o
 -11   3   3       1324.20       1430.86       157.43 o
 -10   3   3       3541.28       3193.92       233.70 o
  -9   3   3        409.95        435.68        79.94 o
  -8   3   3         15.51         -3.30        61.54 o
  -7   3   3       7849.72       7773.72       206.96 o
  -6   3   3        162.61        129.99        46.64 o
  -5   3   3          6.06        392.59        70.54 o
  -4   3   3        943.38       1017.55        65.08 o
  -3   3   3      12551.62      12713.38       290.84 o
  -2   3   3      38522.48      40108.54       731.26 o
  -1   3   3        756.18        903.88        62.88 o
   0   3   3       5832.55       5871.83       167.15 o
   1   3   3        689.01        897.90        68.37 o
   2   3   3        891.37       1165.65        69.76 o
   3   3   3         72.19        260.07        63.87 o
   4   3   3        160.57         95.95        49.25 o
   5   3   3      27604.49      28395.68       546.11 o
   6   3   3        163.49        200.14        50.02 o
   7   3   3       3468.15       3526.07       138.63 o
   8   3   3         56.99        107.50        67.22 o
   9   3   3       7428.23       7120.13       279.86 o
  10   3   3       1625.88       1540.81       181.68 o
  11   3   3        739.60        991.45       219.95 o
  12   3   3       3582.05       3618.57       246.33 o
  13   3   3        199.17        -77.71       132.23 o
  14   3   3        874.74        506.90       172.42 o
  15   3   3        217.45        257.82       160.33 o
  16   3   3        122.12        145.82       164.78 o
  17   3   3        316.26        494.48       195.89 o
 -18   4   3        322.17        -45.72       182.08 o
 -17   4   3        230.57        122.33       162.94 o
 -16   4   3       1894.83       1831.87       226.36 o
 -15   4   3        117.07        261.15       172.06 o
 -14   4   3        254.10        -53.05       128.47 o
 -13   4   3        159.66        -42.38       125.95 o
 -12   4   3       1178.74        965.29       149.29 o
 -11   4   3       6401.06       5821.29       283.16 o
 -10   4   3        398.30        325.20       106.57 o
  -9   4   3       2193.94       2043.49       136.18 o
  -8   4   3         28.43        -53.48        62.06 o
  -7   4   3       5924.60       5924.62       167.30 o
  -6   4   3       8052.25       8896.16       349.62 o
  -5   4   3        838.54        667.89        57.54 o
  -4   4   3       5154.12       6530.60       249.39 o
  -3   4   3       7366.06       7370.58       167.90 o
  -2   4   3       5234.29       7740.25       418.07 o
  -1   4   3       5581.92       5440.14       141.08 o
   0   4   3        700.45        926.78        50.30 o
   1   4   3      28436.22      29062.64       587.48 o
   2   4   3       2781.47       2761.15        97.79 o
   3   4   3        113.29        131.91        49.79 o
   4   4   3       2877.11       2978.25       101.71 o
   5   4   3        300.04        477.35        55.18 o
   6   4   3       4029.29       3933.55       147.16 o
   7   4   3        202.59        169.39        45.77 o
   8   4   3       1543.82       1903.68       135.25 o
   9   4   3       1657.11       1883.06       131.05 o
  10   4   3        166.81         64.70       115.70 o
  11   4   3       1592.97       1453.50       172.98 o
  12   4   3          9.90         72.38       131.98 o
  13   4   3       4755.90       4246.39       275.28 o
  14   4   3        242.66        -70.70       137.55 o
  15   4   3       1146.42       1470.44       246.50 o
  16   4   3       2047.04       2188.78       253.81 o
  17   4   3         31.90       -159.50       159.50 o
 -18   5   3        471.46        294.31       260.48 o
 -17   5   3          0.49        -70.29       168.13 o
 -16   5   3       3952.85       3433.94       277.66 o
 -15   5   3        197.60        147.68       145.35 o
 -14   5   3       4906.80       4143.73       276.93 o
 -13   5   3        131.88        166.82       138.38 o
 -12   5   3        408.30        356.57       125.95 o
 -11   5   3         13.27        -83.13       137.85 o
 -10   5   3       2819.93       2822.09       158.01 o
  -9   5   3       1046.50       1096.17       117.04 o
  -8   5   3       1756.58       1703.77       114.58 o
  -7   5   3       5706.06       7203.31       489.05 o
  -6   5   3       3436.06       3194.85       115.40 o
  -5   5   3        418.10        943.18       353.13 o
  -4   5   3       8716.06       8559.03       194.44 o
  -3   5   3       6462.18       8538.96       488.32 o
  -2   5   3       2036.40       2163.08        90.83 o
   0   5   3       8639.08       8708.92       183.81 o
   1   5   3      15125.54      15771.48       358.38 o
   2   5   3          6.33        -24.00        43.77 o
   3   5   3        457.20        491.87        68.40 o
   4   5   3       5707.28       5221.13       151.95 o
   5   5   3       1857.94       1745.26        85.38 o
   6   5   3       1002.98        900.74        67.98 o
   7   5   3        414.86        541.23        54.36 o
   8   5   3         74.22         -1.82        66.94 o
   9   5   3       1545.17       1519.63       121.12 o
  10   5   3      21736.28      20875.42       591.43 o
  11   5   3       1488.91       1683.55       169.63 o
  12   5   3        117.99        248.51       134.27 o
  13   5   3         25.20        120.70       147.31 o
  14   5   3        226.36        138.82       138.21 o
  15   5   3        217.06         28.82       152.46 o
  16   5   3       1483.80       1752.93       237.29 o
  17   5   3        137.92        128.72       184.75 o
 -18   6   3        170.59       -161.98       302.63 o
 -17   6   3       2947.45       2509.58       309.67 o
 -16   6   3        507.73        403.33       179.35 o
 -15   6   3        855.99       1194.86       196.59 o
 -14   6   3         46.76         41.30       138.08 o
 -13   6   3       1300.79        956.35       158.31 o
 -12   6   3         37.70        -67.75       131.24 o
 -11   6   3       5010.58       4761.28       255.25 o
 -10   6   3        661.30        606.02       103.54 o
  -9   6   3       4792.29       4600.91       189.39 o
  -8   6   3        333.15        501.92       113.85 o
  -7   6   3       8849.52       8729.90       212.80 o
  -6   6   3       1536.61       1737.32        88.30 o
  -5   6   3       9353.95       8719.61       205.07 o
  -4   6   3       1961.91       2981.00       353.22 o
  -3   6   3          6.22        -10.61        44.03 o
  -2   6   3      31558.51      38266.40      1565.66 o
  -1   6   3      64912.11      67510.70      1336.66 o
   0   6   3      14332.61      14911.13       296.32 o
   1   6   3      12707.24      12314.30       272.98 o
   2   6   3       5865.98       6030.38       160.91 o
   3   6   3       2474.00       2499.23       104.79 o
   4   6   3       4951.34       4913.32       150.34 o
   5   6   3        364.78        298.49        81.87 o
   6   6   3        603.08        729.35        66.41 o
   7   6   3       6324.16       6193.04       195.58 o
   8   6   3       2041.85       2374.38       139.69 o
   9   6   3       2289.17       2262.97       161.66 o
  10   6   3         10.29         80.90       113.23 o
  11   6   3        225.24        241.41       114.89 o
  12   6   3        367.96        288.97       228.34 o
  13   6   3       4881.40       4732.34       289.86 o
  14   6   3       2302.70       2332.02       232.56 o
  15   6   3       1145.28       1100.29       201.40 o
  16   6   3          2.10        -57.26       149.87 o
  17   6   3        432.21        856.93       266.39 o
 -17   7   3        170.75         44.97       166.38 o
 -16   7   3        412.66        516.24       184.07 o
 -15   7   3       5878.18       5846.37       343.20 o
 -14   7   3        118.60         44.25       132.08 o
 -13   7   3        333.74        432.30       139.34 o
 -12   7   3        398.69        311.70       134.29 o
 -11   7   3        492.84        449.88       129.07 o
 -10   7   3       3071.10       3004.83       167.32 o
  -9   7   3       4969.38       4729.27       220.58 o
  -8   7   3        516.79        481.86        88.14 o
  -7   7   3      10197.81      10039.81       239.67 o
  -6   7   3       2553.47       2603.66       109.57 o
  -5   7   3        604.52        740.62       101.64 o
  -4   7   3        207.21        339.50        55.47 o
  -3   7   3        989.61        889.82        62.69 o
  -2   7   3       8825.03       8940.21       219.33 o
  -1   7   3      26217.02      26624.13       555.08 o
   0   7   3        124.37        230.07        45.77 o
   1   7   3       2681.44       2640.23        98.75 o
   2   7   3       2666.37       2935.26       109.68 o
   3   7   3       2670.20       2542.96       106.87 o
   4   7   3       3564.56       3397.43       129.54 o
   5   7   3      25873.92      25810.82       556.16 o
   6   7   3       2575.75       2520.47       114.13 o
   7   7   3        215.05        189.58        67.18 o
   8   7   3       3696.27       3612.21       174.37 o
   9   7   3      21724.45      19834.70       486.98 o
  10   7   3        572.48        854.90       208.33 o
  11   7   3       8276.96       8149.87       350.69 o
  12   7   3       1306.77       1076.46       177.16 o
  13   7   3       1524.13       1093.94       237.83 o
  14   7   3         12.28         39.64       246.56 o
  15   7   3       2882.25       2850.48       258.31 o
  16   7   3       2649.30       2262.32       260.44 o
  17   7   3        925.68       1029.89       468.78 o
 -17   8   3         74.30        133.51       176.67 o
 -16   8   3       3841.43       3464.07       284.44 o
 -15   8   3         37.90        -88.85       146.28 o
 -14   8   3        200.66        170.81       149.23 o
 -13   8   3        217.82        314.23       127.02 o
 -12   8   3       5637.76       5565.41       297.33 o
 -11   8   3       3281.69       3045.99       207.12 o
 -10   8   3      14882.82      14632.35       487.51 o
  -9   8   3         78.34         25.36        83.37 o
  -8   8   3        654.94        777.31        97.75 o
  -7   8   3          1.88        -51.00        53.30 o
  -6   8   3      25782.39      25644.24       510.20 o
  -5   8   3        756.00        746.26        81.22 o
  -4   8   3      18581.53      18120.67       820.38 o
  -3   8   3          4.65         15.34        47.18 o
  -2   8   3       7296.23       7987.50       218.50 o
  -1   8   3       8229.80       8588.44       213.13 o
   0   8   3      12594.77      12009.64       255.48 o
   1   8   3      13482.67      13915.83       312.26 o
   2   8   3      13271.13      12788.67       296.43 o
   3   8   3        117.01        159.30        57.48 o
   4   8   3        925.53        740.45        88.07 o
   5   8   3       5511.92       5611.90       173.52 o
   6   8   3       5786.32       5458.64       199.80 o
   7   8   3         16.70          3.18        55.34 o
   8   8   3       6412.64       6122.00       244.08 o
   9   8   3       2068.47       2072.17       160.70 o
  10   8   3       1274.26       1278.76       140.64 o
  11   8   3        153.01        190.66       122.03 o
  12   8   3       3892.23       3600.24       254.11 o
  13   8   3       4764.66       3856.04       265.59 o
  14   8   3       6956.21       6637.78       360.26 o
  15   8   3        248.46        319.12       184.53 o
  16   8   3       1390.88       1290.26       258.77 o
 -17   9   3        961.53       1452.70       226.68 o
 -16   9   3       3161.92       2903.90       269.55 o
 -15   9   3       1600.77       1508.91       208.41 o
 -14   9   3       1838.01       1759.97       198.82 o
 -13   9   3        627.85        643.07       263.78 o
 -12   9   3        689.00        460.31       139.00 o
 -11   9   3       1006.07        960.82       204.21 o
 -10   9   3       6880.48       7022.09       250.70 o
  -9   9   3          2.83         34.14        86.03 o
  -8   9   3       2461.22       2419.76       146.67 o
  -7   9   3       1098.87       1230.52        95.98 o
  -6   9   3       8722.25       8289.80       231.50 o
  -5   9   3       1113.73       1709.21       110.93 o
  -4   9   3       2485.64       2676.48       119.94 o
  -3   9   3       2459.92       2453.59       110.25 o
  -2   9   3      51359.34      50003.24      1015.51 o
  -1   9   3         11.65         75.80        55.77 o
   0   9   3       6485.02       6299.61       160.14 o
   1   9   3       3055.87       3425.11       125.50 o
   2   9   3       9153.52       8732.29       222.78 o
   3   9   3       1343.05       1256.04        86.07 o
   4   9   3      19724.80      19279.48       432.65 o
   5   9   3       6884.64       7192.63       208.28 o
   6   9   3        910.79        876.87        86.16 o
   7   9   3        271.51        273.37        67.67 o
   8   9   3       8445.32       8001.26       285.59 o
   9   9   3       1993.47       1892.90       159.37 o
  10   9   3      14611.84      14291.18       500.17 o
  11   9   3        840.31        929.70       173.86 o
  12   9   3       2259.91       2188.05       229.84 o
  13   9   3        960.51        712.93       176.68 o
  14   9   3       3620.75       3581.37       304.77 o
  15   9   3        693.76        815.39       209.78 o
  16   9   3       1811.42       1649.89       265.26 o
 -17  10   3        923.36       1119.69       283.43 o
 -16  10   3        555.12        726.39       196.01 o
 -15  10   3        170.67        324.66       171.23 o
 -14  10   3        407.84        407.72       248.35 o
 -13  10   3       3683.41       3751.65       419.07 o
 -12  10   3        779.33        999.13       166.45 o
 -11  10   3       2453.28       2465.33       165.40 o
 -10  10   3       1154.35       1157.34       129.92 o
  -9  10   3       9102.18       8476.45       269.14 o
  -8  10   3        980.56       1041.67       109.01 o
  -7  10   3       5317.96       5095.89       211.61 o
  -6  10   3         23.29        408.92       191.38 o
  -5  10   3      24328.40      23357.19       517.01 o
  -4  10   3       1346.18       1687.48        99.39 o
  -3  10   3       3113.11       3082.40       129.24 o
  -2  10   3         84.69        341.03       151.97 o
  -1  10   3      24993.13      24688.16       533.41 o
   0  10   3      29402.56      32406.64       621.12 o
   1  10   3      15841.36      15046.63       345.32 o
   2  10   3       2504.55       2275.49       151.11 o
   3  10   3       1666.43       1742.21       100.96 o
   4  10   3        529.75        653.78        77.18 o
   5  10   3       3158.84       3159.21       152.59 o
   6  10   3          7.79         52.16        62.58 o
   7  10   3       3297.89       3123.11       143.13 o
   8  10   3       1644.65       1860.63       171.53 o
   9  10   3       5199.42       5171.42       242.88 o
  10  10   3          1.73        111.18       105.38 o
  11  10   3         28.90        167.91       141.57 o
  12  10   3        262.26        140.59       222.11 o
  13  10   3       8939.87       8832.24       440.83 o
  14  10   3        410.24        150.99       179.43 o
  15  10   3        821.76        825.48       211.09 o
  16  10   3       1506.04       1493.21       270.70 o
 -17  11   3          2.50       -235.40       235.40 o
 -16  11   3       2302.82       2455.74       314.82 o
 -15  11   3       1096.83        937.56       211.83 o
 -14  11   3        499.37        504.83       161.39 o
 -13  11   3       1003.62        835.59       172.74 o
 -12  11   3       2007.33       1942.44       188.31 o
 -11  11   3        304.49        360.15       109.20 o
 -10  11   3        603.46        344.69       102.60 o
  -9  11   3      11887.39      11874.48       341.06 o
  -8  11   3        406.45        225.73        91.91 o
  -7  11   3       1565.56       2064.05       271.27 o
  -6  11   3       3215.26       3226.33       147.05 o
  -5  11   3        925.39       1062.12       150.46 o
  -4  11   3        373.96        410.56        71.33 o
  -3  11   3       7243.79       6999.83       203.57 o
  -2  11   3       1591.51       1602.21        98.81 o
  -1  11   3      10298.74      12265.67       909.69 o
   0  11   3       9823.77       9746.61       230.76 o
   1  11   3         26.97         90.66        68.62 o
   2  11   3         89.29         68.50        60.46 o
   3  11   3      12763.84      12997.15       317.95 o
   4  11   3        880.51        797.82        85.59 o
   5  11   3       3238.11       3377.33       151.39 o
   6  11   3       1071.28       1069.28        97.36 o
   7  11   3        101.31        153.62        96.29 o
   8  11   3         12.36        -87.44        87.44 o
   9  11   3       2308.71       2611.54       230.73 o
  10  11   3       4765.42       4684.51       263.80 o
  11  11   3       3820.45       3766.53       343.31 o
  12  11   3        316.19        105.35       141.43 o
  13  11   3        147.16         98.53       225.76 o
  14  11   3       1153.49       1017.33       212.90 o
  15  11   3       4641.37       4564.23       366.02 o
  16  11   3        419.43        272.90       334.28 o
 -16  12   3       1059.31       1237.78       279.84 o
 -15  12   3         59.87        207.91       195.95 o
 -14  12   3          0.62        -66.48       163.80 o
 -13  12   3        446.99        232.41       215.26 o
 -12  12   3       5838.17       5637.24       303.37 o
 -11  12   3        714.71        683.18       160.23 o
 -10  12   3       4052.92       3772.02       201.02 o
  -9  12   3         20.17        142.64        91.57 o
  -8  12   3        245.66        219.48        98.89 o
  -7  12   3          2.25         16.97        85.79 o
  -6  12   3      10863.51      10515.09       286.20 o
  -5  12   3        713.75        660.58        91.52 o
  -4  12   3       1373.84       1292.74        98.38 o
  -3  12   3       3496.75       3482.23       144.13 o
  -2  12   3       2044.69       2808.47       314.95 o
  -1  12   3       2821.21       2745.50       118.84 o
   0  12   3       9421.18       9131.16       223.19 o
   1  12   3          2.37        101.88        58.43 o
   2  12   3        229.88        158.02        78.15 o
   3  12   3         78.59        159.24        68.00 o
   4  12   3        361.08        258.52        71.92 o
   5  12   3       6118.06       6627.05       212.39 o
   6  12   3          7.30         90.16        73.90 o
   7  12   3        717.33        602.53       115.13 o
   8  12   3       3231.73       3070.14       203.29 o
   9  12   3        178.03        -37.35       100.51 o
  10  12   3       4276.12       4024.85       235.78 o
  11  12   3         83.16        -95.29       151.00 o
  12  12   3       3164.86       3170.58       271.31 o
  13  12   3          9.51       -130.68       130.68 o
  14  12   3       5173.11       5070.68       368.99 o
  15  12   3        170.34        251.77       254.36 o
  16  12   3          1.72        625.79       370.62 o
 -16  13   3        170.60         48.25       661.94 o
 -15  13   3       2428.77       2620.24       585.14 o
 -14  13   3        143.13         10.88       223.86 o
 -13  13   3        371.55        127.85       464.67 o
 -12  13   3         29.55       -128.74       128.74 o
 -11  13   3        309.44        336.36       126.77 o
 -10  13   3          2.22         80.34       100.46 o
  -9  13   3       6092.81       6414.18       276.98 o
  -8  13   3         28.54         30.38        91.41 o
  -7  13   3        464.90        309.29       102.62 o
  -6  13   3         13.67        -43.26        69.60 o
  -5  13   3        150.07        105.49        72.46 o
  -4  13   3         34.09         32.33        66.67 o
  -3  13   3         63.74        233.65        70.70 o
  -2  13   3        561.90        566.21        76.79 o
  -1  13   3       4837.01       5626.74       270.31 o
   0  13   3       1427.30       1459.85        90.98 o
   1  13   3        113.66        171.14        62.97 o
   2  13   3         18.90         62.45        62.68 o
   3  13   3       3351.35       3040.64       143.95 o
   4  13   3       4527.02       4625.25       174.34 o
   5  13   3        245.61        236.54        83.89 o
   6  13   3         96.47         73.06        70.63 o
   7  13   3       2529.28       2694.41       181.27 o
   8  13   3        589.44        611.68       122.27 o
   9  13   3        955.75        965.33       140.47 o
  10  13   3        875.23        688.37       141.13 o
  11  13   3       9613.42       9191.25       671.90 o
  12  13   3          5.34          5.01       182.62 o
  13  13   3        187.61         -9.07       193.98 o
  14  13   3        226.98        203.76       225.81 o
  15  13   3       5114.37       4998.15       494.18 o
 -16  14   3        118.07        -38.35       442.95 o
 -15  14   3        253.65        -55.58       434.03 o
 -14  14   3          2.64       -151.91       345.31 o
 -13  14   3        114.45        125.78       221.09 o
 -12  14   3        225.25       -144.38       209.30 o
 -11  14   3       4714.47       4315.28       310.14 o
 -10  14   3       2006.58       2224.83       232.36 o
  -9  14   3       1021.86        945.16       140.40 o
  -8  14   3        699.00        639.91       167.82 o
  -7  14   3        745.04        882.91       123.80 o
  -6  14   3        206.97         72.97       138.12 o
  -5  14   3       3781.69       3816.17       167.48 o
  -4  14   3       3631.23       3172.53       150.04 o
  -3  14   3         14.32         13.39        65.50 o
  -2  14   3         22.82         37.04        71.78 o
  -1  14   3       1435.96       1710.30       100.98 o
   0  14   3       7967.71       8290.40       409.86 o
   1  14   3       2666.19       2620.07       138.54 o
   2  14   3       2477.48       2302.32       126.90 o
   3  14   3        105.40         76.85        72.07 o
   4  14   3       2107.25       2069.88       151.12 o
   5  14   3       4697.21       5127.46       197.05 o
   6  14   3        100.84        105.10        77.15 o
   7  14   3       1574.49       1656.61       154.78 o
   8  14   3       2793.77       2698.55       192.71 o
   9  14   3        411.74        521.56       172.68 o
  10  14   3       2862.74       2976.26       264.49 o
  11  14   3         10.22        170.27       144.77 o
  12  14   3       2319.38       2193.01       304.07 o
  13  14   3       2222.99       2197.36       331.99 o
  14  14   3       3142.66       2221.80       360.82 o
  15  14   3        984.61        842.02       442.18 o
 -16  15   3       2346.36       1833.23       442.64 o
 -15  15   3         77.57         27.56       248.42 o
 -14  15   3       2654.91       3083.35       623.27 o
 -13  15   3        546.37        233.46       244.99 o
 -12  15   3        113.49        347.34       208.87 o
 -11  15   3        314.28        131.50       157.17 o
 -10  15   3       1766.48       1981.70       225.30 o
  -9  15   3       1044.22       1429.05       202.40 o
  -8  15   3        972.19       1140.95       183.21 o
  -7  15   3         70.22        142.67       201.00 o
  -6  15   3         56.02         22.36        86.60 o
  -5  15   3        119.06         53.13        81.04 o
  -4  15   3        451.15        478.76        88.11 o
  -3  15   3       1497.80       1578.96       115.57 o
  -2  15   3      14894.90      14845.52       370.73 o
  -1  15   3       5284.38       5902.68       185.04 o
   0  15   3      10279.51       9891.35       293.98 o
   1  15   3          0.79         38.38        64.03 o
   2  15   3       1140.65       1259.55       128.64 o
   3  15   3         72.25        134.93        77.98 o
   4  15   3      16699.30      16069.45       436.21 o
   5  15   3        347.46        335.23        86.12 o
   6  15   3        676.90        661.61        97.80 o
   7  15   3        202.91        159.80       101.25 o
   8  15   3       6997.14       6978.60       327.45 o
   9  15   3       1165.53        958.64       152.59 o
  10  15   3       9824.50       9566.71       368.04 o
  11  15   3       4938.45       5124.77       484.34 o
  12  15   3       2002.03       1783.08       288.04 o
  13  15   3          5.44         41.94       193.42 o
  14  15   3        904.10        976.46       296.06 o
  15  15   3        118.80       -231.42       448.39 o
 -15  16   3       1188.96       1804.62       905.05 o
 -14  16   3        351.72        485.96       408.73 o
 -13  16   3       2097.35       2390.69       355.01 o
 -12  16   3       1221.92       1060.34       284.04 o
 -11  16   3       1326.86       1603.73       221.49 o
 -10  16   3       8328.61       8285.67       416.22 o
  -9  16   3        427.12        337.23       151.10 o
  -8  16   3          2.08       -175.27       175.27 o
  -7  16   3        945.64        973.00       130.40 o
  -6  16   3       4919.88       4468.14       237.24 o
  -5  16   3      12239.11      11698.70       376.80 o
  -4  16   3       2080.90       2305.32       225.31 o
  -3  16   3       2368.82       2292.72       137.56 o
  -2  16   3       1323.18       1456.59       102.36 o
  -1  16   3       5680.52       5627.92       184.01 o
   0  16   3       3772.72       3966.90       156.89 o
   1  16   3      18469.71      17013.22       380.10 o
   2  16   3       5101.09       4890.21       176.07 o
   3  16   3        132.06        118.44        80.20 o
   4  16   3          7.64         82.34        80.09 o
   5  16   3        875.82        960.78       112.16 o
   6  16   3        994.32       1005.85       112.56 o
   7  16   3       5912.80       5508.54       262.91 o
   8  16   3        491.50        603.07       190.05 o
   9  16   3        402.74        329.10       178.38 o
  10  16   3         90.92        -17.63       169.20 o
  11  16   3          4.32        -45.91       186.54 o
  12  16   3         27.35        142.42       190.10 o
  13  16   3       3171.38       2976.17       370.23 o
  14  16   3       1361.29       1511.12       382.80 o
 -15  17   3       1884.48       2270.59       394.05 o
 -14  17   3        262.81        244.64       245.91 o
 -13  17   3       2426.69       2154.13       490.75 o
 -12  17   3        163.81        116.93       162.79 o
 -11  17   3       1159.06       1162.95       216.06 o
 -10  17   3        105.40        337.16       203.50 o
  -9  17   3       6160.20       7046.38       664.33 o
  -8  17   3        235.82        123.63       147.64 o
  -7  17   3       4251.26       3669.34       274.06 o
  -6  17   3        869.25        966.86       138.58 o
  -5  17   3        264.67        455.11       124.61 o
  -4  17   3         69.03        148.11       136.55 o
  -3  17   3        882.82        968.61       154.95 o
  -2  17   3         29.95        -34.31        81.08 o
  -1  17   3       9964.88      11118.91       281.96 o
   0  17   3       4325.31       4272.57       169.44 o
   1  17   3       1088.46        869.16       122.26 o
   2  17   3         10.20        -26.92        69.56 o
   3  17   3       5650.97       5538.58       212.08 o
   4  17   3        553.69        476.72        98.80 o
   5  17   3      13582.40      13400.46       363.93 o
   6  17   3         62.79        -85.86        97.83 o
   7  17   3        191.17         25.29       156.24 o
   8  17   3         20.57        141.89       159.79 o
   9  17   3       4907.79       5177.58       560.52 o
  10  17   3        144.36       -156.94       167.45 o
  11  17   3       9261.18       9504.37       608.87 o
  12  17   3        774.37       1076.46       471.24 o
  13  17   3          0.97        -15.72       224.66 o
  14  17   3        103.42        246.99       477.21 o
 -15  18   3        357.40        -82.39       311.43 o
 -14  18   3        133.61        120.31       487.83 o
 -13  18   3         50.12        341.29       460.15 o
 -12  18   3       2240.07       2598.86       283.56 o
 -11  18   3       2376.13       2698.94       316.04 o
 -10  18   3       5125.24       5682.79       515.24 o
  -9  18   3       2859.71       2910.61       278.68 o
  -8  18   3       1144.98       1163.18       206.03 o
  -7  18   3         93.72         44.97       141.51 o
  -6  18   3       3147.66       3106.69       208.33 o
  -5  18   3       2256.02       2314.74       186.51 o
  -4  18   3       1587.28       1518.66       239.11 o
  -3  18   3        950.02        919.27       143.65 o
  -2  18   3        331.12        286.86        95.68 o
  -1  18   3       1198.45       1333.13       128.02 o
   0  18   3       5480.97       5257.13       215.12 o
   1  18   3        480.82        548.67        87.83 o
   2  18   3       6553.86       6879.11       234.51 o
   3  18   3       3055.98       2767.35       159.81 o
   4  18   3       2969.43       3053.34       272.85 o
   5  18   3       2654.27       2737.85       193.25 o
   6  18   3          7.23        -99.64        99.64 o
   7  18   3       4013.96       4350.93       309.26 o
   8  18   3       2964.37       3358.21       305.25 o
   9  18   3         51.85        110.30       185.04 o
  10  18   3        807.42       1194.85       232.78 o
  11  18   3        646.43        775.23       228.95 o
  12  18   3        574.90        364.37       423.14 o
  13  18   3        909.47        641.57       488.86 o
  14  18   3       3427.41       2620.07       631.05 o
 -14  19   3       3742.17       4367.22       481.93 o
 -13  19   3         25.97       -215.05       215.05 o
 -12  19   3       1212.17       1370.16       296.35 o
 -11  19   3         49.11          8.63       177.71 o
 -10  19   3        664.59        576.21       214.91 o
  -9  19   3       1678.54       2039.05       250.90 o
  -8  19   3       2032.34       1843.45       234.68 o
  -7  19   3       2093.86       1960.58       233.09 o
  -6  19   3         62.10        116.41       111.75 o
  -5  19   3         66.11        132.91       117.91 o
  -4  19   3       2587.34       2328.46       243.72 o
  -3  19   3        490.59        571.32       109.79 o
  -2  19   3        898.44        765.65       118.41 o
  -1  19   3        462.11        818.05       114.16 o
   0  19   3        575.55        630.72       111.96 o
   1  19   3        353.58        517.09       115.87 o
   2  19   3        196.71        156.65       100.18 o
   3  19   3          2.66          8.69        98.20 o
   4  19   3       7647.35       7937.39       310.51 o
   5  19   3        779.88        534.74       132.53 o
   6  19   3       4984.37       5368.47       409.19 o
   7  19   3          6.52       -142.54       173.41 o
   8  19   3       2180.41       2273.85       335.81 o
   9  19   3        189.13       -101.62       185.46 o
  10  19   3       8288.01       9004.68       475.66 o
  11  19   3       1492.24       1088.18       325.57 o
  12  19   3        542.14        358.95       453.85 o
  13  19   3        290.16       -254.75       470.64 o
 -14  20   3         14.15       -463.98       463.98 o
 -13  20   3        140.70        -60.59       277.61 o
 -12  20   3         80.00         75.71       189.95 o
 -11  20   3       2473.91       2756.32       461.22 o
 -10  20   3        148.13        160.00       186.65 o
  -9  20   3       1430.67       1960.83       305.78 o
  -8  20   3        696.13        631.70       199.99 o
  -7  20   3       1972.94       2164.35       245.94 o
  -6  20   3         27.44        245.23       127.54 o
  -5  20   3       2840.02       2800.30       208.73 o
  -4  20   3        804.17        628.25       137.68 o
  -3  20   3       1336.64       1447.46       141.29 o
  -2  20   3        161.89        182.09        95.10 o
  -1  20   3        109.64         20.63        94.64 o
   0  20   3        710.34        738.03       116.69 o
   1  20   3       2192.47       2283.59       241.70 o
   2  20   3        145.74         14.70       105.03 o
   3  20   3        744.86        817.34       159.50 o
   4  20   3        776.63        957.35       164.28 o
   5  20   3        491.37        531.68       148.27 o
   6  20   3         14.21        230.04       164.16 o
   7  20   3       1632.42       1680.14       372.05 o
   8  20   3          2.04       -165.53       207.10 o
   9  20   3        740.43       1271.24       312.86 o
  10  20   3        776.76        925.71       305.78 o
  11  20   3          4.21        110.94       276.40 o
  12  20   3          7.58       -465.34       465.34 o
  13  20   3        689.28         10.79       513.64 o
 -13  21   3         49.24        502.37       527.50 o
 -12  21   3        139.32         -2.97       284.80 o
 -11  21   3         34.95        185.08       199.87 o
 -10  21   3        647.30        616.75       221.55 o
  -9  21   3        698.36        758.92       203.22 o
  -8  21   3        252.95        276.55       244.70 o
  -7  21   3          4.80       -129.20       192.81 o
  -6  21   3         85.96        -41.22       152.97 o
  -5  21   3          1.13       -112.72       112.72 o
  -4  21   3       1197.53       1102.19       139.98 o
  -3  21   3          3.01        -18.42        90.19 o
  -2  21   3       1102.02       1118.97       129.89 o
  -1  21   3       1924.84       1565.77       175.63 o
   0  21   3       3689.15       3509.85       242.59 o
   1  21   3          3.28        214.05       118.70 o
   2  21   3          5.07        -20.33       117.13 o
   3  21   3          6.58       -124.21       124.21 o
   4  21   3       3721.52       3944.01       247.78 o
   5  21   3       4412.24       4612.39       305.12 o
   6  21   3        209.50        245.97       370.63 o
   7  21   3        423.58        393.27       382.01 o
   8  21   3        375.39         92.28       369.43 o
   9  21   3       1210.50       1260.69       300.62 o
  10  21   3        732.54        531.67       279.49 o
  11  21   3         19.94        263.81       290.11 o
  12  21   3       1054.41        741.65       531.74 o
 -13  22   3         91.82       -518.94       518.94 o
 -12  22   3       1072.93       1445.92       346.08 o
 -11  22   3        742.22        816.98       333.62 o
 -10  22   3        641.97        428.72       213.29 o
  -9  22   3         50.97        -30.54       172.48 o
  -8  22   3         91.50         27.00       181.83 o
  -7  22   3       2351.89       2398.37       265.06 o
  -6  22   3       4457.82       4781.43       283.28 o
  -5  22   3       1057.97       1343.33       276.93 o
  -4  22   3       2983.59       3153.25       197.45 o
  -3  22   3        266.53         86.29       123.64 o
  -2  22   3          6.82        157.12       115.87 o
  -1  22   3         32.66       -121.42       121.42 o
   0  22   3       1371.83       1609.33       178.74 o
   1  22   3       1444.96       1512.73       172.88 o
   2  22   3       2590.88       2433.46       207.15 o
   3  22   3        380.46        404.63       133.89 o
   4  22   3        197.57         32.55       129.46 o
   5  22   3       1956.17       1946.47       260.72 o
   6  22   3        616.84        574.41       369.95 o
   7  22   3        486.21        410.49       410.17 o
   8  22   3        362.72        688.74       438.29 o
   9  22   3         44.42         73.18       342.97 o
  10  22   3         94.50       -170.29       385.84 o
  11  22   3         86.09       -204.16       361.00 o
 -12  23   3         26.50        -59.55       404.63 o
 -11  23   3       1032.09       1327.42       353.13 o
 -10  23   3        510.63        696.09       323.03 o
  -9  23   3       1854.99       2376.27       321.57 o
  -8  23   3        629.55        668.84       216.73 o
  -7  23   3       1551.49       1778.21       258.42 o
  -6  23   3       1202.33       1091.42       210.24 o
  -5  23   3          9.79         80.03       161.49 o
  -4  23   3        574.47        469.11       141.36 o
  -3  23   3        473.38        334.28       134.58 o
  -2  23   3        135.10         -1.54       122.82 o
  -1  23   3       4682.22       5203.88       295.98 o
   0  23   3        867.21       1097.98       163.45 o
   1  23   3       2853.21       2759.92       219.66 o
   2  23   3        749.69        419.39       205.02 o
   3  23   3       5212.35       5203.84       543.69 o
   4  23   3        163.92        134.24       169.36 o
   5  23   3       9872.49      10292.91       469.99 o
   6  23   3       2947.19       3707.15       625.71 o
   7  23   3        667.69        783.05       455.08 o
   8  23   3         24.83       -179.17       401.46 o
   9  23   3       4384.46       4916.00       712.92 o
  10  23   3        618.75         18.77       416.58 o
  11  23   3       1374.49       2027.49       521.34 o
 -11  24   3       4371.13       6150.66       867.29 o
 -10  24   3       4063.03       5092.59       515.24 o
  -9  24   3       2718.60       2595.28       396.98 o
  -8  24   3        708.79        501.43       306.14 o
  -7  24   3       1031.72       1205.99       226.86 o
  -6  24   3       1252.06       1180.74       219.57 o
  -5  24   3       9055.42       9528.85       464.23 o
  -4  24   3        381.34        523.69       157.45 o
  -3  24   3        859.59        855.15       156.50 o
  -2  24   3          4.34         20.65       146.52 o
  -1  24   3       4097.61       5055.23       337.30 o
   0  24   3       1298.09       1200.22       269.85 o
   1  24   3          6.52       -185.49       185.49 o
   2  24   3       2355.29       2088.70       247.68 o
   3  24   3        110.59       -148.58       148.58 o
   4  24   3          6.16         22.04       158.81 o
   5  24   3         38.13        127.09       474.28 o
   6  24   3       3127.62       4025.62       669.68 o
   7  24   3       5429.35       4638.34       670.10 o
   8  24   3       1581.14       1815.95       538.88 o
   9  24   3        475.21        -41.15       413.23 o
  10  24   3         85.33        533.68       470.90 o
 -11  25   3         27.83        373.95       319.17 o
 -10  25   3        592.46       1370.23       466.85 o
  -9  25   3        418.99        347.01       291.21 o
  -8  25   3       5034.29       5831.32       526.25 o
  -7  25   3        237.64        721.85       414.84 o
  -6  25   3       1678.48       1459.10       243.93 o
  -5  25   3         72.58        243.83       143.71 o
  -4  25   3       1733.98       1978.97       240.99 o
  -3  25   3       1988.09       2319.88       251.55 o
  -2  25   3       3219.64       3562.96       302.24 o
  -1  25   3        253.80        220.96       197.33 o
   0  25   3       1694.16       1704.13       313.31 o
   1  25   3         81.97       -111.57       144.64 o
   2  25   3        365.01        354.40       172.35 o
   3  25   3        180.83        171.66       151.71 o
   4  25   3       8211.51       9193.83       723.63 o
   5  25   3          6.40        570.58       254.28 o
   6  25   3       3074.84       3941.35       438.22 o
   7  25   3        265.75        572.49       466.74 o
   8  25   3        775.82       1241.84       540.23 o
   9  25   3        172.52        545.63       475.30 o
  10  25   3       5677.69       6947.01       850.67 o
 -10  26   3       1041.73       1584.89       495.94 o
  -9  26   3       1312.86       1218.34       518.15 o
  -8  26   3         16.25         91.64       379.22 o
  -7  26   3       1187.29       1325.49       518.26 o
  -6  26   3       2108.16       1971.23       500.14 o
  -5  26   3       3527.99       4000.55       394.96 o
  -4  26   3       5374.84       6167.68       400.29 o
  -3  26   3          3.03         59.65       180.78 o
  -2  26   3         63.55        185.97       158.69 o
  -1  26   3        814.21        847.00       253.42 o
   0  26   3       3587.17       4695.72       346.89 o
   1  26   3        408.23        287.66       165.21 o
   2  26   3         98.04        -40.70       148.04 o
   3  26   3         60.08        165.19       321.98 o
   4  26   3         83.59         30.32       191.68 o
   5  26   3        220.45         78.36       248.44 o
   6  26   3        260.11        203.81       274.75 o
   7  26   3        909.70       1471.36       524.17 o
   8  26   3       2024.69       1956.60       552.51 o
   9  26   3        720.88       1681.98       558.78 o
  -9  27   3        214.10        210.96       489.98 o
  -8  27   3          1.92        348.72       467.69 o
  -7  27   3       2066.91       2594.34       618.49 o
  -6  27   3        425.06        560.59       480.24 o
  -5  27   3        129.07        251.69       438.64 o
  -4  27   3         26.57       -196.61       196.61 o
  -3  27   3       2094.15       2536.86       339.27 o
  -2  27   3        354.59        314.13       266.03 o
  -1  27   3       2589.14       2450.49       414.51 o
   0  27   3        324.76        386.98       174.61 o
   1  27   3          0.47         83.67       150.65 o
   2  27   3        694.38        668.44       196.89 o
   3  27   3        966.05        813.15       195.58 o
   4  27   3        346.53        401.29       182.21 o
   5  27   3       5469.04       5163.24       499.21 o
   6  27   3          2.26       -171.47       250.19 o
   7  27   3         15.88       -262.78       262.78 o
   8  27   3          2.20         70.07       730.42 o
  -7  28   3          2.13        326.13       459.35 o
  -6  28   3       1153.95        861.76       444.40 o
  -5  28   3        450.52        230.42       408.81 o
  -4  28   3       2655.81       2810.47       946.25 o
  -3  28   3        271.02        192.49       241.22 o
  -2  28   3       2608.09       3339.26       399.89 o
  -1  28   3       1039.51       1432.96       277.83 o
   0  28   3        518.47        277.02       277.36 o
   1  28   3        705.51        690.82       199.84 o
   2  28   3        185.00        394.78       179.67 o
   3  28   3        309.18        459.00       207.01 o
   4  28   3          6.02       -209.24       209.24 o
   5  28   3         46.57       -221.86       243.69 o
   6  28   3        107.51        137.87       311.81 o
   7  28   3        858.69        658.50       423.27 o
  -6  29   3       1512.37       2807.49       663.61 o
  -5  29   3          3.41        176.99       402.56 o
  -4  29   3         46.42        314.25       255.59 o
  -3  29   3        113.91        566.07       437.01 o
  -2  29   3        539.01        727.29       397.86 o
  -1  29   3        299.84        183.18       443.80 o
   0  29   3         22.23        244.69       242.07 o
   1  29   3         23.39       -128.99       198.55 o
   2  29   3        459.64        949.55       271.24 o
   3  29   3         65.97          1.30       260.82 o
   4  29   3        533.34        936.59       326.63 o
   5  29   3       1261.25       1498.84       377.92 o
   6  29   3       1346.74       1605.58       503.12 o
  -4  30   3        338.83        399.43       239.83 o
  -3  30   3        427.88        462.13       284.86 o
  -2  30   3         32.80        306.97       245.16 o
  -1  30   3       1709.56       1575.58       322.58 o
   0  30   3         79.61        -76.95       208.90 o
   1  30   3        490.10        505.63       247.00 o
   2  30   3          5.43        506.18       247.93 o
   3  30   3         68.14        202.15       237.74 o
  -1  31   3         35.89         26.76       221.48 o
   0  31   3        317.75        567.73       247.85 o
 -18   0   4       1700.98       2255.50       372.93 o
 -16   0   4       3799.38       3894.27       880.60 o
 -14   0   4       2200.23       2030.45       297.07 o
 -12   0   4       5926.85       5233.85       387.65 o
 -10   0   4      29674.41      27501.70      1015.33 o
  -8   0   4         70.42         50.04        59.06 o
  -6   0   4      70841.48      74598.73      1922.20 o
  -4   0   4        898.43       2522.49       178.67 o
  -2   0   4      20639.54      21055.06       560.25 o
   0   0   4        831.39        975.44        82.37 o
   2   0   4      12391.38      12234.08       430.98 o
   4   0   4      20849.79      22504.94       619.15 o
   6   0   4       4573.10       4750.97       298.95 o
   8   0   4      29455.91      29076.92       819.90 o
  10   0   4        212.43        110.46       367.14 o
  12   0   4       4836.45       3945.79       359.28 o
  14   0   4       3521.67       3204.81       375.65 o
  16   0   4       4681.18       4880.82       459.33 o
 -18   1   4          3.10         10.19       175.01 o
 -17   1   4        833.64        611.84       186.48 o
 -16   1   4        423.18        282.68       226.82 o
 -15   1   4       1421.14       1329.65       362.69 o
 -14   1   4       1613.60       1561.46       195.26 o
 -13   1   4       1242.05       1464.18       186.92 o
 -12   1   4         27.50       -119.39       119.39 o
 -11   1   4          1.51        -73.69       105.92 o
 -10   1   4        867.25        883.17       132.23 o
  -9   1   4       7631.31       8046.51       236.24 o
  -8   1   4       6589.34       6326.53       168.00 o
  -7   1   4      18994.53      19652.96       397.71 o
  -6   1   4      15821.51      16189.45       331.90 o
  -5   1   4         53.67        140.62        64.68 o
  -4   1   4       1037.56        893.64        63.82 o
  -3   1   4       9766.37      10518.79       486.93 o
  -2   1   4     180095.27     184941.31      3283.01 o
  -1   1   4       6972.99       7329.03       170.47 o
   0   1   4      22042.02      23247.94       432.21 o
   1   1   4      71061.08      75476.12      1909.33 o
   2   1   4       1354.93       1404.90        70.25 o
   3   1   4      22967.33      23668.37       453.04 o
   4   1   4      14834.95      14139.18       291.52 o
   5   1   4      49653.06      48252.86       977.83 o
   6   1   4      12240.28      12152.27       267.59 o
   7   1   4         87.18        -11.84        48.13 o
   8   1   4       4664.76       4529.49       148.65 o
   9   1   4      14734.95      14598.98       444.79 o
  10   1   4       5502.53       5294.56       270.62 o
  11   1   4       1120.80       1120.29       163.59 o
  12   1   4        199.85        115.45       129.97 o
  13   1   4         10.03         -9.99       131.39 o
  14   1   4       1296.35       1428.04       208.38 o
  15   1   4         28.59          5.81       156.34 o
  16   1   4        981.65        800.83       219.65 o
  17   1   4        423.21        135.43       206.74 o
 -18   2   4        228.22        217.80       189.29 o
 -17   2   4       2313.01       2068.19       262.30 o
 -16   2   4        226.62        160.88       176.11 o
 -15   2   4         20.45         73.90       156.00 o
 -14   2   4          0.30         17.10       149.07 o
 -13   2   4        416.11        288.76       142.63 o
 -12   2   4          0.37          2.84       156.26 o
 -11   2   4       6104.18       6377.00       283.73 o
 -10   2   4       1435.63       1409.52       168.89 o
  -9   2   4      16544.18      16237.23       396.23 o
  -8   2   4         40.61         44.21        62.44 o
  -7   2   4       4948.47       4676.28       160.53 o
  -6   2   4      12236.79      14310.37       642.48 o
  -5   2   4      18405.14      17509.69       350.52 o
  -4   2   4       2891.58       3567.83       226.51 o
  -3   2   4        327.26        396.77        49.43 o
  -2   2   4      23257.36      27497.71      1227.18 o
  -1   2   4      10672.86      11288.67       223.18 o
   0   2   4      23338.83      24346.62       452.47 o
   1   2   4     168969.23     173800.00      3762.78 o
   2   2   4        871.68       1062.70        81.19 o
   3   2   4      33365.71      34300.84       698.83 o
   4   2   4       1982.06       2383.24        98.71 o
   5   2   4       2284.69       2760.75       103.99 o
   6   2   4      10139.70      10850.02       246.25 o
   7   2   4      13316.91      13347.60       295.63 o
   8   2   4         35.99         88.09        77.43 o
   9   2   4       1237.75       1303.24       142.56 o
  10   2   4        340.73        149.48       153.71 o
  11   2   4        115.61        -30.14       114.13 o
  12   2   4          3.93        -87.55       120.50 o
  13   2   4       1941.16       2064.90       211.39 o
  14   2   4          4.30        122.70       153.54 o
  15   2   4       5924.65       6127.94       358.05 o
  16   2   4       1200.89       1440.83       317.08 o
  17   2   4        700.89       1172.53       242.13 o
 -18   3   4          0.58       -172.79       172.79 o
 -17   3   4        440.31        369.02       236.67 o
 -16   3   4       5511.13       5412.69       338.83 o
 -15   3   4       1560.55       1416.13       197.43 o
 -14   3   4         30.07          1.75       150.16 o
 -13   3   4          6.43        -77.03       115.28 o
 -12   3   4         25.41       -123.41       123.41 o
 -11   3   4       1492.32       1347.74       158.75 o
 -10   3   4        376.52        384.16       116.40 o
  -9   3   4        551.44        429.15        81.60 o
  -8   3   4       7876.89       8300.86       226.43 o
  -7   3   4       1224.52       1819.26       155.51 o
  -6   3   4         30.51         13.52        49.04 o
  -5   3   4       5658.46       6744.90       215.75 o
  -4   3   4       1646.17       2033.84        97.48 o
  -3   3   4       8236.60      10410.53       852.43 o
  -2   3   4      91198.91      94201.10      1686.41 o
  -1   3   4      20915.04      21758.97       407.96 o
   0   3   4      29143.04      30040.09       609.72 o
   1   3   4        228.05        239.38        47.27 o
   2   3   4      18624.25      18314.08       387.69 o
   3   3   4        578.85        506.23        57.21 o
   4   3   4      20138.05      19129.17       381.03 o
   5   3   4        214.26        136.29        49.69 o
   6   3   4      18365.32      18388.70       379.59 o
   7   3   4        218.92        340.39        55.46 o
   8   3   4       4241.26       4255.54       186.33 o
   9   3   4         29.32         38.03       104.84 o
  10   3   4       1387.19       1466.99       158.65 o
  11   3   4       1847.15       1675.47       174.15 o
  12   3   4        308.55        290.13       146.67 o
  13   3   4         16.09         32.68       129.68 o
  14   3   4         19.79        120.40       148.31 o
  15   3   4       1903.42       1870.19       228.35 o
  16   3   4        950.37       1220.72       214.97 o
  17   3   4        312.02        290.73       203.58 o
 -18   4   4       1115.08        985.77       244.37 o
 -17   4   4         16.62        -75.57       165.86 o
 -16   4   4        474.14        671.53       191.04 o
 -15   4   4          0.43       -147.12       147.12 o
 -14   4   4         51.29         71.84       143.06 o
 -13   4   4       1094.00        908.78       166.41 o
 -12   4   4       1562.26       1632.32       228.35 o
 -11   4   4          3.79        -24.20       104.27 o
 -10   4   4       2897.02       3007.42       173.49 o
  -9   4   4       4525.45       4604.72       187.58 o
  -8   4   4        424.92        451.73        88.09 o
  -7   4   4       1834.58       1872.84        92.71 o
  -6   4   4        672.87        469.76        79.25 o
  -5   4   4      13686.42      13367.09       282.47 o
  -4   4   4       8818.75       9549.22       247.23 o
  -3   4   4       2736.38       2796.99        94.97 o
  -2   4   4       3982.15       4456.92       197.95 o
  -1   4   4       2514.63       2738.77        93.64 o
   0   4   4       3374.29       3387.53       130.43 o
   1   4   4      11589.84      11551.30       255.41 o
   2   4   4      15359.95      15566.74       337.50 o
   3   4   4         12.41        -10.93        45.48 o
   4   4   4        421.43        600.07        63.31 o
   5   4   4       6027.84       7075.56       179.24 o
   6   4   4       1772.55       1768.13        90.21 o
   7   4   4       9502.52       9692.42       271.15 o
   8   4   4        683.74        497.11        89.54 o
   9   4   4       1649.11       1658.95       125.24 o
  10   4   4       6187.81       5719.34       278.32 o
  11   4   4         17.05         16.95       146.84 o
  12   4   4        814.99        717.82       156.42 o
  13   4   4         15.20        -50.91       137.98 o
  14   4   4       5285.21       6058.51       342.81 o
  15   4   4        971.82        730.28       185.64 o
  16   4   4         53.13         38.38       150.44 o
  17   4   4         20.15       -195.98       195.98 o
 -18   5   4         10.08         14.06       303.96 o
 -17   5   4       1432.40       1193.60       335.98 o
 -16   5   4        464.45        236.95       159.19 o
 -15   5   4       5109.79       5281.90       323.65 o
 -14   5   4         12.11        225.84       187.30 o
 -13   5   4       3061.72       2882.96       225.70 o
 -12   5   4        981.33        796.72       142.19 o
 -11   5   4       3047.73       2904.92       206.96 o
 -10   5   4        677.53        720.92       101.43 o
  -9   5   4         13.51         73.16        94.27 o
  -8   5   4       3282.10       3475.13       125.06 o
  -7   5   4       3872.48       4275.95       197.50 o
  -6   5   4        996.99       1140.36        80.16 o
  -5   5   4       2236.75       2499.25       141.66 o
  -4   5   4      19126.24      20312.61       400.35 o
  -3   5   4      11751.29      15464.54       310.66 o
  -2   5   4       2386.94       2582.40       101.07 o
  -1   5   4      14398.21      14844.79       447.64 o
   0   5   4      14092.61      14222.10       281.03 o
   1   5   4        107.20         92.28        41.78 o
   2   5   4       9326.23       9047.03       216.16 o
   3   5   4      16176.91      16892.80       370.11 o
   4   5   4       6586.44       6570.34       180.59 o
   5   5   4      23802.90      22347.24       486.87 o
   6   5   4        251.26        239.85        55.00 o
   7   5   4        925.80        907.62        94.35 o
   8   5   4        186.98        113.07        85.27 o
   9   5   4       2937.16       2813.50       171.97 o
  10   5   4          8.63          0.82       109.71 o
  11   5   4       2179.72       1791.14       182.20 o
  12   5   4        858.57        512.71       152.57 o
  13   5   4        182.69        180.28       147.97 o
  14   5   4        519.46        960.50       180.79 o
  15   5   4        369.43        269.68       158.11 o
  16   5   4        229.84        212.26       166.42 o
 -18   6   4       1029.10        353.62       367.89 o
 -17   6   4         44.88        185.43       180.12 o
 -16   6   4       2516.05       1837.75       226.30 o
 -15   6   4        580.92        437.37       204.62 o
 -14   6   4        197.94        191.88       144.86 o
 -13   6   4        162.31        219.16       235.35 o
 -12   6   4        322.78        140.02       121.73 o
 -11   6   4       4566.11       3957.78       236.24 o
 -10   6   4       6641.23       6337.08       231.35 o
  -9   6   4         19.45         20.85        79.51 o
  -8   6   4       1087.25       1193.68        80.24 o
  -7   6   4        353.89        471.72        65.11 o
  -6   6   4      35308.16      36476.11       758.49 o
  -5   6   4       3339.86       3195.85       121.30 o
  -4   6   4      37678.97      41808.90       779.96 o
  -3   6   4       1545.59       1471.28        73.30 o
  -2   6   4       1211.66       1444.08       142.40 o
  -1   6   4       3498.54       3936.49       152.02 o
   0   6   4      20374.88      20448.80       394.29 o
   1   6   4         39.74         -0.47        58.26 o
   2   6   4       9414.55       9201.11       221.47 o
   3   6   4        572.29        642.13        65.47 o
   4   6   4       2924.96       3472.39       128.43 o
   5   6   4       2422.18       2513.55       114.74 o
   6   6   4       3407.47       3235.16       136.32 o
   7   6   4        763.55        821.42        83.12 o
   8   6   4       5689.20       6122.32       275.38 o
   9   6   4       7874.86       7737.27       304.75 o
  10   6   4        298.21        188.23       116.01 o
  11   6   4        401.12        498.11       138.68 o
  12   6   4       1517.27       1482.02       190.11 o
  13   6   4       7780.93       7291.34       359.75 o
  14   6   4       3410.10       3235.12       258.23 o
  15   6   4        379.79        513.66       185.12 o
  16   6   4        753.46        797.52       187.28 o
 -17   7   4        820.30        613.99       218.02 o
 -16   7   4       1709.62       1438.46       222.86 o
 -15   7   4       1239.69       1167.47       192.03 o
 -14   7   4       7986.75       8189.86       439.18 o
 -13   7   4         80.18        103.82       131.73 o
 -12   7   4       1273.60       1208.86       159.48 o
 -11   7   4         52.42        215.94       115.52 o
 -10   7   4       3800.95       3760.40       188.22 o
  -9   7   4       3380.08       3888.24       182.13 o
  -8   7   4       1503.06       1516.17        97.14 o
  -7   7   4       7370.74       7939.09       421.14 o
  -6   7   4        313.35        281.27        61.85 o
  -5   7   4        110.39        932.54       262.89 o
  -4   7   4        210.38        379.39        59.01 o
  -3   7   4       7118.80       7335.84       175.17 o
  -2   7   4      43086.16      43040.87       982.84 o
  -1   7   4         81.43         85.67        65.93 o
   0   7   4      19173.72      18541.36       364.86 o
   1   7   4       5050.58       5166.21       143.77 o
   2   7   4        406.58        246.89        52.70 o
   3   7   4       8510.53       8971.33       225.37 o
   4   7   4      14332.39      13600.77       319.82 o
   5   7   4       7713.71       6971.39       204.83 o
   6   7   4       9906.55       9551.61       252.38 o
   7   7   4        396.53        421.17        85.42 o
   8   7   4       1398.37       1322.00       132.00 o
   9   7   4       1865.77       1927.91       141.35 o
  10   7   4      21553.27      19722.05       658.73 o
  11   7   4        616.37        449.67       134.79 o
  12   7   4        291.27        301.08       144.21 o
  13   7   4        163.22         72.25       140.49 o
  14   7   4       2046.87       2267.60       224.69 o
  15   7   4        369.12        603.59       207.22 o
  16   7   4       1983.26       1589.39       262.97 o
 -17   8   4       2554.30       2681.54       271.54 o
 -16   8   4       1224.56        922.58       202.09 o
 -15   8   4       1615.55       1774.81       222.60 o
 -14   8   4          0.55        -79.17       164.77 o
 -13   8   4       1668.04       1902.62       196.25 o
 -12   8   4       1320.74       1149.53       161.26 o
 -11   8   4      12688.33      11627.10       399.38 o
 -10   8   4       1547.07       1602.68       135.34 o
  -9   8   4       6594.69       6184.32       223.43 o
  -8   8   4         93.77        157.95        59.72 o
  -7   8   4      17293.84      17121.74       366.88 o
  -6   8   4        191.67        273.28        64.14 o
  -5   8   4      18446.48      17606.84       401.85 o
  -4   8   4       5805.76       5488.89       167.04 o
  -3   8   4       2357.99       2006.20        94.53 o
  -2   8   4       6162.39       7088.81       266.58 o
  -1   8   4       5262.73       4954.46       146.96 o
   0   8   4       5334.78       5379.74       139.19 o
   1   8   4      34439.40      32514.96       670.85 o
   2   8   4        962.44       1371.13        81.59 o
   3   8   4        486.76        301.58        62.67 o
   4   8   4       5876.96       5730.44       172.88 o
   5   8   4       2076.69       1927.83       106.95 o
   6   8   4        599.00        673.52        76.80 o
   7   8   4      10745.82      10582.18       277.81 o
   8   8   4       1842.81       1631.26       145.17 o
   9   8   4        890.84       1050.55       154.09 o
  10   8   4       4947.80       5020.06       307.02 o
  11   8   4        365.11        316.24       148.65 o
  12   8   4       1354.08       1686.40       216.32 o
  13   8   4       7761.48       7417.06       404.60 o
  14   8   4       1015.82       1261.60       338.05 o
  15   8   4       2131.84       2161.82       274.26 o
  16   8   4         65.96        -78.62       195.75 o
 -17   9   4          0.48        -44.61       367.45 o
 -16   9   4       1215.68       1066.21       206.51 o
 -15   9   4       6352.00       5285.32       351.34 o
 -14   9   4        454.50         99.94       144.44 o
 -13   9   4       3140.81       3202.18       239.96 o
 -12   9   4          2.60         52.41       116.62 o
 -11   9   4        299.00        281.88       104.00 o
 -10   9   4       1977.96       1917.06       146.96 o
  -9   9   4        283.67        333.73        91.83 o
  -8   9   4       4876.17       4971.64       206.14 o
  -7   9   4       3139.88       3307.48       187.21 o
  -6   9   4        531.24        403.37        70.04 o
  -5   9   4       1159.15       1479.60        99.71 o
  -4   9   4       1454.14       1625.13       120.74 o
  -3   9   4       3892.96       3777.19       157.24 o
  -2   9   4       2190.60       2114.05        95.08 o
  -1   9   4      65742.69      66784.41      1338.40 o
   0   9   4        420.37        456.14        68.01 o
   1   9   4         17.67        -46.57        46.57 o
   2   9   4       4130.59       4596.36       146.33 o
   3   9   4      28790.11      28835.61       613.59 o
   4   9   4       3334.73       3113.54       131.29 o
   5   9   4       8379.04       8097.81       247.87 o
   6   9   4       3713.47       4173.94       161.50 o
   7   9   4       2583.20       2414.70       143.82 o
   8   9   4       3060.20       2778.75       178.64 o
   9   9   4       3074.86       3194.99       198.16 o
  10   9   4       3075.34       3116.09       202.90 o
  11   9   4       4974.40       4849.21       326.55 o
  12   9   4         32.52        120.43       147.73 o
  13   9   4         33.24         -5.86       138.71 o
  14   9   4        313.27        179.16       174.08 o
  15   9   4       6058.38       6218.21       420.01 o
  16   9   4        207.39        605.84       307.57 o
 -17  10   4        637.74        432.07       238.38 o
 -16  10   4       1962.20       1494.11       277.60 o
 -15  10   4         24.93         87.12       144.10 o
 -14  10   4        533.38        635.94       164.86 o
 -13  10   4          0.06         32.46       128.68 o
 -12  10   4       5032.25       4879.33       428.96 o
 -11  10   4         12.50         15.88       105.24 o
 -10  10   4       1354.25       1507.63       134.82 o
  -9  10   4         72.66          6.65        92.34 o
  -8  10   4        109.01         28.38        78.87 o
  -7  10   4        130.28        168.66        66.44 o
  -6  10   4       6436.93       6212.33       178.48 o
  -5  10   4       3092.27       3664.45       175.67 o
  -4  10   4      42557.54      42546.88       883.17 o
  -3  10   4      22235.03      22087.40       486.86 o
  -2  10   4          1.65         37.82        69.67 o
  -1  10   4         10.57         84.84        79.26 o
   0  10   4      60790.07      60460.31      1116.14 o
   1  10   4       4379.41       4357.63       144.78 o
   2  10   4       4746.41       4272.36       147.79 o
   3  10   4        118.43        172.30        63.41 o
   4  10   4          5.93        -27.24        58.74 o
   5  10   4       4971.99       5435.84       219.19 o
   6  10   4       3221.15       3295.44       148.33 o
   7  10   4        257.12        185.55        97.44 o
   8  10   4        696.91        640.30       116.90 o
   9  10   4        707.26        683.10       124.94 o
  10  10   4       9641.02       9016.37       332.66 o
  11  10   4         80.20         88.30       263.51 o
  12  10   4       3406.60       3301.60       377.22 o
  13  10   4       3733.29       3599.96       296.83 o
  14  10   4       2974.87       3094.38       350.34 o
  15  10   4        220.50        -97.88       247.50 o
  16  10   4        158.22        198.92       357.99 o
 -17  11   4        448.87        150.77       248.46 o
 -16  11   4        175.89          9.81       281.93 o
 -15  11   4       2731.61       2917.06       321.91 o
 -14  11   4       4003.67       3568.96       265.22 o
 -13  11   4         50.59         98.37       133.59 o
 -12  11   4        331.58        266.38       130.12 o
 -11  11   4       1820.42       1879.68       153.43 o
 -10  11   4       4431.26       4326.00       212.77 o
  -9  11   4        198.89        140.56        91.36 o
  -8  11   4       1532.36       1306.66       119.50 o
  -7  11   4          3.70         21.66        84.83 o
  -6  11   4        103.74        130.79        68.27 o
  -5  11   4       4922.40       5152.26       203.75 o
  -4  11   4        718.06        821.10       126.65 o
  -3  11   4       6909.29       7137.43       203.23 o
  -2  11   4      18818.07      18695.88       424.38 o
  -1  11   4      17478.45      18089.30       374.59 o
   0  11   4       9349.72       9360.10       222.79 o
   1  11   4        333.98        456.50        68.68 o
   2  11   4       3495.12       3401.84       155.35 o
   3  11   4       7268.00       7538.98       248.55 o
   4  11   4       2501.10       2762.33       134.21 o
   5  11   4        797.35        636.01        87.72 o
   6  11   4         19.69         92.29        73.16 o
   7  11   4       6850.59       6907.94       262.30 o
   8  11   4         11.92        -84.28        84.28 o
   9  11   4        485.27        417.27       114.82 o
  10  11   4       4498.49       4549.96       252.08 o
  11  11   4       2270.22       2331.40       275.40 o
  12  11   4       4306.60       4128.17       308.12 o
  13  11   4          7.84          0.28       149.23 o
  14  11   4       2213.50       2127.57       348.61 o
  15  11   4       1505.83       2339.61       373.97 o
  16  11   4       1016.67        968.37       421.18 o
 -17  12   4        429.05        173.89       352.72 o
 -16  12   4        397.82        501.46       228.31 o
 -15  12   4       3041.27       3088.91       467.60 o
 -14  12   4        298.09        439.12       201.20 o
 -13  12   4       1522.26       1451.05       237.31 o
 -12  12   4        104.02       -114.72       118.81 o
 -11  12   4       2051.77       2215.02       270.36 o
 -10  12   4        401.03        406.60       152.83 o
  -9  12   4        908.21        679.62       109.61 o
  -8  12   4         47.36         42.86        79.97 o
  -7  12   4         73.29         30.61        94.62 o
  -6  12   4        366.96        552.12       109.99 o
  -5  12   4       9341.80       9105.26       253.18 o
  -4  12   4        590.36        566.32        79.99 o
  -3  12   4       5732.62       5342.92       174.49 o
  -2  12   4        815.20        845.86        93.36 o
  -1  12   4        710.64        637.23        66.89 o
   0  12   4       8517.19       9417.68       227.35 o
   1  12   4      13856.07      12980.04       291.74 o
   2  12   4         40.37          2.56        59.80 o
   3  12   4         39.02          6.51        62.91 o
   4  12   4       1347.26       1489.55       105.72 o
   5  12   4       1480.90       1637.22       114.80 o
   6  12   4       1484.84       1507.65       114.73 o
   7  12   4       2134.89       2260.61       180.29 o
   8  12   4         88.49        123.05        98.91 o
   9  12   4       6000.70       5889.87       269.64 o
  10  12   4        143.51        137.59       113.19 o
  11  12   4        432.75        490.53       164.11 o
  12  12   4        367.22        584.00       225.38 o
  13  12   4       4777.97       3943.67       418.77 o
  14  12   4        607.75        781.83       282.48 o
  15  12   4        951.73        860.40       292.02 o
 -16  13   4       2055.95       2569.09       411.64 o
 -15  13   4          1.33        -32.50       206.31 o
 -14  13   4       3144.89       2777.71       307.25 o
 -13  13   4        346.40        315.38       181.85 o
 -12  13   4        127.62        327.14       187.36 o
 -11  13   4        269.55        462.59       176.01 o
 -10  13   4       1689.76       1765.25       151.67 o
  -9  13   4        783.77        811.88       127.57 o
  -8  13   4        383.73        256.81       106.27 o
  -7  13   4        249.87        398.06        82.16 o
  -6  13   4          3.25        -43.50        70.76 o
  -5  13   4          0.65       -129.85       177.61 o
  -4  13   4       1263.63       1213.17       126.68 o
  -3  13   4          4.73        -29.93        57.58 o
  -2  13   4       9039.91       8642.11       357.97 o
  -1  13   4        698.62        865.59        88.54 o
   0  13   4      17379.51      17286.50       378.02 o
   1  13   4          4.14         50.92        59.72 o
   2  13   4       4027.70       3806.08       153.15 o
   3  13   4          1.68        119.45        85.56 o
   4  13   4       2293.07       2130.43       125.57 o
   5  13   4         28.34        218.29        74.90 o
   6  13   4        832.80       1026.39       101.92 o
   7  13   4        396.13        462.26       113.24 o
   8  13   4       1606.34       1451.93       238.92 o
   9  13   4       3710.97       3369.11       217.61 o
  10  13   4       2910.74       3068.39       218.55 o
  11  13   4        289.46        400.47       160.90 o
  12  13   4       4628.20       3772.89       387.52 o
  13  13   4        126.12         90.11       214.27 o
  14  13   4       1333.05        813.80       288.91 o
  15  13   4         15.59        289.35       266.36 o
 -16  14   4       1211.80       1387.95       531.62 o
 -15  14   4        853.37        449.22       295.09 o
 -14  14   4          0.32       -161.97       250.22 o
 -13  14   4       1647.28       1858.26       321.69 o
 -12  14   4        707.68        518.55       246.44 o
 -11  14   4       7862.97       8472.53       412.21 o
 -10  14   4       7555.14       7216.22       371.86 o
  -9  14   4        791.85        771.47       167.66 o
  -8  14   4        947.04       1243.25       182.33 o
  -7  14   4       1896.27       1747.76       125.20 o
  -6  14   4       3007.87       2849.82       149.93 o
  -5  14   4       3303.59       3322.88       154.59 o
  -4  14   4       4072.49       4173.44       199.24 o
  -3  14   4       5611.57       5485.41       194.40 o
  -2  14   4       3129.10       3280.90       152.98 o
  -1  14   4       4054.12       4023.10       146.51 o
   0  14   4       8870.68       9608.46       240.83 o
   1  14   4      10516.38      10122.47       250.10 o
   2  14   4        596.46        536.96       108.45 o
   3  14   4       1647.94       1596.52       121.18 o
   4  14   4         71.13        163.88        79.51 o
   5  14   4       3061.94       3226.64       160.89 o
   6  14   4       1407.32       1551.28       123.32 o
   7  14   4         17.72         99.05       104.51 o
   8  14   4       2720.08       2796.80       194.25 o
   9  14   4       1083.57       1159.42       153.17 o
  10  14   4       2176.42       2577.85       264.32 o
  11  14   4         30.37         -5.40       221.87 o
  12  14   4          5.10        561.75       397.37 o
  13  14   4       4754.70       4944.10       467.69 o
  14  14   4       1332.49       1321.80       298.74 o
  15  14   4       2543.02       2746.21       413.13 o
 -16  15   4         13.78       -118.80       299.49 o
 -15  15   4       1572.19       1535.47       445.16 o
 -14  15   4        711.47        963.13       309.33 o
 -13  15   4       3592.78       3455.91       404.33 o
 -12  15   4         16.12       -151.60       218.34 o
 -11  15   4         49.05        155.82       156.15 o
 -10  15   4        623.20        506.95       178.74 o
  -9  15   4        558.80         67.22       163.09 o
  -8  15   4        340.81        548.58       151.60 o
  -7  15   4       3567.09       3875.30       218.83 o
  -6  15   4       1041.46       1290.05       148.54 o
  -5  15   4        561.85        807.84       122.06 o
  -4  15   4        547.77        608.18       120.08 o
  -3  15   4         13.06        145.85        74.15 o
  -2  15   4       1997.04       1954.67       120.01 o
  -1  15   4      33877.62      34981.49       690.74 o
   0  15   4        398.00        415.12        89.35 o
   1  15   4        131.17         12.02        77.62 o
   2  15   4       3245.15       2930.21       151.22 o
   3  15   4      11209.41      11104.88       301.13 o
   4  15   4        460.25        355.55        90.26 o
   5  15   4      10950.21      11116.92       309.86 o
   6  15   4       3451.09       3684.66       177.51 o
   7  15   4       1671.96       1942.79       170.81 o
   8  15   4        349.94        255.81       160.63 o
   9  15   4       4910.39       5212.92       331.99 o
  10  15   4        123.08         75.55       171.86 o
  11  15   4       5087.12       4869.96       444.66 o
  12  15   4        783.84        287.97       393.74 o
  13  15   4        457.71        468.23       232.85 o
  14  15   4        143.76        306.93       246.04 o
  15  15   4       3486.23       4292.68       473.34 o
 -15  16   4        972.04        541.06       306.98 o
 -14  16   4        385.02        315.11       275.36 o
 -13  16   4         89.08       -199.91       220.95 o
 -12  16   4       3711.32       3671.10       306.49 o
 -11  16   4       1855.37       2236.41       246.17 o
 -10  16   4       7297.10       7681.75       409.78 o
  -9  16   4        833.00        817.99       175.74 o
  -8  16   4        266.58        207.58       147.01 o
  -7  16   4       3462.57       3443.36       266.57 o
  -6  16   4         24.35        246.56       132.96 o
  -5  16   4      11679.53      11477.67       371.60 o
  -4  16   4       8998.08       8621.32       315.48 o
  -3  16   4        257.29        218.23       107.77 o
  -2  16   4       1962.19       1937.79       134.04 o
  -1  16   4        505.93        550.07        84.16 o
   0  16   4       7811.83       7907.18       225.31 o
   1  16   4        626.06        570.56        89.03 o
   2  16   4        220.04        170.93        74.74 o
   3  16   4       8803.27       8714.27       261.18 o
   4  16   4         64.62        223.78       104.07 o
   5  16   4        205.68        177.97       109.17 o
   6  16   4        162.94        143.77       104.26 o
   7  16   4       2810.83       2657.31       299.56 o
   8  16   4       8644.91       8210.61       400.18 o
   9  16   4         79.36        117.90       176.11 o
  10  16   4       2042.29       2500.56       264.32 o
  11  16   4        208.72        177.33       243.20 o
  12  16   4       6081.91       5996.38       756.18 o
  13  16   4       2004.68       1293.41       302.30 o
  14  16   4       2800.17       2061.30       374.45 o
 -15  17   4        190.48        -47.95       392.43 o
 -14  17   4       3970.80       3177.72       433.62 o
 -13  17   4        494.99        -27.93       462.26 o
 -12  17   4       1275.86       1284.18       225.71 o
 -11  17   4        231.03         42.94       211.45 o
 -10  17   4        369.50        565.13       190.20 o
  -9  17   4         91.43        229.16       268.28 o
  -8  17   4       2367.54       2283.47       237.64 o
  -7  17   4        163.37        256.75       116.50 o
  -6  17   4       1334.25       1709.17       209.88 o
  -5  17   4        204.37        151.94       113.62 o
  -4  17   4       1435.06       1418.66       154.51 o
  -3  17   4       1762.65       1916.16       169.96 o
  -2  17   4      15311.13      15183.31       399.79 o
  -1  17   4       4951.60       4965.42       274.22 o
   0  17   4      10550.34       9925.54       292.30 o
   1  17   4        921.33       1033.72        96.89 o
   2  17   4        153.30         46.50        73.95 o
   3  17   4        268.46        201.01       116.20 o
   4  17   4      23440.61      22755.75       609.14 o
   5  17   4        555.06        700.47       125.58 o
   6  17   4       4326.11       4531.31       244.17 o
   7  17   4        481.02        582.36       178.98 o
   8  17   4       1528.28       1553.90       230.87 o
   9  17   4          6.98         30.82       176.95 o
  10  17   4       4878.34       5382.69       367.24 o
  11  17   4        177.33        259.96       248.20 o
  12  17   4        434.34        111.33       402.53 o
  13  17   4        317.82        361.52       240.23 o
  14  17   4       1124.52        918.84       318.14 o
 -15  18   4       1811.65       1861.78       467.97 o
 -14  18   4        133.58         39.53       308.97 o
 -13  18   4        176.48       -223.89       227.78 o
 -12  18   4        906.34        840.84       217.76 o
 -11  18   4       7336.73       7284.67       856.97 o
 -10  18   4       2872.88       2994.07       293.24 o
  -9  18   4        525.75        827.22       193.32 o
  -8  18   4        519.43        623.99       180.75 o
  -7  18   4       1453.14       1439.90       196.83 o
  -6  18   4       4025.22       3744.09       225.58 o
  -5  18   4       8179.50       7707.46       306.12 o
  -4  18   4       6134.66       6211.57       283.21 o
  -3  18   4        112.02        189.80       123.92 o
  -2  18   4       1072.00       1007.61       118.11 o
  -1  18   4        527.76        523.65       108.83 o
   0  18   4         39.40        167.06        97.60 o
   1  18   4       6945.87       6651.85       240.49 o
   2  18   4       3141.94       3435.69       217.99 o
   3  18   4        273.50        143.50       104.18 o
   4  18   4         52.19        -15.51        99.75 o
   5  18   4         18.90         42.03       106.30 o
   6  18   4       3695.28       3816.85       320.41 o
   7  18   4         83.02       -189.53       195.02 o
   8  18   4       1833.60       1968.19       242.93 o
   9  18   4       3891.39       4017.64       372.02 o
  10  18   4         44.38       -104.98       192.70 o
  11  18   4          1.71       -207.38       291.83 o
  12  18   4         10.69        293.18       424.46 o
  13  18   4       2934.71       3017.52       613.05 o
 -14  19   4        218.91       -260.82       260.82 o
 -13  19   4        551.60       1276.14       494.64 o
 -12  19   4         89.82        -17.14       166.49 o
 -11  19   4         32.34         23.16       173.15 o
 -10  19   4        636.65        559.66       203.19 o
  -9  19   4       2375.30       2519.53       271.67 o
  -8  19   4          1.24       -100.52       163.75 o
  -7  19   4       3368.61       3197.61       282.87 o
  -6  19   4         89.63        132.51       138.17 o
  -5  19   4          3.00       -110.71       110.71 o
  -4  19   4         27.85       -103.57       103.57 o
  -3  19   4        689.03        866.04       120.21 o
  -2  19   4         82.74        170.05        97.75 o
  -1  19   4       4223.12       4374.18       206.76 o
   0  19   4       4461.32       4370.40       247.41 o
   1  19   4       2135.70       2311.69       231.78 o
   2  19   4        221.50        146.73       115.40 o
   3  19   4       2540.97       2549.59       198.62 o
   4  19   4       4004.48       4060.97       326.80 o
   5  19   4       6761.18       6819.06       303.09 o
   6  19   4       1471.28       1263.96       208.88 o
   7  19   4         47.47         39.71       172.18 o
   8  19   4       1012.26       1274.30       229.05 o
   9  19   4       5209.80       5343.56       374.55 o
  10  19   4         14.83        -14.99       205.20 o
  11  19   4        836.50        580.09       231.62 o
  12  19   4        458.86        320.10       465.21 o
  13  19   4         38.12       -113.35       448.90 o
 -14  20   4         49.30       -246.95       246.95 o
 -13  20   4         72.90         32.08       603.18 o
 -12  20   4        342.55         58.17       186.85 o
 -11  20   4        442.92        425.06       333.59 o
 -10  20   4       7065.66       7743.07       453.19 o
  -9  20   4       3237.57       3455.08       310.34 o
  -8  20   4         95.91        278.45       177.28 o
  -7  20   4          0.47       -141.20       141.20 o
  -6  20   4       1122.47       1171.42       165.33 o
  -5  20   4       1810.54       1734.24       181.42 o
  -4  20   4        331.11        322.57       172.92 o
  -3  20   4        287.10        269.36        99.72 o
  -2  20   4        114.38         25.63       122.72 o
  -1  20   4         34.72        163.80       123.38 o
   0  20   4       3974.80       4257.89       268.07 o
   1  20   4        426.99        379.85       127.59 o
   2  20   4         98.41         40.10       143.74 o
   3  20   4        637.13        920.04       146.19 o
   4  20   4        373.68        253.84       139.40 o
   5  20   4        225.33        209.71       185.43 o
   6  20   4       1402.46       1337.04       395.78 o
   7  20   4       1547.13       1431.74       285.07 o
   8  20   4       3262.95       3759.77       338.75 o
   9  20   4        113.17        152.72       203.73 o
  10  20   4        355.61        175.36       297.83 o
  11  20   4         23.38       -261.29       261.29 o
  12  20   4         20.27        782.68       472.31 o
  13  20   4         11.14        886.94       544.14 o
 -13  21   4          2.44       -389.27       496.93 o
 -12  21   4         39.62        256.39       211.13 o
 -11  21   4        211.81        296.87       213.25 o
 -10  21   4        476.84        799.81       218.02 o
  -9  21   4        463.43        645.56       202.34 o
  -8  21   4        439.05        495.45       188.00 o
  -7  21   4        161.13         83.66       201.14 o
  -6  21   4        738.95        929.37       276.89 o
  -5  21   4        208.62        163.14       123.77 o
  -4  21   4        939.07        909.90       128.76 o
  -3  21   4         95.49         35.63       115.44 o
  -2  21   4        188.16        202.95       117.77 o
  -1  21   4       2997.49       3052.90       371.79 o
   0  21   4       1127.54        960.25       205.36 o
   1  21   4        363.82        458.83       133.66 o
   2  21   4       1260.16       1314.58       178.00 o
   3  21   4       1278.35       1204.26       160.38 o
   4  21   4       5957.21       6333.50       313.06 o
   5  21   4       1242.73       1339.41       250.03 o
   6  21   4        930.67        460.61       235.23 o
   7  21   4        520.73        396.76       235.13 o
   8  21   4       1209.49       1580.61       478.22 o
   9  21   4       2327.02       2829.06       556.69 o
  10  21   4          6.08        181.55       329.36 o
  11  21   4        149.55        185.11       390.74 o
 -13  22   4         36.87        202.37       517.15 o
 -12  22   4        135.53         19.25       209.99 o
 -11  22   4       2494.06       2716.48       317.56 o
 -10  22   4        595.49       1147.03       243.55 o
  -9  22   4       2566.01       2592.10       553.68 o
  -8  22   4         70.11        151.26       196.58 o
  -7  22   4       1627.20       1972.32       256.51 o
  -6  22   4         97.69        228.83       141.03 o
  -5  22   4       6966.56       6974.10       384.01 o
  -4  22   4        131.51        104.01       126.59 o
  -3  22   4          1.50       -163.98       163.98 o
  -2  22   4         12.50         20.04       123.73 o
  -1  22   4       3481.07       3073.00       227.22 o
   0  22   4       2187.12       2194.32       197.55 o
   1  22   4       1106.55        897.27       154.64 o
   2  22   4        857.78       1049.76       158.42 o
   3  22   4       2808.01       2647.89       339.09 o
   4  22   4          9.29        -76.62       120.56 o
   5  22   4       1309.83       1026.11       190.78 o
   6  22   4        728.10        570.04       425.86 o
   7  22   4       2925.78       3514.92       599.66 o
   8  22   4          2.29        292.10       410.26 o
   9  22   4        821.71        717.32       397.77 o
  10  22   4        218.68       -264.85       371.60 o
  11  22   4        119.45        637.31       435.31 o
 -12  23   4        182.39        -78.94       318.32 o
 -11  23   4        205.47         20.54       207.62 o
 -10  23   4        571.67        657.25       231.73 o
  -9  23   4        279.36        572.42       369.14 o
  -8  23   4       4896.43       5027.44       434.88 o
  -7  23   4        463.60        639.01       205.01 o
  -6  23   4       1187.96       1378.96       236.90 o
  -5  23   4         82.89        152.92       195.16 o
  -4  23   4       2695.52       2352.36       284.80 o
  -3  23   4        152.18        290.13       137.84 o
  -2  23   4       2216.50       1924.10       202.35 o
  -1  23   4          5.29         87.27       129.86 o
   0  23   4       2907.11       2903.56       259.63 o
   1  23   4       1865.40       1779.46       188.01 o
   2  23   4        305.41         79.56       150.42 o
   3  23   4          0.73          2.75       122.12 o
   4  23   4      12718.60      13285.50       707.10 o
   5  23   4        748.46        843.20       284.98 o
   6  23   4       3972.35       4179.04       632.05 o
   7  23   4         75.44        269.32       429.50 o
   8  23   4       2294.22       2118.95       571.34 o
   9  23   4        297.30        -38.74       343.85 o
  10  23   4       2349.25       2822.39       582.87 o
  11  23   4         47.80       -110.66       393.09 o
 -11  24   4       2816.27       3044.04       445.62 o
 -10  24   4       2200.26       2702.91       415.09 o
  -9  24   4        493.68        268.70       214.06 o
  -8  24   4         17.02       -193.27       193.27 o
  -7  24   4       2841.45       2488.99       295.72 o
  -6  24   4       5256.75       5247.34       500.46 o
  -5  24   4       4337.45       4076.50       272.88 o
  -4  24   4       3536.82       3825.57       261.30 o
  -3  24   4         77.26         28.97       176.36 o
  -2  24   4       1049.64       1131.02       234.02 o
  -1  24   4         27.81         25.30       130.12 o
   0  24   4        381.10        477.25       146.06 o
   1  24   4        478.17        309.55       238.11 o
   2  24   4       2261.07       1980.34       461.48 o
   3  24   4       3988.42       4014.08       501.58 o
   4  24   4       1547.02       1849.88       297.95 o
   5  24   4        549.88        543.58       276.10 o
   6  24   4       1005.71        763.09       299.84 o
   7  24   4       1509.70       1909.82       525.92 o
   8  24   4       2030.10       2147.87       521.03 o
   9  24   4        147.22        432.78       450.67 o
  10  24   4        226.86         -4.12       451.95 o
 -11  25   4          1.01        251.29       302.88 o
 -10  25   4          7.48        883.95       316.17 o
  -9  25   4       2193.02       1993.30       395.77 o
  -8  25   4         41.77       -212.33       212.33 o
  -7  25   4       5046.71       6054.81       418.18 o
  -6  25   4        553.66        505.72       200.29 o
  -5  25   4         97.41         13.45       140.87 o
  -4  25   4        139.74        456.54       146.41 o
  -3  25   4       1899.66       2031.51       237.17 o
  -2  25   4       3026.02       3340.26       328.07 o
  -1  25   4       3573.90       3534.43       294.75 o
   0  25   4          0.12        -47.03       151.24 o
   1  25   4       2665.36       2860.58       396.87 o
   2  25   4        770.48        820.79       296.49 o
   3  25   4       2704.50       3145.74       293.51 o
   4  25   4         20.42        269.46       179.26 o
   5  25   4       8903.35       9260.33       642.48 o
   6  25   4        202.28        -91.94       391.01 o
   7  25   4         68.50        259.47       475.17 o
   8  25   4          9.97        -15.27       392.26 o
   9  25   4       4939.36       7037.80       866.69 o
 -10  26   4       3953.21       4857.84       507.45 o
  -9  26   4       1170.27        724.62      1028.28 o
  -8  26   4         47.51       -232.01       283.78 o
  -7  26   4         67.44        130.17       256.82 o
  -6  26   4       3452.92       3773.13       339.39 o
  -5  26   4       6464.34       6950.09      1237.74 o
  -4  26   4       1298.53       1575.70       232.40 o
  -3  26   4        645.57        399.15       187.68 o
  -2  26   4         44.47       -141.93       141.93 o
  -1  26   4       4362.04       4943.88       358.79 o
   0  26   4        943.21        807.82       188.53 o
   1  26   4       3857.95       4164.33       330.99 o
   2  26   4        744.95        879.25       286.38 o
   3  26   4         77.33         51.94       194.89 o
   4  26   4       1147.63        939.10       261.00 o
   5  26   4          0.96        154.36       260.72 o
   6  26   4       1066.12        577.52       329.65 o
   7  26   4       1173.61       1201.27       339.14 o
   8  26   4       1627.96       1564.35       596.39 o
   9  26   4        755.42        776.84       526.33 o
  -9  27   4          3.24        890.41       494.69 o
  -8  27   4       1159.36       1270.72       532.34 o
  -7  27   4          0.62       -349.35       349.35 o
  -6  27   4       1392.26       2073.99       524.70 o
  -5  27   4        193.72        484.58       338.82 o
  -4  27   4        112.13        348.02       173.81 o
  -3  27   4         12.68       -108.22       195.18 o
  -2  27   4       2413.93       2592.81       293.17 o
  -1  27   4        118.57        490.19       186.10 o
   0  27   4        390.24        558.02       256.65 o
   1  27   4        740.41        952.57       210.22 o
   2  27   4        349.82        534.83       185.69 o
   3  27   4         38.84       -173.95       265.91 o
   4  27   4       4276.21       4410.28       355.43 o
   5  27   4       1133.47       1208.64       342.82 o
   6  27   4        849.66       1012.16       310.49 o
   7  27   4         63.88        110.20       235.47 o
   8  27   4        178.61       -151.01       383.32 o
  -7  28   4          3.77        536.82       477.92 o
  -6  28   4         65.72        -76.28       438.79 o
  -5  28   4       3767.28       3002.30       641.79 o
  -4  28   4       1406.31       1463.14       324.05 o
  -3  28   4        144.95        183.25       262.32 o
  -2  28   4        825.20        626.37       238.80 o
  -1  28   4        396.46        727.56       204.29 o
   0  28   4       2293.99       2148.58       270.15 o
   1  28   4        348.96        531.60       182.44 o
   2  28   4          1.00        -81.71       159.59 o
   3  28   4          1.86        136.24       186.52 o
   4  28   4        353.31       1118.21       472.18 o
   5  28   4        815.74        713.23       307.95 o
   6  28   4        182.68        381.10       358.79 o
  -6  29   4        391.19        296.45       430.17 o
  -5  29   4        474.66        337.06       391.67 o
  -4  29   4        129.23       -145.38       366.10 o
  -3  29   4        588.52        711.83       245.69 o
  -2  29   4         32.74        100.45       232.44 o
  -1  29   4        457.05        245.71       507.68 o
   0  29   4         31.98         99.63       230.08 o
   1  29   4         36.24        257.85       179.68 o
   2  29   4        268.61        172.88       164.51 o
   3  29   4       1104.13       1196.09       233.23 o
   4  29   4       1668.56       1900.98       365.37 o
   5  29   4        991.91        405.88       402.40 o
  -4  30   4       3105.07       3652.89       580.08 o
  -3  30   4          0.45        -47.11       216.09 o
  -2  30   4          6.38        181.01       248.50 o
  -1  30   4         32.60        224.24       224.38 o
   0  30   4        493.48        284.57       223.69 o
   1  30   4         11.30        206.65       216.11 o
   2  30   4       1839.94       1393.67       589.71 o
   3  30   4        891.63       1165.12       373.55 o
 -17   0   5       1642.11       1713.88       335.38 o
 -15   0   5        185.69        229.03       218.73 o
 -13   0   5       2857.55       2428.60       309.29 o
 -11   0   5      40979.38      37959.56      1354.98 o
  -9   0   5      57040.36      55449.40      1552.83 o
  -7   0   5      21354.96      20704.26       593.91 o
  -5   0   5      62953.77      60677.90      1569.96 o
  -3   0   5         57.14        -14.02        55.18 o
  -1   0   5      20897.02      20793.65       557.48 o
   1   0   5       8744.21       9018.68       338.64 o
   3   0   5      34908.00      34156.13       905.86 o
   5   0   5       7597.34       7671.90       298.74 o
   7   0   5      21515.03      20539.56       602.32 o
   9   0   5      14027.94      13832.26       630.44 o
  11   0   5       1497.35       1899.80       255.49 o
  13   0   5       2136.62       2335.89       431.91 o
  15   0   5       9882.15      10036.68       647.23 o
  17   0   5         24.81        601.93       357.57 o
 -18   1   5        446.63        280.25       199.04 o
 -17   1   5        749.80        965.44       206.66 o
 -16   1   5       1162.26       1450.43       265.00 o
 -15   1   5       3370.59       3557.51       276.06 o
 -14   1   5        114.32         -9.71       136.53 o
 -13   1   5        305.99        249.92       136.78 o
 -12   1   5       5423.77       5166.37       280.66 o
 -11   1   5        425.46        485.57       126.77 o
 -10   1   5       1776.50       1676.82       154.82 o
  -9   1   5        112.20        146.00        51.55 o
  -8   1   5      29056.25      28154.90       555.18 o
  -7   1   5      10271.97      11476.37       331.81 o
  -6   1   5       8404.71       7770.44       187.02 o
  -5   1   5        451.42       1123.27        98.22 o
  -4   1   5       9315.79       9231.47       201.98 o
  -3   1   5       2339.90       2519.86        95.03 o
  -2   1   5         40.08         18.39        38.64 o
  -1   1   5       2756.86       2674.77        89.38 o
   0   1   5      33404.77      34383.86       632.98 o
   1   1   5          1.62        -35.27        47.84 o
   2   1   5      26571.82      26474.06       612.47 o
   3   1   5      18384.79      18947.58       408.65 o
   4   1   5      34824.73      35809.61       675.72 o
   5   1   5      31453.14      31935.24       614.68 o
   6   1   5      32199.00      33607.25       707.44 o
   7   1   5       3037.39       3094.44       119.39 o
   8   1   5      13441.57      13020.89       340.39 o
   9   1   5       4245.70       4256.57       235.52 o
  10   1   5       5175.68       4889.21       311.47 o
  11   1   5       2387.64       2371.93       299.16 o
  12   1   5        178.13        124.96       145.77 o
  13   1   5          3.37         66.49       131.76 o
  14   1   5         16.71       -101.71       142.31 o
  15   1   5        808.41        734.47       187.67 o
  16   1   5       1168.92       1307.77       246.61 o
 -18   2   5       1769.71       1835.31       250.75 o
 -17   2   5          0.89         27.07       164.78 o
 -16   2   5       2982.25       3457.24       290.58 o
 -15   2   5       1115.80       1570.72       204.03 o
 -14   2   5        845.42        967.31       171.81 o
 -13   2   5        417.89        338.43       136.71 o
 -12   2   5        739.27        592.45       142.86 o
 -11   2   5        158.35        161.59       117.45 o
 -10   2   5       8742.38       8267.99       343.54 o
  -9   2   5       8922.38       9011.20       258.16 o
  -8   2   5        655.24        558.42        83.72 o
  -7   2   5          0.44        -42.52        45.94 o
  -6   2   5      23888.32      23852.15       510.74 o
  -5   2   5       1527.84       1676.37        81.08 o
  -4   2   5      32229.04      33186.79       622.04 o
  -3   2   5      33103.98      34023.60       632.57 o
  -2   2   5        368.31        491.32        48.87 o
  -1   2   5       1369.88       1466.33        64.12 o
   0   2   5       2214.96       2289.13        77.02 o
   1   2   5      21626.78      21504.64       503.64 o
   2   2   5      37864.31      38055.34       770.75 o
   3   2   5       2632.13       2673.28       106.01 o
   4   2   5       1319.74       1217.51        77.89 o
   5   2   5        589.34        589.39        66.49 o
   6   2   5      13119.92      13856.15       303.01 o
   7   2   5       2051.15       2446.60       109.09 o
   8   2   5       6313.25       6687.24       239.77 o
   9   2   5        223.81        226.37       106.92 o
  10   2   5       2663.51       2217.20       185.51 o
  11   2   5        190.44        194.04       165.35 o
  12   2   5        608.81        892.14       159.06 o
  13   2   5       1084.54        944.19       175.52 o
  14   2   5       2050.56       1792.34       217.85 o
  15   2   5        453.82        858.27       279.01 o
  16   2   5        696.22        511.72       194.69 o
 -18   3   5        595.49        320.09       201.25 o
 -17   3   5        495.10        636.17       193.79 o
 -16   3   5        112.36        129.73       168.40 o
 -15   3   5       1086.47       1208.48       192.35 o
 -14   3   5       6748.01       6372.99       339.05 o
 -13   3   5          4.45        -98.38       120.83 o
 -12   3   5        182.18        168.99       118.82 o
 -11   3   5       1948.79       1903.23       174.98 o
 -10   3   5       2228.93       2359.89       141.55 o
  -9   3   5       1866.14       2237.05       131.56 o
  -8   3   5         69.75        126.39        57.48 o
  -7   3   5       7250.79       6839.93       180.58 o
  -6   3   5       1899.03       1981.30        93.98 o
  -5   3   5       5971.89       8234.64       193.93 o
  -4   3   5       1864.03       1994.68        93.36 o
  -3   3   5       9757.11      10435.21       329.38 o
  -2   3   5        600.38        615.86        51.78 o
  -1   3   5       3389.69       3083.54        88.98 o
   0   3   5       2032.03       2054.48        81.33 o
   1   3   5       1355.29       1514.63        88.30 o
   2   3   5       1609.20       1576.95       115.10 o
   3   3   5        145.84        261.62        62.51 o
   4   3   5      11630.31      11712.83       278.62 o
   5   3   5      89716.01      93889.07      1707.06 o
   6   3   5      10451.06      10655.64       247.71 o
   7   3   5         78.56         40.82        53.82 o
   8   3   5        493.92        649.67        92.49 o
   9   3   5      11271.45      10274.78       356.19 o
  10   3   5       3667.92       3717.08       234.47 o
  11   3   5       1323.97       1226.10       166.73 o
  12   3   5       1306.07       1183.00       176.50 o
  13   3   5        361.70        272.32       195.86 o
  14   3   5        481.65        449.26       168.14 o
  15   3   5         92.97        -36.17       151.92 o
  16   3   5        336.20        386.75       169.64 o
 -18   4   5        625.36        821.71       220.29 o
 -17   4   5        538.94        489.44       190.13 o
 -16   4   5        655.86        508.11       187.70 o
 -15   4   5        282.96         99.95       143.02 o
 -14   4   5        245.40         92.80       152.91 o
 -13   4   5        133.96         90.51       127.91 o
 -12   4   5        107.65         73.30       127.16 o
 -11   4   5      11210.76      10525.37       366.32 o
 -10   4   5       2139.77       2309.90       143.36 o
  -9   4   5       2592.69       2451.44       141.47 o
  -8   4   5         37.30        144.03        57.15 o
  -7   4   5       1655.98       1727.19        94.39 o
  -6   4   5       8640.58       9961.32       447.59 o
  -5   4   5       4344.45       3645.87       120.40 o
  -4   4   5       1463.88       1533.53       110.09 o
  -3   4   5       3019.59       2934.84        98.14 o
  -2   4   5      11287.48      12506.83       584.48 o
  -1   4   5       3149.41       3323.30        92.82 o
   0   4   5       2426.01       2439.59        97.40 o
   1   4   5      16452.80      16539.94       401.98 o
   2   4   5      10177.80      10395.48       271.31 o
   3   4   5        797.96        794.62        66.40 o
   4   4   5       8607.24       9090.86       229.25 o
   5   4   5        957.74       1098.97       106.26 o
   6   4   5       4339.41       4741.85       170.28 o
   7   4   5       1728.77       1773.07        97.60 o
   8   4   5       5474.68       5700.85       210.96 o
   9   4   5       2149.35       1889.30       148.00 o
  10   4   5        278.17        144.24       107.61 o
  11   4   5        307.35         27.84       134.28 o
  12   4   5        339.73        149.01       140.19 o
  13   4   5       1538.13       1695.57       271.13 o
  14   4   5        116.42          3.39       150.28 o
  15   4   5       2704.60       3186.29       271.61 o
  16   4   5        166.22         45.80       173.08 o
 -18   5   5        100.38        114.33       207.20 o
 -17   5   5         38.92        -70.86       157.78 o
 -16   5   5       1236.07       1405.03       212.78 o
 -15   5   5         15.04       -144.06       144.06 o
 -14   5   5       1915.40       2025.44       216.37 o
 -13   5   5       1133.38       1149.79       171.98 o
 -12   5   5         11.81       -101.10       168.25 o
 -11   5   5        307.96        202.51       123.45 o
 -10   5   5        745.61        835.12       154.29 o
  -9   5   5       2940.18       3411.41       423.38 o
  -8   5   5      11227.58      11051.34       260.04 o
  -7   5   5       6652.68       7018.90       260.38 o
  -6   5   5       3095.31       3058.05       118.67 o
  -5   5   5      19027.90      22740.77       986.18 o
  -4   5   5      12288.91      12990.31       273.46 o
  -3   5   5        214.30        323.10        73.15 o
  -2   5   5      12970.58      12506.01       286.80 o
  -1   5   5       2174.61       2224.60        87.24 o
   0   5   5      15996.27      16436.59       360.86 o
   1   5   5       7001.02       7491.88       183.87 o
   2   5   5       6312.32       6893.30       179.95 o
   3   5   5        136.42        275.52        55.48 o
   4   5   5      17733.40      17640.40       394.85 o
   5   5   5         43.16        -19.81        62.20 o
   6   5   5        948.13       1002.75       105.20 o
   7   5   5        275.26        290.42        89.37 o
   8   5   5       4058.36       3739.03       175.05 o
   9   5   5       2175.85       2248.52       147.66 o
  10   5   5       4418.99       4430.29       272.76 o
  11   5   5        838.26        648.54       192.43 o
  12   5   5       1144.85       1164.12       228.16 o
  13   5   5         69.98        -81.24       136.77 o
  14   5   5        301.11        328.41       160.90 o
  15   5   5        676.75        471.30       286.35 o
  16   5   5        955.45        916.38       252.70 o
 -18   6   5        179.43          8.63       352.96 o
 -17   6   5       1273.43        982.14       223.08 o
 -16   6   5       2111.21       2067.09       232.55 o
 -15   6   5        530.28        415.00       162.34 o
 -14   6   5        217.26        193.36       145.18 o
 -13   6   5          1.26        -47.01       120.31 o
 -12   6   5         27.78         28.52       121.72 o
 -11   6   5      16098.05      15249.92       564.34 o
 -10   6   5       5524.15       5695.25       221.88 o
  -9   6   5      19319.51      19271.15       466.09 o
  -8   6   5        285.42        252.98        81.43 o
  -7   6   5         21.01         59.53        55.68 o
  -6   6   5        520.24        712.52        72.30 o
  -5   6   5      28569.96      27370.98       533.73 o
  -4   6   5         61.54        169.97        97.31 o
  -3   6   5       8795.11       9165.34       211.05 o
  -2   6   5       4036.89       4372.55       147.88 o
  -1   6   5         18.78        -13.91        60.81 o
   0   6   5      10261.21       9953.14       394.71 o
   1   6   5      12823.02      13420.90       299.15 o
   2   6   5       1222.04       1393.86        77.66 o
   3   6   5       5329.40       4885.25       200.67 o
   4   6   5       4253.11       4515.74       147.37 o
   5   6   5       3846.25       4320.58       148.48 o
   6   6   5       4816.71       5128.07       166.68 o
   7   6   5       8867.87       8754.67       242.32 o
   8   6   5         47.43        165.85        97.56 o
   9   6   5       2793.30       2959.21       297.17 o
  10   6   5       6494.57       6349.03       384.77 o
  11   6   5        109.83       -101.38       115.41 o
  12   6   5        165.40        128.84       138.59 o
  13   6   5       2015.71       2093.54       214.17 o
  14   6   5       2525.83       2411.40       283.16 o
  15   6   5       2919.38       3302.74       326.91 o
  16   6   5         59.34       -220.17       220.17 o
 -18   7   5        131.74       -161.94       328.26 o
 -17   7   5         26.17       -148.56       148.56 o
 -16   7   5       2330.35       2484.63       398.40 o
 -15   7   5       2496.42       2625.00       256.65 o
 -14   7   5        174.85       -118.82       147.86 o
 -13   7   5       5669.70       5369.88       298.33 o
 -12   7   5       2264.57       2374.16       261.03 o
 -11   7   5        657.53        645.84       232.44 o
 -10   7   5       4051.91       3826.21       190.47 o
  -9   7   5        806.31       1208.25       148.35 o
  -8   7   5      10712.14      10083.50       249.02 o
  -7   7   5      11311.53      11223.42       262.76 o
  -6   7   5        134.87         -1.67        54.20 o
  -5   7   5      11364.49      11720.72       264.15 o
  -4   7   5       5315.74       5470.37       149.27 o
  -3   7   5       6319.71       6505.03       158.32 o
  -2   7   5      27063.67      27414.83       654.33 o
  -1   7   5      30001.32      28171.22       669.53 o
   0   7   5       2581.79       2627.19        87.54 o
   1   7   5         96.28        127.23        43.60 o
   2   7   5        583.20        753.79        67.80 o
   3   7   5      20380.63      20056.18       439.72 o
   4   7   5       9618.72       9677.88       247.79 o
   5   7   5       9991.07      10219.26       261.89 o
   6   7   5       3939.57       3558.87       143.56 o
   7   7   5       1220.76       1189.36        92.39 o
   8   7   5       9948.56       9848.70       355.64 o
   9   7   5       3567.26       3835.03       214.35 o
  10   7   5        223.99        123.31       137.08 o
  11   7   5       3657.13       3602.12       279.16 o
  12   7   5        164.54        131.79       244.99 o
  13   7   5         62.13         92.51       217.95 o
  14   7   5        433.03        304.46       191.14 o
  15   7   5       1510.88       1557.08       304.16 o
  16   7   5       1048.88       1560.17       264.39 o
 -17   8   5         57.85       -187.76       187.76 o
 -16   8   5       7900.49       7805.31       410.08 o
 -15   8   5       4140.52       3898.33       283.20 o
 -14   8   5       1498.33       1210.72       212.45 o
 -13   8   5       2619.67       2504.82       405.22 o
 -12   8   5       6322.03       5905.78       360.87 o
 -11   8   5       1402.52       1449.82       142.21 o
 -10   8   5      12427.75      12117.31       345.73 o
  -9   8   5       1399.02       1177.26       116.93 o
  -8   8   5         52.13        350.38       268.91 o
  -7   8   5        108.77        148.38        60.76 o
  -6   8   5      10208.11      11078.09       258.56 o
  -5   8   5       1168.63       1129.52        92.92 o
  -4   8   5       8899.50       8524.04       407.03 o
  -3   8   5       4526.50       4364.74       125.81 o
  -2   8   5        586.40        680.76       117.28 o
  -1   8   5        139.46        316.62        75.16 o
   0   8   5      11479.19      10999.80       236.70 o
   1   8   5       7247.50       6896.95       180.47 o
   2   8   5      10546.01      10582.00       259.90 o
   3   8   5         63.41        -16.32        58.02 o
   4   8   5       4576.87       4763.31       158.83 o
   5   8   5          4.58         -3.68        55.65 o
   6   8   5       5941.05       5883.86       186.67 o
   7   8   5       2021.88       1961.06       116.07 o
   8   8   5       9090.58       8964.19       308.10 o
   9   8   5       3338.48       2759.91       219.19 o
  10   8   5       4357.57       4235.40       594.10 o
  11   8   5          0.00         94.04       136.81 o
  12   8   5       1954.19       2202.40       250.35 o
  13   8   5       2573.18       2799.94       272.42 o
  14   8   5       7671.97       7732.37       445.11 o
  15   8   5         85.84       -170.92       172.05 o
  16   8   5         14.97       -167.41       295.79 o
 -17   9   5        539.95        569.55       221.54 o
 -16   9   5         31.25        128.08       211.77 o
 -15   9   5        125.71        267.18       157.95 o
 -14   9   5       8011.45       7562.00       353.02 o
 -13   9   5        469.99        843.53       189.52 o
 -12   9   5        506.73        560.93       138.16 o
 -11   9   5        670.43        584.38       114.93 o
 -10   9   5       9910.22       9592.81       298.49 o
  -9   9   5        938.38       1051.39       111.42 o
  -8   9   5        925.24       1031.61        90.89 o
  -7   9   5       3377.47       3449.16       140.24 o
  -6   9   5      11344.61      11066.33       261.10 o
  -4   9   5      15726.74      16555.04       346.48 o
  -3   9   5      13835.61      16240.40       616.51 o
  -2   9   5      33819.81      31106.35       744.86 o
  -1   9   5       8444.87       8282.84       213.33 o
   0   9   5      22131.63      21898.80       433.90 o
   1   9   5       1145.56       1092.88        85.52 o
   2   9   5       9763.59       9357.14       237.50 o
   3   9   5      14860.92      15193.75       353.07 o
   4   9   5      19966.88      19563.54       441.98 o
   5   9   5      13708.48      13742.16       334.69 o
   6   9   5       1006.13       1094.71        90.64 o
   7   9   5        534.50        621.13       109.94 o
   8   9   5       1559.42       1643.33       219.27 o
   9   9   5       3740.01       3606.34       212.69 o
  10   9   5       6272.79       6583.34       343.94 o
  11   9   5       1666.74       2202.93       269.74 o
  12   9   5       2558.81       2643.76       246.21 o
  13   9   5         92.88       -120.94       147.41 o
  14   9   5        361.78        458.39       183.05 o
  15   9   5         56.92       -132.93       252.82 o
  16   9   5        745.38        148.23       297.07 o
 -17  10   5       2401.34       2511.31       333.82 o
 -16  10   5        448.08        659.89       576.13 o
 -15  10   5       6496.53       7814.16       552.99 o
 -14  10   5         50.98       -112.55       142.41 o
 -13  10   5       4173.02       3557.58       257.62 o
 -12  10   5         96.20        -20.41       115.01 o
 -11  10   5      10692.55      10420.11       330.07 o
 -10  10   5        342.72        368.04       100.82 o
  -9  10   5       1123.66       1193.06       122.64 o
  -8  10   5        297.02        762.33       124.24 o
  -7  10   5        901.89       1041.91        88.83 o
  -6  10   5          1.97        -24.01        96.36 o
  -5  10   5       1194.44       1102.94        83.00 o
  -4  10   5         86.42        151.02        62.24 o
  -3  10   5      22891.71      22713.63       572.68 o
  -2  10   5       2982.27       3195.29       712.29 o
  -1  10   5        475.66        384.27        50.67 o
   0  10   5       3493.24       3700.87       123.33 o
   1  10   5       6514.33       5800.08       169.17 o
   2  10   5        373.33        433.06        65.30 o
   3  10   5        481.56        485.09        70.54 o
   4  10   5        116.87         67.97        61.40 o
   5  10   5       1135.21       1196.71        98.00 o
   6  10   5         47.27        105.57       111.82 o
   7  10   5       3675.75       3883.00       235.47 o
   8  10   5        531.47        470.26       111.88 o
   9  10   5       5506.83       5529.23       255.21 o
  10  10   5          3.98        104.79       135.89 o
  11  10   5        265.96        137.16       149.95 o
  12  10   5        147.71        198.09       280.92 o
  13  10   5       6455.65       6778.82       394.05 o
  14  10   5        479.16        361.97       271.70 o
  15  10   5       3838.34       4081.57       469.06 o
  16  10   5        113.85        334.83       404.03 o
 -17  11   5         79.28       -192.96       192.96 o
 -16  11   5        104.82        293.27       262.27 o
 -15  11   5       1949.19       1408.30       271.53 o
 -14  11   5       1633.75       1620.99       263.93 o
 -13  11   5       3855.54       3172.92       288.31 o
 -12  11   5        100.77         60.21       129.26 o
 -11  11   5        106.27          6.57        98.86 o
 -10  11   5        261.82        219.07       105.40 o
  -9  11   5       1203.80       1394.40       147.09 o
  -8  11   5         51.64        100.08        79.30 o
  -7  11   5       1906.14       2068.34       118.74 o
  -6  11   5       2076.59       1995.24       110.81 o
  -5  11   5       7571.01       7928.93       321.50 o
  -4  11   5        357.85        336.32        93.41 o
  -3  11   5       4966.47       5164.09       439.79 o
  -2  11   5       4817.92       4632.53       152.30 o
  -1  11   5      12776.47      12330.35       367.87 o
   0  11   5      11688.56      11883.79       325.42 o
   1  11   5        464.16        576.35        74.04 o
   2  11   5       2861.52       2660.79       126.09 o
   3  11   5      11463.44      11176.74       284.17 o
   4  11   5      11899.26      11708.15       300.18 o
   5  11   5        922.49        984.03        96.97 o
   6  11   5         62.08        133.30        73.07 o
   7  11   5       1262.25       1513.39       136.05 o
   8  11   5        115.49        181.38        97.23 o
   9  11   5        235.62        281.11       109.64 o
  10  11   5       1077.80       1080.30       151.53 o
  11  11   5       1704.78       1557.67       209.38 o
  12  11   5       1857.36       2154.28       234.86 o
  13  11   5          6.19        117.01       227.68 o
  14  11   5        363.85        -58.12       253.14 o
  15  11   5       1334.92        967.83       315.02 o
 -17  12   5          3.28        131.02       369.88 o
 -16  12   5       5377.04       5412.91       419.93 o
 -15  12   5        117.30        404.31       265.10 o
 -14  12   5       1554.77       1278.59       477.81 o
 -13  12   5        253.36         71.17       176.42 o
 -12  12   5       7909.02       7453.74       418.66 o
 -11  12   5       1907.39       1832.72       190.62 o
 -10  12   5        815.09        813.90       126.29 o
  -9  12   5        216.76        124.08        98.47 o
  -8  12   5         13.25        173.94        83.47 o
  -7  12   5         97.44        183.39        78.60 o
  -6  12   5       2267.84       2810.17       166.33 o
  -5  12   5        250.52        254.36        73.62 o
  -4  12   5       3748.45       4274.94       307.85 o
  -3  12   5       1577.13       1771.58        95.67 o
  -2  12   5      10349.08      10589.31       271.26 o
  -1  12   5         81.97         94.23        51.18 o
   0  12   5      18981.92      19419.09       402.54 o
   1  12   5         10.55         20.17        53.37 o
   2  12   5       2562.84       2514.67       121.58 o
   3  12   5        120.50        212.03        67.75 o
   4  12   5       1769.98       1716.41       111.23 o
   5  12   5        135.19        143.12        74.11 o
   6  12   5         83.48        151.52        77.56 o
   7  12   5        181.17         65.40        89.76 o
   8  12   5       2911.42       2694.95       234.00 o
   9  12   5        776.30        858.36       137.43 o
  10  12   5       6593.46       5942.03       281.81 o
  11  12   5         16.33        123.13       228.71 o
  12  12   5        432.03        383.02       388.11 o
  13  12   5         22.41       -204.02       204.02 o
  14  12   5       6376.25       6056.71       531.99 o
  15  12   5        100.07       -157.27       262.09 o
 -16  13   5        181.84        138.46       230.84 o
 -15  13   5       2111.56       1772.67       285.42 o
 -14  13   5         65.76        -15.48       336.58 o
 -13  13   5       2641.02       2697.58       289.27 o
 -12  13   5         80.36         68.07       212.82 o
 -11  13   5         96.30        218.62       135.94 o
 -10  13   5         35.65         66.83       130.63 o
  -9  13   5       2492.81       2225.94       185.73 o
  -8  13   5        941.55       1011.91       301.13 o
  -7  13   5         99.56        104.99        92.83 o
  -6  13   5       2095.55       2258.06       135.41 o
  -5  13   5       6921.94       5936.72       244.48 o
  -4  13   5        711.80        450.45        73.10 o
  -3  13   5        457.44        629.83        71.16 o
  -2  13   5        971.32       1167.40        84.55 o
  -1  13   5      36856.69      36977.32       716.02 o
   0  13   5          3.36         -1.14        53.31 o
   1  13   5         17.02         20.11        72.13 o
   2  13   5        178.04        214.71        67.82 o
   3  13   5      22668.09      22473.21       509.67 o
   4  13   5         84.13        141.75        73.56 o
   5  13   5       2339.11       2438.82       138.55 o
   6  13   5       1004.23        995.96       102.35 o
   7  13   5       2653.39       2572.13       179.58 o
   8  13   5       2483.72       2349.87       178.96 o
   9  13   5         56.07         74.05       112.31 o
  10  13   5        154.01        195.39       174.72 o
  11  13   5       2900.24       3057.57       770.89 o
  12  13   5        272.52        211.20       364.52 o
  13  13   5        109.24        185.72       223.05 o
  14  13   5          6.35       -217.00       371.38 o
  15  13   5       1727.79       2227.02       389.89 o
 -16  14   5       4604.33       5784.36       656.00 o
 -15  14   5       3463.18       3891.69       644.05 o
 -14  14   5        723.02        583.08       341.49 o
 -13  14   5       1078.00        840.02       336.56 o
 -12  14   5       4585.11       4590.59       577.81 o
 -11  14   5       2282.25       2421.04       249.10 o
 -10  14   5       1259.16       1584.40       213.54 o
  -9  14   5        230.55        340.89       147.96 o
  -8  14   5       1985.81       1943.02       212.39 o
  -7  14   5          4.50        -93.28        94.75 o
  -6  14   5        110.14         61.06       117.55 o
  -5  14   5       2801.48       2509.38       200.07 o
  -4  14   5      15668.93      14289.39       421.28 o
  -3  14   5       1387.24       1281.32       150.12 o
  -2  14   5       3055.65       3096.24       184.41 o
  -1  14   5        642.07        524.31        69.83 o
   0  14   5      22323.99      23096.89       626.68 o
   1  14   5        195.86        271.45        68.36 o
   2  14   5       6869.79       6907.02       213.78 o
   3  14   5        223.07        216.24        75.13 o
   4  14   5       2718.78       2712.02       144.78 o
   5  14   5         10.86        112.70        78.37 o
   6  14   5        128.38        145.44        80.70 o
   7  14   5        418.34        413.93       110.10 o
   8  14   5        842.45        909.86       171.31 o
   9  14   5       1677.81       1840.84       231.63 o
  10  14   5        141.34        243.12       184.62 o
  11  14   5        312.90        868.47       275.28 o
  12  14   5         42.52        903.10       403.86 o
  13  14   5       3051.80       3111.19       382.74 o
  14  14   5       1355.48       1687.58       333.66 o
  15  14   5       1350.04       1374.14       339.43 o
 -16  15   5        546.14        788.36       380.16 o
 -15  15   5         27.70       -248.32       248.32 o
 -14  15   5       3953.58       3960.95       460.26 o
 -13  15   5       2005.12       2142.80       344.96 o
 -12  15   5        783.07       1042.95       238.39 o
 -11  15   5       1085.98       1104.33       222.63 o
 -10  15   5       1067.86        941.22       192.20 o
  -9  15   5         66.07         67.27       147.72 o
  -8  15   5       4496.35       4296.70       297.92 o
  -7  15   5        832.17       1152.09       227.61 o
  -6  15   5       9210.89       8561.00       310.23 o
  -5  15   5       2418.83       2510.32       182.09 o
  -4  15   5       6762.77       6128.50       255.29 o
  -3  15   5        174.88        -97.77        97.77 o
  -2  15   5      12838.39      12585.64       336.97 o
  -1  15   5       1108.64       1048.84       106.94 o
   0  15   5       9622.99       9065.08       250.59 o
   1  15   5         12.58         22.58        62.91 o
   2  15   5       1860.01       1849.25       112.29 o
   3  15   5       8659.30       8723.36       258.38 o
   4  15   5      15623.50      15751.94       393.91 o
   5  15   5       2896.25       3187.56       192.63 o
   6  15   5       6501.73       6502.06       439.28 o
   7  15   5        659.85        585.00       165.00 o
   8  15   5       1338.13       1247.34       202.32 o
   9  15   5       1500.00       1712.52       227.71 o
  10  15   5      11606.57      12008.52       509.81 o
  11  15   5       3262.70       3718.56       402.14 o
  12  15   5       1711.47       2264.44       522.25 o
  13  15   5          7.07        209.37       233.07 o
  14  15   5        760.71        538.11       459.68 o
 -15  16   5       4751.74       4034.20       482.93 o
 -14  16   5        132.50         80.87       211.06 o
 -13  16   5       1003.80       1335.11       330.95 o
 -12  16   5        290.60        160.24       176.26 o
 -11  16   5      11465.32      10952.12       491.12 o
 -10  16   5       4579.60       4632.82       329.35 o
  -9  16   5       2095.17       1965.99       302.86 o
  -8  16   5        282.25        376.02       159.77 o
  -7  16   5         53.56         22.01       111.81 o
  -6  16   5       9021.64       9505.51       409.01 o
  -5  16   5       9683.34       8490.86       316.01 o
  -4  16   5        110.81        -22.68       108.79 o
  -3  16   5      11275.40      10737.40       372.80 o
  -2  16   5        219.50        361.61        92.96 o
  -1  16   5       3444.12       3546.57       173.96 o
   0  16   5          3.69         14.50        84.72 o
   1  16   5       4134.41       3993.93       170.26 o
   2  16   5       3528.39       3627.45       151.08 o
   3  16   5       1216.75       1170.30       132.28 o
   4  16   5       1471.21       1571.65       151.15 o
   5  16   5        265.73        264.71       107.55 o
   6  16   5       2082.54       2420.47       183.65 o
   7  16   5       4226.59       4162.96       295.67 o
   8  16   5       5263.61       5499.40       353.57 o
   9  16   5       7037.08       8075.34       649.94 o
  10  16   5        509.55        313.17       191.36 o
  11  16   5         93.19         -1.05       339.07 o
  12  16   5        533.36        698.41       616.90 o
  13  16   5       7446.46       6779.61       544.35 o
  14  16   5       1204.08       1016.53       481.21 o
 -15  17   5        286.15        225.52       288.31 o
 -14  17   5       1761.71       1924.63       366.03 o
 -13  17   5       3655.93       3855.10       453.84 o
 -12  17   5        287.59        197.07       190.06 o
 -11  17   5        324.16        554.84       187.58 o
 -10  17   5        871.35        570.25       172.17 o
  -9  17   5       2111.34       1983.23       235.92 o
  -8  17   5        122.99        125.80       171.96 o
  -7  17   5       7593.77       7308.83       309.68 o
  -6  17   5        703.93        626.48       138.36 o
  -5  17   5       3094.02       3741.67       295.49 o
  -4  17   5       1983.51       1698.83       217.78 o
  -3  17   5       1381.47       1303.65       154.05 o
  -2  17   5        311.90        243.97        92.42 o
  -1  17   5      16452.80      16372.33       424.50 o
   0  17   5        834.57        770.01       106.47 o
   1  17   5       5066.98       4916.08       249.96 o
   2  17   5         73.08        142.37       107.64 o
   3  17   5      13866.74      13259.48       405.99 o
   4  17   5       2433.15       2466.14       177.32 o
   5  17   5      13115.15      13724.39       428.22 o
   6  17   5         74.04          3.86       152.42 o
   7  17   5         45.76         51.10       165.22 o
   8  17   5        592.22        726.44       209.53 o
   9  17   5       2462.67       2864.73       289.95 o
  10  17   5        972.62       1138.93       230.34 o
  11  17   5       3625.73       4779.47       781.34 o
  12  17   5       1630.45       1629.07       439.44 o
  13  17   5        342.52        155.12       245.62 o
  14  17   5       1164.54        992.37       327.98 o
 -15  18   5        347.04        382.97       348.62 o
 -14  18   5       1951.76       2566.45       597.53 o
 -13  18   5         94.78        164.61       417.36 o
 -12  18   5       1259.81       1045.71       233.43 o
 -11  18   5       1234.50       1081.84       219.01 o
 -10  18   5       9322.01       9359.93       473.84 o
  -9  18   5       3263.47       3178.88       350.10 o
  -8  18   5          7.36       -139.16       139.16 o
  -7  18   5         58.48         21.58       113.48 o
  -6  18   5       3951.56       4117.45       253.61 o
  -5  18   5       8979.90       9612.75       358.58 o
  -4  18   5      11229.79      11170.88       380.82 o
  -3  18   5        125.05        -31.96        89.88 o
  -2  18   5        638.78        647.86       116.87 o
  -1  18   5        963.68       1100.17       158.41 o
   0  18   5      10268.88       9475.12       339.03 o
   1  18   5       3443.96       2824.34       201.13 o
   2  18   5       1091.45        943.79       153.26 o
   3  18   5       4750.70       4917.77       259.62 o
   4  18   5         76.73        227.81       122.99 o
   5  18   5       1196.94       1179.34       153.22 o
   6  18   5         48.20        131.20       237.54 o
   7  18   5       1740.13       1829.15       232.09 o
   8  18   5       3254.40       3102.67       396.28 o
   9  18   5          0.90        120.26       186.26 o
  10  18   5        269.54         41.90       202.81 o
  11  18   5          0.54       -186.94       200.02 o
  12  18   5         55.54       -281.19       304.88 o
  13  18   5       1189.69        833.73       280.90 o
 -14  19   5       1174.12       1913.53       666.73 o
 -13  19   5         21.76       -166.31       288.24 o
 -12  19   5        191.24        175.47       203.96 o
 -11  19   5        229.97        150.29       232.13 o
 -10  19   5          3.74        -12.49       178.68 o
  -9  19   5         65.43        183.12       221.81 o
  -8  19   5       4763.00       4545.99       332.57 o
  -7  19   5        125.13        170.22       155.85 o
  -6  19   5       6892.46       6793.01       307.14 o
  -5  19   5        150.47        182.90       118.13 o
  -4  19   5        324.96        260.93       125.99 o
  -3  19   5        165.71        145.43        96.38 o
  -2  19   5         60.33         85.36       127.20 o
  -1  19   5       4650.74       4569.03       253.45 o
   0  19   5       2366.56       2391.54       194.53 o
   1  19   5         92.01        407.06       121.88 o
   2  19   5        190.62        -40.70       228.18 o
   3  19   5       4402.55       4535.93       260.14 o
   4  19   5       8126.00       8075.38       365.58 o
   5  19   5          8.12       -174.19       174.19 o
   6  19   5       3801.82       3598.64       373.81 o
   7  19   5       1138.04       1251.06       236.33 o
   8  19   5       1365.35       1573.81       246.63 o
   9  19   5        189.41         -2.98       209.75 o
  10  19   5       4014.90       4257.23       357.94 o
  11  19   5         10.12        136.88       224.03 o
  12  19   5        949.79       1140.07       341.84 o
  13  19   5          6.34       -417.42       417.42 o
 -14  20   5         21.76       -221.86       259.93 o
 -13  20   5          1.20       -249.74       249.74 o
 -12  20   5        197.73         84.37       472.90 o
 -11  20   5       2373.22       2163.76       275.55 o
 -10  20   5        686.98       1058.05       230.38 o
  -9  20   5       1222.09       1573.19       238.80 o
  -8  20   5         18.77        223.44       170.33 o
  -7  20   5        445.90        442.16       181.81 o
  -6  20   5       1194.13       1542.74       176.87 o
  -5  20   5       4955.33       4983.32       276.21 o
  -4  20   5        149.19        -25.16       112.16 o
  -3  20   5        573.00        433.97       131.27 o
  -2  20   5        828.11        978.63       147.60 o
  -1  20   5       1359.91       1335.25       161.98 o
   0  20   5        609.10        490.94       147.79 o
   1  20   5        354.11        255.13       201.37 o
   2  20   5        127.00        113.21       124.76 o
   3  20   5       2535.82       2629.73       209.83 o
   4  20   5       1659.10       1842.50       209.21 o
   5  20   5        322.65        499.24       151.48 o
   6  20   5       2009.50       1992.03       348.74 o
   7  20   5       2274.46       2791.99       356.31 o
   8  20   5        906.67        598.76       348.51 o
   9  20   5       2218.14       2385.28       364.67 o
  10  20   5        229.12         -2.31       253.23 o
  11  20   5        131.11       -289.02       390.33 o
 -13  21   5         98.61        274.19       344.53 o
 -12  21   5         67.58          5.96       197.50 o
 -11  21   5        810.68       1113.32       242.50 o
 -10  21   5         22.11         35.66       319.44 o
  -9  21   5        374.75        248.17       190.09 o
  -8  21   5         28.47        120.36       176.35 o
  -7  21   5       1161.54       1287.97       245.53 o
  -6  21   5       1505.21       1862.57       297.71 o
  -5  21   5        137.01        179.79       129.21 o
  -4  21   5         50.22         -2.45       134.36 o
  -3  21   5        914.65        892.06       159.45 o
  -2  21   5        260.08         77.93       127.11 o
  -1  21   5        984.80        818.28       151.04 o
   0  21   5        767.71        715.99       144.74 o
   1  21   5       1222.61       1064.99       151.99 o
   2  21   5         30.97         -6.13       113.04 o
   3  21   5        789.11        923.90       157.42 o
   4  21   5       4617.34       4525.26       307.46 o
   5  21   5       4457.72       4602.11       310.74 o
   6  21   5       4509.17       4410.02       415.75 o
   7  21   5          1.17         16.86       233.96 o
   8  21   5        547.53        264.92       535.42 o
   9  21   5       2684.15       2834.00       385.35 o
  10  21   5       1350.39       1717.92       503.51 o
  11  21   5         54.15        239.44       372.60 o
 -13  22   5         94.46       -248.02       271.64 o
 -12  22   5        250.61        415.63       230.87 o
 -11  22   5       1297.22       1863.55       295.06 o
 -10  22   5       3490.04       4311.14       517.42 o
  -9  22   5         31.61         89.30       261.89 o
  -8  22   5        145.67        -81.89       177.44 o
  -7  22   5         15.00        173.69       185.37 o
  -6  22   5       8419.31       8418.34       362.86 o
  -5  22   5         98.24         16.36       127.75 o
  -4  22   5       1979.71       1798.05       188.13 o
  -3  22   5       1299.15       1198.39       172.35 o
  -2  22   5        535.42        620.50       148.94 o
  -1  22   5          4.63       -124.22       124.22 o
   0  22   5        191.22         94.32       131.27 o
   1  22   5        375.23        668.18       140.49 o
   2  22   5        239.35        246.35       140.15 o
   3  22   5        147.93       -123.40       123.40 o
   4  22   5       1680.23       1708.66       187.50 o
   5  22   5        297.72        464.59       214.29 o
   6  22   5       2662.14       2886.75       376.87 o
   7  22   5        262.32        -60.36       240.11 o
   8  22   5       2747.02       2605.50       568.86 o
   9  22   5       1117.08        563.64       456.33 o
  10  22   5        282.37        222.89       433.24 o
  11  22   5         66.34        879.91       442.48 o
 -12  23   5          1.61        155.12       226.16 o
 -11  23   5       1923.05       2006.56       290.84 o
 -10  23   5        241.90         14.40       207.82 o
  -9  23   5        422.51        804.18       236.75 o
  -8  23   5        711.87        644.57       215.14 o
  -7  23   5       4932.70       5398.61       389.97 o
  -6  23   5         39.31        -40.50       132.10 o
  -5  23   5          0.86        -43.49       132.51 o
  -4  23   5        175.71        175.41       133.00 o
  -3  23   5       4614.87       4490.77       278.60 o
  -2  23   5        144.26         94.85       124.93 o
  -1  23   5       1080.29       1068.69       168.27 o
   0  23   5       1076.91        776.50       165.68 o
   1  23   5       2910.50       2915.84       254.54 o
   2  23   5          1.64       -133.83       133.83 o
   3  23   5       3452.03       3508.18       254.60 o
   4  23   5       1375.74       1539.65       187.20 o
   5  23   5       6866.51       6936.17       527.16 o
   6  23   5        248.57         92.88       344.16 o
   7  23   5        162.88       -384.35       391.18 o
   8  23   5        193.05       1090.74       444.08 o
   9  23   5       1901.47       1999.98       569.15 o
  10  23   5          4.38       -166.83       407.94 o
  11  23   5       1093.28       1445.23       523.32 o
 -11  24   5       2668.81       3309.50       458.54 o
 -10  24   5       4312.78       4400.58       388.00 o
  -9  24   5        969.22       1294.61       369.09 o
  -8  24   5        295.05        690.41       212.86 o
  -7  24   5       1241.67       1747.57       259.43 o
  -6  24   5       3775.60       3475.08       317.31 o
  -5  24   5       6877.44       6094.80       335.41 o
  -4  24   5        341.91        637.95       157.42 o
  -3  24   5        382.68         58.27       137.83 o
  -2  24   5         33.50        -38.94       134.74 o
  -1  24   5       2905.35       2600.02       222.27 o
   0  24   5        816.11        544.49       157.71 o
   1  24   5       2396.64       2261.77       329.95 o
   2  24   5          4.67        -46.78       174.86 o
   3  24   5       4088.15       3883.38       324.25 o
   4  24   5       1297.93       2175.08       457.24 o
   5  24   5         43.68        -55.82       242.78 o
   6  24   5        331.46        333.19       390.78 o
   7  24   5       3025.16       4023.65       687.46 o
   8  24   5       3481.72       4081.82       701.83 o
   9  24   5        937.63       1740.25       558.07 o
  10  24   5         14.60       -216.89       411.38 o
 -11  25   5        143.23        413.36       626.28 o
 -10  25   5        165.37       -113.67       415.58 o
  -9  25   5         51.62        291.42       211.40 o
  -8  25   5       4220.27       3830.30       474.42 o
  -7  25   5         44.47         90.33       193.28 o
  -6  25   5       2862.96       2643.35       292.48 o
  -5  25   5        172.57        193.60       160.94 o
  -4  25   5       1323.56       1585.90       198.04 o
  -3  25   5         48.47       -171.36       221.38 o
  -2  25   5       4050.94       3854.44       269.95 o
  -1  25   5          7.50         95.60       131.39 o
   0  25   5       4201.92       4761.87       297.07 o
   1  25   5        127.49        177.62       225.30 o
   2  25   5         17.82        303.32       293.55 o
   3  25   5       1788.64       2034.35       256.60 o
   4  25   5       9215.87       9390.85       476.30 o
   5  25   5         17.92       -159.31       237.40 o
   6  25   5       3804.44       3803.49       453.55 o
   7  25   5        695.59       -394.47       459.17 o
   8  25   5       3020.30       3934.91       709.39 o
   9  25   5        429.85        726.44       502.69 o
 -10  26   5       1550.52       1646.32       388.90 o
  -9  26   5       1146.20       1705.46       459.55 o
  -8  26   5         12.68       -134.90       213.67 o
  -7  26   5        267.16        516.71       227.54 o
  -6  26   5       1396.49       1952.37       267.75 o
  -5  26   5       2033.90       2241.17       228.13 o
  -4  26   5       1719.67       1922.72       222.28 o
  -3  26   5        362.08        364.49       162.68 o
  -2  26   5         31.88        -23.26       158.44 o
  -1  26   5         80.09        396.49       198.82 o
   0  26   5       1328.68       1591.95       232.21 o
   1  26   5        248.80        226.39       165.39 o
   2  26   5       1803.38       2112.71       273.64 o
   3  26   5       1339.14       1185.49       225.78 o
   4  26   5         21.37        194.96       171.73 o
   5  26   5          8.02       -227.34       227.34 o
   6  26   5       1432.26       1343.84       338.09 o
   7  26   5        911.80       1055.29       340.67 o
   8  26   5       1901.78       2908.79       617.40 o
  -9  27   5        416.47        682.43       322.03 o
  -8  27   5         16.57        141.26       505.79 o
  -7  27   5       1890.03       2605.85       598.48 o
  -6  27   5        167.87        379.22       260.59 o
  -5  27   5          2.93        -84.02       163.28 o
  -4  27   5        152.97        260.51       191.43 o
  -3  27   5         61.06        292.92       268.37 o
  -2  27   5        582.35        496.83       259.00 o
  -1  27   5       4006.71       4505.68       346.79 o
   0  27   5          3.47        353.53       185.08 o
   1  27   5       1752.91       1961.07       341.41 o
   2  27   5        451.40        258.49       188.38 o
   3  27   5       1742.69       1978.55       350.43 o
   4  27   5         51.82        545.81       263.11 o
   5  27   5       3623.44       4473.45       492.52 o
   6  27   5         93.01        176.55       315.57 o
   7  27   5        338.94        -11.38       272.33 o
  -7  28   5         29.44       -228.44       365.79 o
  -6  28   5       1161.12        985.61       445.71 o
  -5  28   5         93.65        -13.11       368.53 o
  -4  28   5        309.95        559.79       196.15 o
  -3  28   5       1745.32       1775.95       254.41 o
  -2  28   5        496.14        569.31       197.75 o
  -1  28   5        137.75        -27.78       171.05 o
   0  28   5        154.12        303.99       175.69 o
   1  28   5       2598.31       2070.44       264.04 o
   2  28   5        591.59        696.05       200.40 o
   3  28   5         19.31       -228.00       228.00 o
   4  28   5        534.48        239.31       388.95 o
   5  28   5        145.19         77.69       280.56 o
   6  28   5       1137.41       1297.18       352.11 o
  -5  29   5         12.48        526.58       485.95 o
  -4  29   5          9.25       -162.10       324.25 o
  -3  29   5         58.67        284.68       242.14 o
  -2  29   5       1471.73       1575.50       251.08 o
  -1  29   5         83.06       -153.77       173.06 o
   0  29   5       2511.57       2394.38       388.93 o
   1  29   5       1038.36       1270.02       239.31 o
   2  29   5          4.34        184.51       179.45 o
   3  29   5          5.63         77.77       207.35 o
   4  29   5        468.27        520.26       304.68 o
   5  29   5       1870.51        565.54       422.99 o
  -4  30   5         58.48        360.18       339.17 o
  -3  30   5        883.01       1079.42       654.73 o
  -2  30   5         23.28        101.94       230.44 o
  -1  30   5       1700.14       1973.74       324.85 o
   0  30   5        105.13         43.25       249.40 o
   1  30   5       1480.53       1916.42       273.20 o
   2  30   5          3.43       -102.98       270.10 o
   3  30   5        221.34          4.59       215.28 o
 -18   0   6       3715.05       4255.92      1020.70 o
 -16   0   6       2817.63       3988.85       429.57 o
 -14   0   6       2217.32       2311.35       496.29 o
 -12   0   6       1373.44       1296.04       237.71 o
 -10   0   6      27282.08      26279.54      1397.71 o
  -8   0   6      10480.83      10856.90       360.05 o
  -6   0   6      62645.45      66197.78      1720.27 o
  -4   0   6      11863.74      11503.75       348.01 o
  -2   0   6      26258.71      27278.26       727.32 o
   0   0   6       5936.30       6330.36       211.47 o
   2   0   6      22889.71      21921.18       739.91 o
   4   0   6       6740.90       6315.79       231.01 o
   6   0   6      35802.74      36745.97      1002.26 o
   8   0   6      15169.97      14614.60       590.10 o
  10   0   6       1977.71       2085.52       318.95 o
  12   0   6       2538.20       2607.43       386.20 o
  14   0   6       5713.07       6348.09      1653.75 o
  16   0   6        148.75         45.17       229.96 o
 -18   1   6        461.30        347.57       197.55 o
 -17   1   6          6.96       -107.68       163.23 o
 -16   1   6         79.70         35.25       163.75 o
 -15   1   6        113.28         -6.15       156.80 o
 -14   1   6       1715.52       1889.49       204.46 o
 -13   1   6        341.27        375.70       143.97 o
 -12   1   6       4948.14       4689.69       267.99 o
 -11   1   6       2253.27       2272.33       184.74 o
 -10   1   6         17.07        113.41       105.19 o
  -9   1   6       1877.90       2149.39       110.27 o
  -8   1   6       9150.36       8467.85       246.35 o
  -7   1   6      35133.90      34814.69       669.66 o
  -6   1   6      18053.08      17667.55       363.53 o
  -5   1   6       3668.11       4395.18       129.63 o
  -4   1   6      15816.96      16112.90       326.11 o
  -3   1   6       8515.28       8814.16       211.83 o
  -2   1   6      32301.94      32714.61       609.05 o
  -1   1   6      22232.08      21943.97       419.26 o
   0   1   6       7805.96       7607.68       170.12 o
   1   1   6      60369.81      61651.74      1368.34 o
   2   1   6        475.40        521.48        69.93 o
   3   1   6      17775.60      17177.17       425.16 o
   4   1   6      22576.71      22016.19       538.61 o
   5   1   6       4744.17       4426.57       138.52 o
   6   1   6       3591.08       3162.35       123.59 o
   7   1   6       1908.30       2267.24       110.86 o
   8   1   6       1983.85       2164.89       146.54 o
   9   1   6      16632.98      16376.88       489.82 o
  10   1   6       3860.40       3658.47       227.90 o
  11   1   6        369.31        692.78       142.53 o
  12   1   6       1738.83       1897.69       249.59 o
  13   1   6        156.08        240.22       142.26 o
  14   1   6         12.10        125.18       151.13 o
  15   1   6        446.01        352.26       172.05 o
  16   1   6        177.43        187.74       177.34 o
 -18   2   6         85.38        224.63       182.44 o
 -17   2   6       7855.40       7098.10       406.34 o
 -16   2   6        179.10         26.12       203.58 o
 -15   2   6       1571.16       1525.92       232.29 o
 -14   2   6        324.24        282.24       146.98 o
 -13   2   6        329.62        109.99       134.34 o
 -12   2   6         41.70        155.51       123.64 o
 -11   2   6      15746.46      14931.49       464.31 o
 -10   2   6        616.86        950.10       158.74 o
  -9   2   6      15143.33      14345.06       440.38 o
  -8   2   6        162.09        473.71       131.31 o
  -7   2   6       6534.78       6710.67       179.01 o
  -6   2   6      13384.26      16763.16      1009.96 o
  -5   2   6      11120.27      10790.49       238.12 o
  -4   2   6        969.57       2197.84       201.99 o
  -3   2   6      16995.54      16972.01       336.33 o
  -2   2   6      10902.26      11079.89       231.58 o
  -1   2   6      41358.46      42274.04       776.47 o
   0   2   6       6382.69       6525.63       165.18 o
   1   2   6      18861.83      18537.83       446.82 o
   2   2   6       5682.90       5780.78       188.21 o
   3   2   6      10752.96       9797.00       239.24 o
   4   2   6      10763.96      11152.76       271.85 o
   5   2   6        113.91        107.12        72.47 o
   6   2   6        833.41        875.30        74.87 o
   7   2   6      14480.26      14707.68       326.71 o
   8   2   6       1486.24       1703.93       162.19 o
   9   2   6      15995.39      15191.82       460.80 o
  10   2   6        710.76        779.12       143.91 o
  11   2   6         40.23        -17.38       109.36 o
  12   2   6         81.76        184.26       125.97 o
  13   2   6       2636.39       2594.66       236.52 o
  14   2   6        146.91         88.17       147.32 o
  15   2   6       4172.13       4355.89       388.69 o
  16   2   6         69.07         12.50       160.47 o
 -18   3   6        340.27        256.87       188.14 o
 -17   3   6       1431.40       1355.55       228.57 o
 -16   3   6       1015.66        849.37       194.86 o
 -15   3   6        660.50        408.97       168.13 o
 -14   3   6        383.74        199.78       160.97 o
 -13   3   6       1036.04       1090.59       169.61 o
 -12   3   6       1557.65       1437.10       169.25 o
 -11   3   6         68.04        157.55       112.10 o
 -10   3   6       3264.01       3250.70       164.42 o
  -9   3   6        438.27        436.55        69.88 o
  -8   3   6       4870.79       5015.80       156.95 o
  -7   3   6      10312.14      11958.45       303.13 o
  -6   3   6        962.46        767.10        80.48 o
  -5   3   6         35.95        287.03        79.84 o
  -4   3   6       8501.30       8576.89       217.09 o
  -3   3   6       1026.21       1217.08        75.76 o
  -2   3   6      20851.84      21751.12       418.27 o
  -1   3   6      18306.44      18080.04       353.54 o
   0   3   6        226.84        387.85        55.71 o
   1   3   6        539.99        756.63        77.10 o
   2   3   6       1453.07       1557.73        97.37 o
   3   3   6        101.16         62.81        50.83 o
   4   3   6      10980.50      10692.84       263.67 o
   5   3   6        898.64        842.71        76.41 o
   6   3   6      12539.39      12837.25       315.28 o
   7   3   6        192.72        160.21        62.16 o
   8   3   6        710.07        886.08       102.71 o
   9   3   6       2262.82       2215.08       236.08 o
  10   3   6       1582.69       1742.71       250.50 o
  11   3   6        361.20        542.56       168.79 o
  12   3   6        324.06        318.09       211.54 o
  13   3   6        575.84        662.37       169.98 o
  14   3   6         45.05        204.19       208.45 o
  15   3   6        142.81        247.92       168.57 o
  16   3   6        131.87        358.50       231.43 o
 -18   4   6        660.76        606.26       199.07 o
 -17   4   6         47.21       -174.93       174.93 o
 -16   4   6       1959.16       2285.69       332.44 o
 -15   4   6        165.12        135.26       166.97 o
 -14   4   6        486.12        506.55       155.78 o
 -13   4   6       1383.54       1554.66       222.50 o
 -12   4   6        602.80        673.88       147.15 o
 -11   4   6        701.09        909.29       139.36 o
 -10   4   6      14022.19      13879.58       369.74 o
  -9   4   6       6130.82       5931.21       212.03 o
  -8   4   6        232.01        658.10       340.53 o
  -7   4   6       1729.68       1747.62        97.96 o
  -6   4   6       9614.06      11634.58       396.46 o
  -5   4   6      24689.04      25283.77       495.50 o
  -4   4   6       9756.68      11155.24       646.31 o
  -3   4   6       1534.40       1809.76        79.77 o
  -2   4   6       9303.29      10148.56       274.56 o
  -1   4   6       3348.08       3470.93        97.89 o
   0   4   6        572.79        644.90        65.50 o
   1   4   6       2144.40       2281.34       113.77 o
   2   4   6      14828.67      14965.26       333.05 o
   3   4   6       4701.19       4784.66       193.18 o
   4   4   6       1050.35        882.00        76.47 o
   5   4   6        496.12        570.50        71.23 o
   6   4   6       2183.79       2115.55       113.78 o
   7   4   6        259.93        420.88        72.47 o
   8   4   6       4172.41       3948.91       178.98 o
   9   4   6       1630.32       1940.68       306.47 o
  10   4   6       3121.70       3330.29       221.90 o
  11   4   6        311.29        346.77       159.28 o
  12   4   6        379.46        444.17       208.62 o
  13   4   6        268.62        177.06       146.67 o
  14   4   6       2300.75       2503.32       241.53 o
  15   4   6       1096.53       1291.75       256.20 o
  16   4   6         27.97          4.17       210.04 o
 -18   5   6        182.96       -123.68       202.55 o
 -17   5   6         92.95        -30.03       163.38 o
 -16   5   6        811.49        807.30       200.02 o
 -15   5   6         14.28        -29.37       145.41 o
 -14   5   6       1631.07       1573.61       202.00 o
 -13   5   6       2328.50       2211.76       209.31 o
 -12   5   6       2546.83       2323.84       196.59 o
 -11   5   6        248.70        310.69       117.83 o
 -10   5   6       7450.96       7359.97       312.61 o
  -9   5   6          4.40        336.62       179.53 o
  -8   5   6        459.43        413.91        69.61 o
  -7   5   6      16472.17      16605.75       355.05 o
  -6   5   6        479.86        633.73        69.02 o
  -5   5   6       5505.47       5822.12       159.89 o
  -4   5   6         84.91         -1.89        47.68 o
  -3   5   6       8126.33      10150.90       492.93 o
  -2   5   6        747.99        893.35        72.47 o
  -1   5   6      37703.99      38014.30       704.71 o
   0   5   6         79.49         36.34        48.66 o
   1   5   6      20439.53      20497.20       577.35 o
   2   5   6        390.83        373.47        54.57 o
   3   5   6       8036.79       7558.21       198.90 o
   4   5   6       1212.99       1359.27        99.72 o
   5   5   6      11598.87      11077.07       278.45 o
   6   5   6       2034.06       2071.89       113.73 o
   7   5   6        414.86        753.62       104.11 o
   8   5   6        525.64        605.83       113.90 o
   9   5   6       2647.69       2432.14       172.79 o
  10   5   6        771.90        791.73       250.91 o
  11   5   6       1028.50       1295.25       167.77 o
  12   5   6          7.01        -95.73       121.61 o
  13   5   6        555.63        904.05       214.62 o
  14   5   6         60.36        106.80       179.45 o
  15   5   6        121.45        447.61       195.14 o
  16   5   6        199.41        111.40       202.97 o
 -18   6   6         26.14       -134.23       364.68 o
 -17   6   6         95.30       -104.44       276.25 o
 -16   6   6       1302.74       1455.09       216.02 o
 -15   6   6       1430.29       1226.60       191.05 o
 -14   6   6        595.62        637.50       177.29 o
 -13   6   6        876.88        529.03       152.80 o
 -12   6   6       1162.30       1355.13       175.01 o
 -11   6   6      10903.20       9946.63       361.88 o
 -10   6   6      15514.69      16274.95       639.14 o
  -9   6   6       1139.38       1205.70       114.92 o
  -8   6   6        295.83        280.83        84.16 o
  -7   6   6       2251.45       2216.20       108.56 o
  -6   6   6      40382.29      42629.32       808.33 o
  -5   6   6       1048.09       1241.27        82.66 o
  -4   6   6      16660.97      17401.66       354.88 o
  -3   6   6       1518.66       1496.63        72.68 o
  -2   6   6       2696.15       2903.27       114.70 o
  -1   6   6       1342.12       1532.53        74.63 o
   0   6   6        611.55        632.61        64.65 o
   1   6   6       5247.66       5251.79       205.76 o
   2   6   6      11890.78      12230.81       284.57 o
   3   6   6        173.85         50.95        53.57 o
   4   6   6       2198.58       2082.66       125.32 o
   5   6   6        141.30        176.54        62.74 o
   6   6   6       3004.25       3137.51       144.86 o
   7   6   6        270.11        302.77        72.97 o
   8   6   6       5239.44       5272.77       235.09 o
   9   6   6       1113.75       1258.26       136.51 o
  10   6   6        578.88        484.69       159.62 o
  11   6   6          8.32        -42.33       135.06 o
  12   6   6          6.25       -142.51       151.84 o
  13   6   6        993.93        777.52       197.93 o
  14   6   6       4925.13       4802.77       375.86 o
  15   6   6        272.74        255.82       241.20 o
  16   6   6        206.28        143.55       219.65 o
 -17   7   6        144.91        220.36       173.22 o
 -16   7   6         16.03       -151.28       151.28 o
 -15   7   6         74.27        -76.08       145.27 o
 -14   7   6       4236.93       4358.98       291.83 o
 -13   7   6         74.60        -93.74       125.82 o
 -12   7   6       2266.94       2123.45       193.58 o
 -11   7   6        736.16        981.22       153.53 o
 -10   7   6        279.33        430.50       100.25 o
  -9   7   6        412.71        570.05       133.86 o
  -8   7   6       3478.08       3290.42       135.03 o
  -7   7   6       6736.20       8075.79       479.95 o
  -6   7   6      17754.52      18011.05       379.02 o
  -5   7   6        112.41        223.04        79.91 o
  -4   7   6       1492.70       1631.61        92.56 o
  -3   7   6        652.78        817.59        73.14 o
  -2   7   6      33255.16      32171.30       673.62 o
  -1   7   6       1497.38       1450.65       108.90 o
   0   7   6      25413.33      24569.56       526.89 o
   1   7   6       5680.71       6000.72       197.70 o
   2   7   6          9.74        -33.59        48.24 o
   3   7   6       1130.62       1129.94        84.27 o
   4   7   6      23412.85      22730.57       500.18 o
   5   7   6       2154.68       1936.95       109.33 o
   6   7   6       5684.42       5657.87       184.11 o
   7   7   6         28.46          1.32        64.75 o
   8   7   6        721.93        648.61       117.40 o
   9   7   6       5495.51       5484.48       247.28 o
  10   7   6       3628.49       4228.41       284.87 o
  11   7   6       1674.86       1580.44       212.56 o
  12   7   6        583.24        509.62       178.74 o
  13   7   6          2.73        199.37       164.02 o
  14   7   6          4.93        -62.22       248.08 o
  15   7   6        158.97        210.67       193.80 o
  16   7   6        617.66        464.42       323.37 o
 -17   8   6       2699.98       3192.94       351.56 o
 -16   8   6       2071.07       2029.64       277.58 o
 -15   8   6       4799.99       4548.81       309.18 o
 -14   8   6        114.17        142.63       144.15 o
 -13   8   6         43.98         78.38       146.28 o
 -12   8   6        277.94        394.03       137.78 o
 -11   8   6      16303.04      16452.55       445.54 o
 -10   8   6       2602.06       3145.94       297.19 o
  -9   8   6      11907.64      10733.21       310.57 o
  -8   8   6        232.83        397.88       108.15 o
  -7   8   6       2847.00       2807.98       126.78 o
  -6   8   6       3383.95       4332.97       184.74 o
  -5   8   6      18617.85      17739.87       402.37 o
  -4   8   6         27.56        -31.27        49.52 o
  -3   8   6      13751.43      13098.82       316.23 o
  -2   8   6       5847.40       6340.48       347.35 o
  -1   8   6         14.47         42.21        68.69 o
   0   8   6       1729.63       1689.39        92.72 o
   1   8   6      20150.36      19634.68       427.38 o
   2   8   6       3374.44       3767.14       132.71 o
   3   8   6      18284.31      19354.38       433.73 o
   4   8   6        206.87        240.36        61.31 o
   5   8   6       2716.74       2748.60       129.34 o
   6   8   6        529.33        561.90        82.90 o
   7   8   6       5718.06       5735.86       197.76 o
   8   8   6        129.52        138.55       116.53 o
   9   8   6       7290.92       7009.43       283.58 o
  10   8   6         76.71        198.01       128.36 o
  11   8   6         82.39        -20.58       151.47 o
  12   8   6        129.81        -67.32       139.50 o
  13   8   6       6358.62       6776.04       396.78 o
  14   8   6        382.53        233.48       183.81 o
  15   8   6       4140.82       4413.46       497.18 o
  16   8   6        308.32        344.67       400.21 o
 -17   9   6       1506.35       1823.31       300.46 o
 -16   9   6        402.98        764.29       236.52 o
 -15   9   6       4415.44       4227.13       366.54 o
 -14   9   6          2.65       -162.02       191.30 o
 -13   9   6       5561.19       5593.09       311.79 o
 -12   9   6       2019.18       1771.13       186.02 o
 -11   9   6         34.16        197.17       145.64 o
 -10   9   6       2189.55       2052.83       148.51 o
  -9   9   6       3105.67       3267.84       172.94 o
  -8   9   6       2848.10       3000.64       138.84 o
  -7   9   6       2042.31       2265.27       115.70 o
  -6   9   6       1373.49       1544.98        94.99 o
  -5   9   6      11424.02      11852.42       445.93 o
  -4   9   6        462.65        574.99        60.86 o
  -3   9   6       3818.93       3914.81       182.15 o
  -2   9   6        101.93        171.58        78.46 o
  -1   9   6      52654.62      52000.45      1294.95 o
   0   9   6      11699.29      11145.79       242.97 o
   1   9   6       1954.70       1921.21        90.53 o
   2   9   6        504.73        529.74        66.87 o
   3   9   6      15774.61      15585.83       458.90 o
   4   9   6       8174.78       7977.73       223.15 o
   5   9   6       8962.84       8262.44       232.92 o
   6   9   6       3357.04       3509.85       153.24 o
   7   9   6        845.06        902.07       116.13 o
   8   9   6       3708.14       3626.79       221.03 o
   9   9   6       3417.94       3576.16       255.72 o
  10   9   6       3319.69       3615.99       264.69 o
  11   9   6       3772.14       3763.26       292.33 o
  12   9   6          2.15        286.91       157.81 o
  13   9   6         47.63        412.45       319.34 o
  14   9   6          4.60        -96.98       252.94 o
  15   9   6         35.76         21.74       351.84 o
 -17  10   6         94.46       -154.72       223.72 o
 -16  10   6       5849.79       6107.48       436.43 o
 -15  10   6        408.32        355.46       202.31 o
 -14  10   6       3801.89       3814.77       329.05 o
 -13  10   6         93.85        147.78       144.12 o
 -12  10   6      16443.47      15326.27       499.41 o
 -11  10   6       2823.37       2815.29       184.58 o
 -10  10   6       5131.28       5238.80       227.52 o
  -9  10   6         61.62        -76.52        76.52 o
  -8  10   6         30.96        -16.47       102.36 o
  -7  10   6         69.87         19.72        67.11 o
  -6  10   6       7514.20       7871.85       245.30 o
  -5  10   6        851.60        919.46        78.10 o
  -4  10   6      17675.23      17233.26       462.47 o
  -3  10   6         18.02         -8.26        85.08 o
  -2  10   6          3.25         42.73        77.25 o
  -1  10   6       3113.78       3219.72       136.44 o
   0  10   6       9430.78       9126.23       212.70 o
   1  10   6       4667.53       4796.94       148.68 o
   2  10   6      17941.92      17625.04       399.38 o
   3  10   6          5.16        -36.25        56.41 o
   4  10   6       4874.92       4879.50       216.99 o
   5  10   6       2225.81       2417.44       200.26 o
   6  10   6        871.37       1110.31        99.39 o
   7  10   6         31.46        153.15       174.12 o
   8  10   6       1839.37       1819.05       169.06 o
   9  10   6        798.19        800.37       134.63 o
  10  10   6       8081.90       7704.29       372.74 o
  11  10   6       1147.74        964.92       184.47 o
  12  10   6        411.08        339.83       228.98 o
  13  10   6          8.34        263.57       386.17 o
  14  10   6       4660.95       4319.69       475.62 o
  15  10   6          1.80        287.43       287.62 o
 -17  11   6        129.24       -210.23       210.23 o
 -16  11   6         37.87       -200.40       200.40 o
 -15  11   6        329.21        183.44       197.45 o
 -14  11   6       3103.32       2981.43       308.17 o
 -13  11   6        739.60        795.71       202.19 o
 -12  11   6         83.16        354.37       192.41 o
 -11  11   6          9.91        -99.77        99.77 o
 -10  11   6       2336.71       2441.93       166.25 o
  -9  11   6       3916.55       4350.84       199.00 o
  -8  11   6       1092.71       1293.54       102.42 o
  -7  11   6          5.29        111.64        70.00 o
  -6  11   6       4057.16       3883.48       146.34 o
  -5  11   6       9101.00       8745.68       243.57 o
  -4  11   6       7071.37       6996.94       201.75 o
  -3  11   6         91.78        155.69       146.19 o
  -2  11   6       6018.30       5502.72       264.82 o
  -1  11   6      17635.62      17184.73       403.98 o
   0  11   6       6455.50       6298.24       173.23 o
   1  11   6       1336.66       1291.83        76.51 o
   2  11   6        213.41         93.43        56.22 o
   3  11   6       5794.23       5960.37       184.22 o
   4  11   6       2056.50       1881.11       135.53 o
   5  11   6       1215.44       1241.45       101.85 o
   6  11   6       3697.29       3841.64       163.50 o
   7  11   6          1.39        103.60       145.06 o
   8  11   6         86.98         98.34       101.38 o
   9  11   6       1042.91        796.52       139.28 o
  10  11   6       1561.86       1406.96       168.24 o
  11  11   6        901.27        396.94       245.23 o
  12  11   6       2864.71       2577.21       507.02 o
  13  11   6       1839.17       1593.94       320.10 o
  14  11   6        124.26        412.16       341.18 o
  15  11   6         28.45        -98.37       255.03 o
 -17  12   6        421.51        702.59       310.79 o
 -16  12   6       1150.61        985.72       280.39 o
 -15  12   6       4135.53       3262.27       333.08 o
 -14  12   6        269.43        127.46       192.99 o
 -13  12   6        675.86        437.60       203.03 o
 -12  12   6        989.95        928.79       268.74 o
 -11  12   6       7472.39       7436.42       325.62 o
 -10  12   6         55.07          8.74       111.64 o
  -9  12   6        715.64        610.48       137.41 o
  -8  12   6       1504.39       1750.25       153.25 o
  -7  12   6        990.22       1128.71        97.73 o
  -6  12   6         47.74         86.47        73.64 o
  -5  12   6       7268.06       7274.66       220.94 o
  -4  12   6       1610.07       1979.97       128.36 o
  -3  12   6         40.50         47.58        88.05 o
  -2  12   6       2154.26       1964.96       144.27 o
  -1  12   6       3410.73       3614.50       120.61 o
   0  12   6       1440.53       1529.43        94.80 o
   1  12   6      10156.30      10253.97       243.68 o
   2  12   6         12.53         61.03        59.35 o
   3  12   6       6243.11       6190.59       192.70 o
   4  12   6         79.08         94.60        77.81 o
   5  12   6        618.70        744.17        92.27 o
   6  12   6          5.90        -66.00        66.00 o
   7  12   6        417.85        498.81       110.56 o
   8  12   6        882.98        967.79       149.08 o
   9  12   6       2597.65       2937.81       292.32 o
  10  12   6       2087.52       2185.01       248.95 o
  11  12   6        448.53        -90.07       223.91 o
  12  12   6        107.13        421.09       381.90 o
  13  12   6        982.78        618.02       271.38 o
  14  12   6         27.41        275.52       445.07 o
  15  12   6       1384.69       1187.21       352.05 o
 -16  13   6          0.43         60.25       208.63 o
 -15  13   6        256.21        434.35       235.78 o
 -14  13   6       1603.18       1432.82       292.02 o
 -13  13   6          5.91        329.63       184.43 o
 -12  13   6        366.45         86.39       172.33 o
 -11  13   6        346.76        296.55       140.55 o
 -10  13   6        377.00        407.75       140.23 o
  -9  13   6        779.72        620.23       145.67 o
  -8  13   6       2799.58       2706.14       227.86 o
  -7  13   6         99.36        -18.81       152.44 o
  -6  13   6       4666.02       4477.95       226.81 o
  -5  13   6       1637.08       2093.20       348.02 o
  -4  13   6       3753.43       3407.30       195.65 o
  -3  13   6        125.87        290.56        98.11 o
  -2  13   6       2639.48       2382.35       164.62 o
  -1  13   6        781.67        853.78        68.59 o
   0  13   6      19805.21      19517.40       409.17 o
   1  13   6        105.66        120.94        57.09 o
   2  13   6       1450.05       1504.20       100.08 o
   3  13   6        440.40        395.73       114.45 o
   4  13   6       6699.96       7131.88       249.96 o
   5  13   6        551.19        693.82       125.23 o
   6  13   6       1828.42       1893.10       152.27 o
   7  13   6         46.37        125.99       134.75 o
   8  13   6        477.94        475.37       165.15 o
   9  13   6       2072.61       2430.60       247.50 o
  10  13   6       2711.67       2569.60       366.73 o
  11  13   6         93.69       -101.66       222.58 o
  12  13   6       1355.30        882.32       399.62 o
  13  13   6         14.04       -102.50       663.54 o
  14  13   6        137.45        -21.57       308.30 o
  15  13   6        434.44        209.06       268.23 o
 -16  14   6       3752.20       3278.94       517.52 o
 -15  14   6       2809.18       3082.97       340.27 o
 -14  14   6        141.48        362.34       200.05 o
 -13  14   6        755.01        445.02       203.42 o
 -12  14   6       1640.25       1996.79       221.82 o
 -11  14   6       2905.75       3128.10       247.27 o
 -10  14   6       2052.32       2320.71       239.88 o
  -9  14   6        933.62        657.11       227.78 o
  -8  14   6        206.96        216.94       153.98 o
  -7  14   6        221.67        257.73       111.50 o
  -6  14   6       6416.69       7800.16       708.84 o
  -5  14   6       9577.42       8846.21       312.24 o
  -4  14   6       3650.33       3476.57       333.45 o
  -3  14   6      14410.00      13181.33       396.70 o
  -2  14   6         57.30         56.22        86.60 o
  -1  14   6       2168.19       2624.87       142.18 o
   0  14   6       5078.93       5357.07       166.21 o
   1  14   6       8485.75       8361.12       219.00 o
   2  14   6        277.95        396.76       120.91 o
   3  14   6       1424.97       1493.15       108.27 o
   4  14   6        778.32        806.94       126.23 o
   5  14   6        271.34        328.17       101.06 o
   6  14   6       2164.38       2500.52       178.56 o
   7  14   6       4910.87       4929.24       403.76 o
   8  14   6       2681.87       3230.73       298.44 o
   9  14   6       2969.23       3311.27       275.89 o
  10  14   6        854.31       1228.37       215.78 o
  11  14   6         49.69         31.95       230.35 o
  12  14   6        860.37        678.63       289.18 o
  13  14   6       1479.61       1372.64       312.55 o
  14  14   6       1814.48       2179.43       370.05 o
 -16  15   6        484.25        232.14       381.40 o
 -15  15   6       1594.15       2349.16       402.86 o
 -14  15   6        482.63        428.97       264.23 o
 -13  15   6       3611.13       3806.32       448.56 o
 -12  15   6        169.47         -1.63       173.72 o
 -11  15   6         10.30        129.90       166.01 o
 -10  15   6         14.05         88.58       157.67 o
  -9  15   6       2247.59       2546.18       247.60 o
  -8  15   6        394.73        656.89       178.22 o
  -7  15   6       7021.60       7127.61       295.61 o
  -6  15   6          6.01         -3.36        96.97 o
  -5  15   6       6899.51       6458.07       272.26 o
  -4  15   6        152.36        167.23       109.29 o
  -3  15   6       6194.73       6003.88       257.93 o
  -2  15   6       1348.03       1412.96       122.82 o
  -1  15   6      29207.02      28164.07       714.45 o
   0  15   6       4212.33       3912.58       174.26 o
   1  15   6       1137.45       1265.98       111.25 o
   2  15   6       2826.34       2767.18       157.10 o
   3  15   6       4072.38       4371.83       217.21 o
   4  15   6         23.88          5.74        90.89 o
   5  15   6       4800.31       4838.34       235.69 o
   6  15   6         45.27        187.41       211.05 o
   7  15   6       1266.27       1566.75       206.01 o
   8  15   6        122.97         -4.31       151.27 o
   9  15   6       2127.44       2732.67       264.67 o
  10  15   6         28.33         68.22       178.43 o
  11  15   6       4875.04       5469.96       482.53 o
  12  15   6        601.92        926.98       315.35 o
  13  15   6         75.80        333.28       243.57 o
  14  15   6        160.68        558.82       265.07 o
 -15  16   6       1369.58       1024.83       323.67 o
 -14  16   6       1394.58       1758.31       363.24 o
 -13  16   6        256.52         51.46       232.50 o
 -12  16   6       6278.24       6654.78       423.74 o
 -11  16   6       2526.89       2602.37       307.61 o
 -10  16   6       3518.48       3658.25       498.22 o
  -9  16   6       3897.89       4198.21       316.61 o
  -8  16   6       1758.47       1784.84       230.63 o
  -7  16   6        653.24        658.68       132.82 o
  -6  16   6        498.42        434.37       126.35 o
  -5  16   6       1856.73       1622.35       182.18 o
  -4  16   6      30334.63      27736.92       725.55 o
  -3  16   6        570.87        642.76       127.21 o
  -2  16   6       1258.92       1220.81       118.91 o
  -1  16   6        329.31        171.94        87.99 o
   0  16   6       1386.71       1421.40       154.26 o
   1  16   6       5375.95       5149.68       254.65 o
   2  16   6        950.67        972.56       202.59 o
   3  16   6       3972.62       3909.71       212.45 o
   4  16   6       4159.88       4727.86       230.74 o
   5  16   6       3155.49       3360.80       206.90 o
   6  16   6        242.95         85.95       148.09 o
   7  16   6       2821.72       2565.71       250.91 o
   8  16   6       4683.06       4986.37       334.77 o
   9  16   6       1500.80       1579.67       236.63 o
  10  16   6       3011.95       2861.84       294.96 o
  11  16   6        140.27       -223.92       223.92 o
  12  16   6       2390.65       2438.33       702.01 o
  13  16   6        612.39       1215.77       306.54 o
  14  16   6       2104.02       2312.11       377.87 o
 -15  17   6         31.42        164.84       291.31 o
 -14  17   6       1146.96       1283.91       333.77 o
 -13  17   6         45.82        -10.45       226.21 o
 -12  17   6       2167.53       2661.62       283.14 o
 -11  17   6        216.09        329.02       189.60 o
 -10  17   6         95.33       -155.78       155.78 o
  -9  17   6         19.51        -52.53       158.31 o
  -8  17   6       8181.07       8071.68       411.12 o
  -7  17   6        164.77        216.63       141.51 o
  -6  17   6       9080.64       8760.19       331.32 o
  -5  17   6       3736.60       3587.90       254.89 o
  -4  17   6        154.11         63.62       119.65 o
  -3  17   6         41.99        133.79       117.98 o
  -2  17   6      21870.98      20895.61       584.47 o
  -1  17   6       8416.69       8233.28       465.21 o
   0  17   6       9792.75       9192.91       463.06 o
   1  17   6          4.74       -107.07       107.07 o
   2  17   6          8.33        -82.47       114.79 o
   3  17   6        899.09        754.48       156.98 o
   4  17   6      21232.97      20580.66       664.01 o
   5  17   6        605.02        604.43       130.73 o
   6  17   6       7908.71       8273.82       397.44 o
   7  17   6         21.73         63.23       164.13 o
   8  17   6       1422.42       1592.50       465.65 o
   9  17   6        795.16        809.64       217.31 o
  10  17   6       2793.00       2744.37       290.09 o
  11  17   6        237.81        352.95       276.69 o
  12  17   6        540.35        543.34       296.77 o
  13  17   6         13.59       -156.46       410.96 o
 -15  18   6       2495.12       1407.25       459.99 o
 -14  18   6        402.06        518.09       302.51 o
 -13  18   6        250.80        406.47       565.95 o
 -12  18   6         39.63        150.89       176.32 o
 -11  18   6       5360.05       4935.16       370.04 o
 -10  18   6       3071.47       3329.75       308.42 o
  -9  18   6       1077.41       1005.97       215.96 o
  -8  18   6       1327.21       1018.85       193.03 o
  -7  18   6        169.47        448.99       138.27 o
  -6  18   6       5401.84       5524.43       282.63 o
  -5  18   6      10411.75       9968.67       362.13 o
  -4  18   6       3900.59       3870.65       231.77 o
  -3  18   6        484.55        540.96       136.99 o
  -2  18   6       1136.96       1275.82       197.83 o
  -1  18   6          4.75        -52.15       113.32 o
   0  18   6         60.14        118.53       119.78 o
   1  18   6       3178.90       3116.35       217.82 o
   2  18   6        931.20       1016.96       155.36 o
   3  18   6       5076.07       5092.72       279.83 o
   4  18   6        124.41        -36.42       124.21 o
   5  18   6          0.67       -105.62       105.62 o
   6  18   6       2201.71       2301.58       310.58 o
   7  18   6       3730.13       4091.07       313.62 o
   8  18   6        497.65        574.55       204.80 o
   9  18   6       4236.93       4395.10       339.83 o
  10  18   6          6.40        -48.10       194.75 o
  11  18   6          7.07       -104.91       264.88 o
  12  18   6        541.31        382.65       311.22 o
  13  18   6       1081.26       1788.89       592.99 o
 -14  19   6        498.44        208.26       305.84 o
 -13  19   6        190.30       -122.47       238.79 o
 -12  19   6       1068.49       1017.57       309.58 o
 -11  19   6       1871.46       2068.41       267.94 o
 -10  19   6         51.56         16.26       162.06 o
  -9  19   6        751.11        924.29       208.25 o
  -8  19   6        273.29        386.13       178.26 o
  -7  19   6       9248.82       9504.38       369.25 o
  -6  19   6       1027.92       1041.07       156.57 o
  -5  19   6        162.18         -6.86       127.18 o
  -4  19   6          0.00       -105.89       105.89 o
  -3  19   6       4377.10       4769.82       268.87 o
  -2  19   6        134.76        230.90       133.55 o
  -1  19   6       7176.87       7404.37       318.19 o
   0  19   6       1355.35       1212.89       174.02 o
   1  19   6        497.79        574.28       142.06 o
   2  19   6       1794.26       1505.18       211.35 o
   3  19   6        197.01        278.09       126.78 o
   4  19   6        163.11        186.67       140.95 o
   5  19   6       3777.96       3921.73       280.43 o
   6  19   6        547.57        614.60       251.50 o
   7  19   6       1859.30       1931.96       360.03 o
   8  19   6         24.15         92.68       232.55 o
   9  19   6       2108.46       2575.12       359.76 o
  10  19   6        691.54       1060.89       303.56 o
  11  19   6       1282.23       1214.21       482.39 o
  12  19   6         30.33       -293.10       380.97 o
 -14  20   6         90.19       -127.35       501.36 o
 -13  20   6         12.31        -43.92       336.82 o
 -12  20   6        362.54        580.54       248.19 o
 -11  20   6          0.90        -11.46       212.05 o
 -10  20   6       2942.56       2418.44       291.26 o
  -9  20   6       1115.73       1323.41       227.50 o
  -8  20   6        193.07        285.31       167.04 o
  -7  20   6        152.02        362.11       182.77 o
  -6  20   6       5028.91       5268.20       286.81 o
  -5  20   6        445.89        560.73       144.70 o
  -4  20   6       3266.09       3064.31       289.50 o
  -3  20   6        430.64        494.55       168.48 o
  -2  20   6        715.04        704.09       250.44 o
  -1  20   6         27.26        -11.38       126.53 o
   0  20   6        422.85        382.14       142.64 o
   1  20   6        106.92        -18.37       121.91 o
   2  20   6        438.24        370.40       215.73 o
   3  20   6       1766.91       1898.01       189.11 o
   4  20   6       1723.08       1540.25       227.29 o
   5  20   6        106.06        173.95       190.23 o
   6  20   6        244.92        -64.54       220.75 o
   7  20   6         52.13        496.66       291.41 o
   8  20   6       5933.85       5763.64       489.23 o
   9  20   6        652.40        474.28       525.30 o
  10  20   6        511.48        952.75       428.96 o
  11  20   6        206.46        113.70       373.08 o
 -13  21   6          7.16        155.84       307.56 o
 -12  21   6         61.11       -199.18       199.18 o
 -11  21   6         36.12        424.47       202.92 o
 -10  21   6        232.15         63.90       186.70 o
  -9  21   6         50.09        -69.15       178.54 o
  -8  21   6       1626.27       1574.14       243.59 o
  -7  21   6       1311.50       1365.87       232.13 o
  -6  21   6        190.65        283.17       141.39 o
  -5  21   6       3053.96       3338.78       242.21 o
  -4  21   6        939.41        968.75       161.46 o
  -3  21   6       2226.37       2110.91       195.43 o
  -2  21   6        490.91        583.08       138.64 o
  -1  21   6        601.29        520.21       147.94 o
   0  21   6       3354.21       3385.70       243.38 o
   1  21   6       1313.25       1267.65       173.78 o
   2  21   6          9.56        -34.94       200.85 o
   3  21   6          1.33        -67.78       115.16 o
   4  21   6       1432.84       1466.27       174.59 o
   5  21   6       1569.97       2181.87       361.18 o
   6  21   6          2.89        247.94       235.01 o
   7  21   6        115.82        174.15       264.74 o
   8  21   6          1.41         14.30       251.49 o
   9  21   6        358.76        305.04       284.49 o
  10  21   6         70.14        322.75       288.06 o
  11  21   6       1102.52        752.49       457.54 o
 -13  22   6          1.91        184.64       283.74 o
 -12  22   6        285.53        701.52       246.66 o
 -11  22   6       1903.55       1937.54       288.78 o
 -10  22   6        137.56         -3.41       205.87 o
  -9  22   6       2903.22       2524.25       303.62 o
  -8  22   6          0.37        346.16       203.00 o
  -7  22   6       1117.96       1444.83       235.02 o
  -6  22   6        185.71        456.64       150.83 o
  -5  22   6       2136.03       1869.24       192.91 o
  -4  22   6       3526.50       3946.17       257.34 o
  -3  22   6        160.05        -66.10       166.69 o
  -2  22   6        113.49          9.46       147.50 o
  -1  22   6       1048.83       1194.10       175.23 o
   0  22   6       2058.89       2277.03       201.52 o
   1  22   6         30.03         14.75       123.98 o
   2  22   6         26.90        -38.85       118.67 o
   3  22   6       3261.50       3255.37       240.16 o
   4  22   6         11.84         19.83       169.16 o
   5  22   6        316.70        590.31       198.00 o
   6  22   6        388.68        777.46       280.35 o
   7  22   6       2201.31       2365.75       364.06 o
   8  22   6          3.70        149.43       252.34 o
   9  22   6       1207.63       1582.18       523.43 o
  10  22   6        435.69         -5.49       411.80 o
  11  22   6          8.59        503.56       438.23 o
 -12  23   6        773.33        664.41       254.60 o
 -11  23   6        192.25        848.23       244.42 o
 -10  23   6        101.96        190.51       221.65 o
  -9  23   6        240.98        438.01       202.27 o
  -8  23   6       4037.50       4190.62       384.99 o
  -7  23   6         29.05         60.72       193.03 o
  -6  23   6       6593.06       6550.89       380.73 o
  -5  23   6        248.03        253.71       171.39 o
  -4  23   6         66.90         49.45       125.45 o
  -3  23   6         75.42        208.62       140.31 o
  -2  23   6       6429.17       5883.32       316.49 o
  -1  23   6          0.99       -125.68       125.68 o
   0  23   6       1755.05       1837.12       239.65 o
   1  23   6       1465.80       1075.37       179.54 o
   2  23   6         26.47       -154.97       154.97 o
   3  23   6        450.85        736.29       167.08 o
   4  23   6       5464.74       5513.84       313.76 o
   5  23   6        982.95        773.15       222.12 o
   6  23   6       3189.94       3384.17       406.77 o
   7  23   6         37.51        657.04       404.05 o
   8  23   6       1294.99       1881.72       536.11 o
   9  23   6         34.14        234.78       453.13 o
  10  23   6       1798.98       1852.62       568.79 o
 -11  24   6        270.67        364.45       236.07 o
 -10  24   6       2188.17       2467.36       312.85 o
  -9  24   6       1744.31       1726.47       285.34 o
  -8  24   6        167.54        379.38       254.13 o
  -7  24   6        152.29        180.41       207.16 o
  -6  24   6        877.81       1049.56       184.70 o
  -5  24   6       5243.90       5482.31       322.34 o
  -4  24   6        779.36        465.48       161.86 o
  -3  24   6        200.06        133.64       135.61 o
  -2  24   6          8.35          0.84       134.00 o
  -1  24   6        573.89        573.90       160.69 o
   0  24   6         61.01         11.53       138.18 o
   1  24   6       1072.09        895.97       173.94 o
   2  24   6        916.43       1112.63       184.46 o
   3  24   6         51.32        107.29       146.31 o
   4  24   6       1145.66       1039.22       186.63 o
   5  24   6        720.46        680.46       490.03 o
   6  24   6       3064.43       3133.84       410.85 o
   7  24   6        598.03        324.21       479.01 o
   8  24   6       2448.16       1677.95       558.29 o
   9  24   6       2830.05       2379.24       622.63 o
  10  24   6        762.08       2179.15       603.09 o
 -11  25   6       1765.46       1447.26       479.21 o
 -10  25   6         13.05        156.88       235.06 o
  -9  25   6        410.27        554.48       235.55 o
  -8  25   6        424.07        284.33       229.89 o
  -7  25   6       5495.62       5237.35       386.02 o
  -6  25   6        240.53        515.95       196.56 o
  -5  25   6         29.77        -25.53       145.80 o
  -4  25   6          3.82        -60.96       141.58 o
  -3  25   6        240.17         93.79       146.41 o
  -2  25   6        128.21         67.22       144.65 o
  -1  25   6       2911.97       3291.58       253.62 o
   0  25   6       2436.60       2871.77       239.26 o
   1  25   6       4348.65       4804.95       298.81 o
   2  25   6         87.94        144.48       149.48 o
   3  25   6       4873.65       5931.36       397.01 o
   4  25   6        420.15        396.96       175.86 o
   5  25   6       9673.60      10453.68       673.89 o
   6  25   6         53.37         99.80       289.78 o
   7  25   6          2.91         13.16       265.02 o
   8  25   6         34.81        798.14       524.09 o
   9  25   6       1891.37       2268.35       624.49 o
 -10  26   6       1820.39       1926.51       636.89 o
  -9  26   6       2145.46       2749.04       424.18 o
  -8  26   6         78.64        -42.89       206.27 o
  -7  26   6        399.30        154.10       200.32 o
  -6  26   6       4099.70       4176.43       368.01 o
  -5  26   6       1613.72       1391.19       226.77 o
  -4  26   6        360.57        642.89       173.57 o
  -3  26   6        434.56        493.09       224.68 o
  -2  26   6         65.72       -113.46       132.79 o
  -1  26   6         11.32       -122.06       122.06 o
   0  26   6         41.54          1.82       162.25 o
   1  26   6       3069.83       2919.96       356.96 o
   2  26   6        464.61        619.70       210.70 o
   3  26   6       1439.28       1917.86       282.85 o
   4  26   6        580.35        818.29       294.42 o
   5  26   6         51.97        -90.98       284.76 o
   6  26   6        150.21        392.27       426.48 o
   7  26   6        528.84        543.52       490.93 o
   8  26   6       1725.75       2045.61       549.12 o
  -9  27   6          0.06       -268.14       396.45 o
  -8  27   6       1955.08       2278.25       317.75 o
  -7  27   6         16.10        -32.88       198.23 o
  -6  27   6        554.50        972.76       296.26 o
  -5  27   6        134.29        200.67       161.68 o
  -4  27   6         18.36         15.18       210.28 o
  -3  27   6        118.05        126.85       163.95 o
  -2  27   6       1698.46       2332.48       314.49 o
  -1  27   6         20.73        -64.64       229.83 o
   0  27   6       4687.80       4927.66       373.39 o
   1  27   6         27.59        108.35       174.86 o
   2  27   6         83.29        -88.75       168.09 o
   3  27   6        110.39        -20.08       175.81 o
   4  27   6       4211.19       5116.73       540.51 o
   5  27   6        282.38        566.40       305.07 o
   6  27   6         84.45       -265.31       265.31 o
   7  27   6        135.23        119.82       358.05 o
  -7  28   6        806.84        340.30       496.07 o
  -6  28   6        461.69        808.65       304.42 o
  -5  28   6       1873.14       2213.96       283.99 o
  -4  28   6        373.52        564.59       205.83 o
  -3  28   6          9.16        198.10       177.86 o
  -2  28   6        809.97        376.29       197.16 o
  -1  28   6          0.03        -43.06       268.30 o
   0  28   6        264.20        343.96       190.74 o
   1  28   6         60.18         22.01       351.25 o
   2  28   6        116.89        387.41       185.34 o
   3  28   6        187.31       -122.79       228.83 o
   4  28   6        103.97        -34.18       269.71 o
   5  28   6        179.72        -38.74       638.18 o
   6  28   6         58.30       -306.85       306.85 o
  -5  29   6        112.36       -150.55       382.19 o
  -4  29   6        243.04        230.15       186.87 o
  -3  29   6          2.51       -198.38       198.38 o
  -2  29   6       1242.51       1040.05       237.16 o
  -1  29   6        861.29        717.04       314.23 o
   0  29   6         96.59        594.57       199.99 o
   1  29   6       1563.22       1471.45       256.89 o
   2  29   6          7.78        -14.60       185.24 o
   3  29   6        835.55       1161.60       238.15 o
   4  29   6        120.66        602.05       397.77 o
  -4  30   6       1105.55        876.36       405.00 o
  -3  30   6          0.66        207.39       385.33 o
  -2  30   6         36.34         26.13       243.62 o
  -1  30   6         56.03        -12.66       170.06 o
   0  30   6         25.31        288.09       203.26 o
   1  30   6         29.70        236.25       195.66 o
   2  30   6       1171.20       1701.53       432.36 o
 -17   0   7       6614.13       6518.40       544.48 o
 -15   0   7       1797.13       1549.12       294.11 o
 -13   0   7        437.75        336.45       199.07 o
 -11   0   7       1575.69       1224.38       218.69 o
  -9   0   7      22401.99      20892.30       620.07 o
  -7   0   7       6384.23       6377.22       248.14 o
  -5   0   7      43761.03      44017.80      1164.68 o
  -3   0   7      36802.63      36017.47       953.12 o
  -1   0   7         42.88        -31.08       120.83 o
   1   0   7       1197.75        727.00       106.26 o
   3   0   7      35694.65      36000.35      1701.26 o
   5   0   7        414.48        242.46        81.90 o
   7   0   7       3604.88       3559.12       197.83 o
   9   0   7      14457.83      14333.39       642.32 o
  11   0   7         54.78       -122.99       160.98 o
  13   0   7      14379.39      15922.23       771.73 o
  15   0   7       4553.67       5205.86       498.14 o
 -18   1   7          5.07       -170.95       170.95 o
 -17   1   7         14.29       -166.10       166.10 o
 -16   1   7        868.13        540.49       186.44 o
 -15   1   7       2207.82       2464.49       241.48 o
 -14   1   7       1158.52       1036.94       178.24 o
 -13   1   7       6208.85       5421.07       294.76 o
 -12   1   7       2612.34       2576.67       203.67 o
 -11   1   7       6949.45       6600.33       287.75 o
 -10   1   7       4870.73       4760.11       243.04 o
  -9   1   7        464.94        574.58        77.33 o
  -8   1   7       1113.83       1217.38        84.47 o
  -7   1   7       5407.90       6844.18       599.72 o
  -6   1   7      33602.23      33541.85       643.89 o
  -5   1   7       8068.23       9091.46       264.59 o
  -4   1   7        487.89        574.47        60.06 o
  -3   1   7       6968.59       6308.28       156.69 o
  -2   1   7      14284.82      13594.92       279.08 o
  -1   1   7       8489.69       7935.92       179.29 o
   0   1   7      32515.56      33461.07       627.34 o
   1   1   7      20864.15      20790.48       500.67 o
   2   1   7       3894.58       3894.58       148.55 o
   3   1   7      12417.78      12326.63       329.20 o
   4   1   7       6877.17       6630.64       250.14 o
   5   1   7       8165.62       7945.49       218.19 o
   6   1   7       3882.53       3971.22       140.21 o
   7   1   7         31.14         25.26        60.62 o
   8   1   7        247.67        193.84        90.09 o
   9   1   7       1733.53       1677.41       172.04 o
  10   1   7        385.17        307.65       129.03 o
  11   1   7       1865.67       2265.07       230.57 o
  12   1   7       3894.93       4135.11       273.08 o
  13   1   7        184.81         68.70       153.31 o
  14   1   7        244.60         54.81       168.70 o
  15   1   7         60.54        180.93       174.11 o
  16   1   7        388.46        384.35       244.83 o
 -18   2   7       1358.59       1523.82       244.14 o
 -17   2   7        236.82         48.46       184.63 o
 -16   2   7       6949.24       6565.24       378.05 o
 -15   2   7         16.52        -33.41       139.48 o
 -14   2   7       4280.50       3896.55       274.25 o
 -13   2   7         46.16        165.84       135.27 o
 -12   2   7       3602.22       3229.47       234.53 o
 -11   2   7        308.68        606.14       136.31 o
 -10   2   7      19582.90      19806.19       480.88 o
  -9   2   7          1.34         23.22        64.41 o
  -8   2   7        809.87       1017.86       132.68 o
  -7   2   7        668.13        808.64        73.72 o
  -6   2   7      19124.20      22480.45       450.51 o
  -5   2   7        716.66        784.45        67.18 o
  -4   2   7      11387.71      11184.09       242.88 o
  -3   2   7       1227.40       1397.78        75.38 o
  -2   2   7        124.17         75.22        43.48 o
  -1   2   7        450.61        484.89        49.94 o
   0   2   7       3474.85       3364.63       112.49 o
   1   2   7       2403.86       2646.61       126.43 o
   2   2   7        230.16         77.51        64.24 o
   3   2   7         47.26         25.54        69.42 o
   4   2   7       1331.73       1421.15        91.93 o
   5   2   7       4011.24       4326.33       178.59 o
   6   2   7         10.02          5.10        62.46 o
   7   2   7          2.59        -14.64        57.15 o
   8   2   7      11794.35      12082.29       333.07 o
   9   2   7         19.39       -108.43       108.43 o
  10   2   7       6906.13       6791.65       306.12 o
  11   2   7        465.07        632.39       140.90 o
  12   2   7        350.41        444.89       145.11 o
  13   2   7        764.64        781.13       176.21 o
  14   2   7       4465.44       4695.18       317.52 o
  15   2   7         59.37          9.76       164.40 o
  16   2   7       1232.16       1350.23       318.93 o
 -18   3   7         23.89         73.77       284.45 o
 -17   3   7          2.10         11.81       190.91 o
 -16   3   7          1.38         -3.76       157.35 o
 -15   3   7        261.75        161.61       170.29 o
 -14   3   7       1714.47       2123.75       214.14 o
 -13   3   7       5546.96       5560.41       303.73 o
 -12   3   7        381.64        453.03       129.51 o
 -11   3   7       4944.17       4806.78       258.77 o
 -10   3   7        403.47        262.06        89.21 o
  -9   3   7        570.81        647.89       112.36 o
  -8   3   7          2.62        -62.95        67.88 o
  -7   3   7       2337.60       6867.61       266.27 o
  -6   3   7       2924.59       2900.72       131.19 o
  -5   3   7       7199.47       6892.97       175.63 o
  -4   3   7         17.11        -22.34        47.43 o
  -3   3   7       3718.32       3824.84       127.77 o
  -2   3   7       7008.04       6801.02       177.49 o
  -1   3   7      13195.85      12863.50       265.36 o
   0   3   7      11928.61      12036.01       251.88 o
   1   3   7      15017.74      15345.05       387.72 o
   2   3   7        127.37         96.32        64.07 o
   3   3   7       2138.68       2035.63       119.86 o
   4   3   7       4763.13       4793.11       157.70 o
   5   3   7       2086.25       2079.68       136.30 o
   6   3   7       5505.75       5440.08       177.50 o
   7   3   7       1920.58       1933.42       116.00 o
   8   3   7       4324.85       4296.52       214.44 o
   9   3   7          5.63        -34.58       107.18 o
  10   3   7       1641.20       1889.29       184.14 o
  11   3   7       3501.86       3298.20       231.79 o
  12   3   7         51.13          8.50       132.16 o
  13   3   7        378.58        357.36       156.69 o
  14   3   7        218.95        381.33       210.45 o
  15   3   7        138.84       -138.75       176.58 o
  16   3   7        407.61        142.99       220.69 o
 -18   4   7        537.93        626.10       205.29 o
 -17   4   7       1265.40       1386.60       236.92 o
 -16   4   7        456.44        216.56       182.37 o
 -15   4   7       1244.59       1586.37       208.01 o
 -14   4   7        668.79        568.36       163.78 o
 -13   4   7        363.37        319.27       153.92 o
 -12   4   7         75.75         66.75       113.80 o
 -11   4   7       3015.63       3376.65       230.74 o
 -10   4   7       3187.72       3155.78       289.53 o
  -9   4   7       1339.76       1420.35        99.74 o
  -8   4   7        483.25        517.22        71.65 o
  -7   4   7       9777.13       9983.92       240.71 o
  -5   4   7       1541.73       1667.11        91.55 o
  -4   4   7        238.17        264.90        64.19 o
  -3   4   7       5175.48       5002.83       136.06 o
  -2   4   7        999.60       1262.45        81.76 o
  -1   4   7       6087.40       6391.64       152.20 o
   0   4   7        480.65        476.28        43.92 o
   1   4   7       6454.70       6161.99       193.83 o
   2   4   7       1943.30       1760.00       112.68 o
   3   4   7       1576.26       1440.44        87.44 o
   4   4   7        533.29        444.14        76.15 o
   5   4   7       3043.48       3495.30       142.01 o
   6   4   7          1.80         52.26        90.97 o
   7   4   7       2552.98       2704.51       176.00 o
   8   4   7       3509.44       3515.31       206.99 o
   9   4   7       3815.77       3978.41       268.16 o
  10   4   7       1623.22       1323.68       244.86 o
  11   4   7         19.48       -132.09       132.09 o
  12   4   7        556.08        587.84       313.98 o
  13   4   7       1840.05       1777.68       311.74 o
  14   4   7       1395.65       1233.21       246.39 o
  15   4   7       1710.95       1821.30       267.86 o
  16   4   7        253.62         51.36       288.13 o
 -18   5   7        252.78         14.65       218.09 o
 -17   5   7        124.30        226.49       175.50 o
 -16   5   7        181.77        214.75       231.85 o
 -15   5   7        249.69        154.68       154.36 o
 -14   5   7        676.33        655.99       176.72 o
 -13   5   7        996.44       1129.88       174.99 o
 -12   5   7         19.58         55.48       117.19 o
 -11   5   7        653.55        619.37       212.54 o
 -10   5   7       2454.36       2510.16       159.02 o
  -9   5   7        350.74        466.10        74.74 o
  -8   5   7        914.95       1007.91        86.12 o
  -7   5   7        219.64       2270.81       323.77 o
  -6   5   7      25034.06      24776.96       496.27 o
  -5   5   7          0.04         59.88        56.64 o
  -4   5   7        754.75       1011.82        71.36 o
  -3   5   7        243.30        483.94        55.61 o
  -2   5   7      16370.00      16157.12       326.25 o
  -1   5   7       1125.68       1175.25        57.25 o
   0   5   7      13667.25      13084.01       304.90 o
   1   5   7       1926.78       2428.46       123.99 o
   2   5   7       2624.95       2795.84       136.42 o
   3   5   7         39.02         56.70        67.96 o
   4   5   7      13719.66      13410.47       320.21 o
   5   5   7        183.94        293.36        73.93 o
   6   5   7       3249.93       3272.10       143.28 o
   7   5   7        978.38        988.21        92.13 o
   8   5   7         20.13        120.65        88.43 o
   9   5   7         53.53        108.78       107.96 o
  10   5   7        633.98        484.86       180.51 o
  11   5   7          3.04       -128.41       128.41 o
  12   5   7       1380.32       2197.55       252.63 o
  13   5   7          0.39        -46.18       162.88 o
  14   5   7        354.72        397.05       194.44 o
  15   5   7        178.06        242.96       206.30 o
 -18   6   7        526.71       -385.76       385.76 o
 -17   6   7       3478.26       4104.84       350.15 o
 -16   6   7       1291.21        791.71       196.37 o
 -15   6   7       3083.32       3173.17       268.33 o
 -14   6   7        563.14        644.00       217.28 o
 -13   6   7       1162.81       1149.17       169.68 o
 -12   6   7       1219.36       1358.86       184.83 o
 -11   6   7       2821.23       2888.22       263.32 o
 -10   6   7       3325.91       3424.71       189.65 o
  -9   6   7       5629.41       5688.31       215.31 o
  -8   6   7        259.46        969.44       172.38 o
  -7   6   7        329.02        378.13        70.26 o
  -6   6   7       1712.47       2319.50       153.44 o
  -5   6   7       8660.98       8437.58       207.91 o
  -4   6   7        403.70        363.45        58.22 o
  -3   6   7       3981.15       3698.03       114.14 o
  -2   6   7          4.99         51.51        47.71 o
  -1   6   7       4333.55       4582.37       142.59 o
   0   6   7       1863.64       1890.41       123.10 o
   1   6   7       8688.61       8251.50       243.95 o
   2   6   7       1286.18       1412.23        81.07 o
   3   6   7      25218.96      25379.91       547.11 o
   4   6   7       4476.78       4470.74       152.58 o
   5   6   7        402.20        441.28        73.53 o
   6   6   7          1.76         85.91        65.41 o
   7   6   7       2817.34       3059.31       149.23 o
   8   6   7       2511.06       2685.45       202.02 o
   9   6   7       4171.45       4588.44       285.06 o
  10   6   7       1424.41       1454.08       281.54 o
  11   6   7        769.35        798.30       177.20 o
  12   6   7        594.57        565.51       209.33 o
  13   6   7       5862.61       6267.55       651.45 o
  14   6   7        487.66        665.92       207.10 o
  15   6   7       1172.68       1868.48       383.52 o
 -17   7   7        255.77          2.76       214.35 o
 -16   7   7         78.37         53.01       161.80 o
 -15   7   7       1513.85       1155.13       190.70 o
 -14   7   7        205.95        -83.58       150.89 o
 -13   7   7       3263.58       3107.45       252.94 o
 -12   7   7       2607.53       2627.41       214.60 o
 -11   7   7       4739.07       4874.57       220.08 o
 -10   7   7       1565.01       1417.63       284.91 o
  -9   7   7        592.06        820.76       179.93 o
  -8   7   7       3773.85       4019.03       156.23 o
  -7   7   7      15320.98      15331.58       341.17 o
  -6   7   7       2840.75       2997.62       125.09 o
  -5   7   7       8579.07       8564.09       291.61 o
  -4   7   7       2007.18       2459.74       102.60 o
  -3   7   7      11898.74      12957.25       313.18 o
  -2   7   7       1298.13       1262.49        79.70 o
  -1   7   7      34438.75      34638.05       757.50 o
   0   7   7       6651.08       6551.53       212.32 o
   1   7   7       5134.81       5022.52       191.11 o
   2   7   7        303.45        328.51        56.31 o
   3   7   7       6153.72       5876.21       173.73 o
   4   7   7        174.77         99.67        59.53 o
   5   7   7      12874.63      12533.25       337.39 o
   6   7   7       2350.23       2264.56       166.45 o
   7   7   7          5.94         57.98        83.39 o
   8   7   7       3109.80       3305.62       198.52 o
   9   7   7        479.51        416.37       114.89 o
  10   7   7          1.90         56.20       130.29 o
  11   7   7       4437.44       4041.77       585.10 o
  12   7   7        857.56        740.57       188.40 o
  13   7   7        410.99        491.54       195.60 o
  14   7   7          0.61        144.03       414.13 o
  15   7   7        259.30        310.54       298.82 o
 -17   8   7        110.43        469.39       218.42 o
 -16   8   7       4504.54       4234.74       369.79 o
 -15   8   7        875.73       1131.61       373.76 o
 -14   8   7       3398.59       3591.70       270.28 o
 -13   8   7          4.11       -124.22       124.22 o
 -12   8   7       9427.20       9501.40       373.40 o
 -11   8   7       2814.21       3017.65       207.42 o
 -10   8   7       7856.51       8065.72       437.08 o
  -9   8   7        723.39        765.39       109.64 o
  -8   8   7       5325.74       5657.19       182.53 o
  -7   8   7        447.18        426.07        72.76 o
  -6   8   7       8828.48       8812.59       682.73 o
  -5   8   7          1.40        -10.23        52.43 o
  -4   8   7       4760.96       4976.42       182.03 o
  -3   8   7       1335.17       1325.36       123.63 o
  -2   8   7       8581.01       8096.58       257.39 o
  -1   8   7        227.70        188.92        45.85 o
   0   8   7        765.59        785.86        74.85 o
   1   8   7       4291.58       4572.10       208.01 o
   2   8   7      13937.21      13177.24       309.72 o
   3   8   7       4565.39       4656.96       154.41 o
   4   8   7        512.39        315.33        87.93 o
   5   8   7        453.63        439.19        73.88 o
   6   8   7       1408.53       1448.04       106.04 o
   7   8   7       4161.59       4005.85       203.03 o
   8   8   7      19977.46      20127.96       553.55 o
   9   8   7       3484.15       3857.06       347.63 o
  10   8   7       4443.97       4651.45       307.35 o
  11   8   7        120.67         58.40       147.90 o
  12   8   7        589.06        733.11       186.92 o
  13   8   7        219.57         49.27       370.94 o
  14   8   7       8278.10       9002.09       664.29 o
  15   8   7        436.63        236.33       289.52 o
 -17   9   7          3.82         87.78       226.31 o
 -16   9   7       1516.42       1377.96       263.50 o
 -15   9   7         26.03         90.95       197.46 o
 -14   9   7       3453.28       2974.25       308.13 o
 -13   9   7       1658.07       1685.85       194.27 o
 -12   9   7       4104.09       4012.34       256.54 o
 -11   9   7       3921.38       4153.78       223.00 o
 -10   9   7        120.83        -42.79        89.24 o
  -9   9   7       4573.95       4714.36       205.02 o
  -8   9   7       6023.53       5785.10       185.24 o
  -7   9   7        391.25        560.20        79.08 o
  -6   9   7      12104.52      11615.82       274.23 o
  -5   9   7       6057.41       6197.85       173.01 o
  -4   9   7        231.63        219.87        65.64 o
  -3   9   7        792.55        530.54        96.36 o
  -2   9   7      25601.02      24207.00       606.79 o
  -1   9   7       2206.06       2281.04       106.04 o
   0   9   7      22114.78      21146.19       473.35 o
   1   9   7       1333.43       1262.92       102.32 o
   2   9   7       1154.26       1270.01        79.94 o
   3   9   7         73.52          0.09        56.78 o
   4   9   7       3846.44       3633.80       148.94 o
   5   9   7       6915.12       6768.21       252.00 o
   6   9   7      21005.42      21213.38       491.16 o
   7   9   7         98.62         87.46        85.01 o
   8   9   7         34.85        -56.63        90.89 o
   9   9   7        117.17        -38.77       109.23 o
  10   9   7       5537.68       5479.56       324.79 o
  11   9   7         16.83         -4.33       142.09 o
  12   9   7        792.93       1365.79       294.20 o
  13   9   7        305.04        192.97       263.14 o
  14   9   7       1003.14       1237.51       332.88 o
  15   9   7         27.36        632.30       321.70 o
 -17  10   7       3156.65       3433.07       403.62 o
 -16  10   7        580.96        203.83       327.18 o
 -15  10   7       6813.53       7171.09       460.71 o
 -14  10   7        555.81        557.03       269.33 o
 -13  10   7        184.84        -39.07       163.74 o
 -12  10   7          0.76         82.74       173.94 o
 -11  10   7       9738.40       9138.58       364.75 o
 -10  10   7         26.78        121.31        96.06 o
  -9  10   7       4379.26       4330.50       259.54 o
  -8  10   7        925.54       1186.24       114.42 o
  -7  10   7       2575.32       2764.96       130.46 o
  -6  10   7        306.85        499.03        74.28 o
  -5  10   7       6525.33       6353.18       177.68 o
  -4  10   7       7243.32       7742.91       447.12 o
  -3  10   7       8277.23       8008.34       268.55 o
  -2  10   7       2385.57       2158.99       144.73 o
  -1  10   7         69.20         83.20        56.89 o
   0  10   7        603.79        505.98        68.51 o
   1  10   7        332.25        333.53        71.29 o
   2  10   7       5521.54       6201.53       182.13 o
   3  10   7      17142.54      17442.91       403.45 o
   4  10   7        448.68        528.92        76.68 o
   5  10   7        512.26        458.95        86.30 o
   6  10   7        746.38        944.56        94.02 o
   7  10   7       5465.13       5470.07       240.60 o
   8  10   7        843.71        723.48       121.84 o
   9  10   7      10524.12      10333.90       358.34 o
  10  10   7          0.96       -172.41       225.99 o
  11  10   7         41.64         19.07       225.38 o
  12  10   7        146.38        314.55       364.75 o
  13  10   7       2184.19       1859.18       329.34 o
  14  10   7        191.05        -47.16       262.62 o
  15  10   7       4882.06       5345.43       548.21 o
 -17  11   7          8.73       -199.39       199.39 o
 -16  11   7         39.37       -140.62       199.38 o
 -15  11   7        322.16        341.40       211.44 o
 -14  11   7        341.15        116.69       194.84 o
 -13  11   7        836.87       1146.71       313.86 o
 -12  11   7       2417.67       2224.30       254.68 o
 -11  11   7       1689.03       2273.45       204.34 o
 -10  11   7        181.44        201.58       119.46 o
  -9  11   7         45.83        284.09       117.10 o
  -8  11   7        217.62        122.81        83.43 o
  -7  11   7       1269.33       1472.34       104.71 o
  -6  11   7       1729.15       1740.90       104.18 o
  -5  11   7       4280.83       4744.93       241.24 o
  -4  11   7        442.27        442.50       100.49 o
  -3  11   7       8828.80       8545.72       283.19 o
  -2  11   7       3029.08       3182.16       174.77 o
  -1  11   7      14964.65      15377.52       371.19 o
   0  11   7       5760.39       5779.78       154.35 o
   1  11   7         67.81        -44.36        44.36 o
   2  11   7        820.18        760.53        70.20 o
   3  11   7       1561.18       1653.32       126.08 o
   4  11   7       3923.92       3799.10       156.21 o
   5  11   7       9432.58       9728.28       272.62 o
   6  11   7        540.11        400.35        82.77 o
   7  11   7        278.28        409.74       107.68 o
   8  11   7         26.08        205.28       159.61 o
   9  11   7        146.14        129.72       148.65 o
  10  11   7        724.86        335.49       246.05 o
  11  11   7       3390.74       2500.59       340.12 o
  12  11   7        309.02       -159.62       335.23 o
  13  11   7        114.57        202.19       503.69 o
  14  11   7        442.65        719.14       294.34 o
  15  11   7          6.31         69.89       648.57 o
 -17  12   7         80.47         65.84       274.28 o
 -16  12   7       1988.33       1353.11       287.95 o
 -15  12   7       1385.35       1073.01       419.00 o
 -14  12   7         21.92       -174.56       174.56 o
 -13  12   7          0.96       -183.76       183.76 o
 -12  12   7       2379.79       2877.22       443.85 o
 -11  12   7          9.10        112.61       145.87 o
 -10  12   7        599.26        689.74       150.42 o
  -9  12   7        895.40        927.31       145.37 o
  -8  12   7       6087.34       6391.20       231.84 o
  -7  12   7       1881.95       1957.76       190.77 o
  -6  12   7       4319.71       5103.54       553.66 o
  -5  12   7        172.89        202.77       102.72 o
  -4  12   7       8359.51       8943.70       303.13 o
  -3  12   7       1401.11       1253.14       126.67 o
  -2  12   7        444.58        429.17       129.32 o
  -1  12   7       1367.95       1250.72        96.61 o
   0  12   7        128.10        108.70        48.43 o
   1  12   7        255.60        188.41        51.33 o
   2  12   7       2254.24       2353.54       114.60 o
   3  12   7       1167.54       1139.05        96.95 o
   4  12   7       2284.81       2409.40       130.11 o
   5  12   7        241.42        145.66        91.46 o
   6  12   7       2846.47       3073.13       186.94 o
   7  12   7       1879.55       1927.90       206.93 o
   8  12   7       6347.25       6993.31       362.64 o
   9  12   7         67.43          5.03       152.79 o
  10  12   7        812.73        797.89       197.10 o
  11  12   7         29.27       -221.05       221.05 o
  12  12   7         26.98        159.58       396.96 o
  13  12   7          0.27       -219.69       219.69 o
  14  12   7       1674.89       1918.39       362.94 o
  15  12   7        329.92        292.93       295.06 o
 -16  13   7         42.69        -12.75       216.55 o
 -15  13   7       1705.68       1384.69       271.22 o
 -14  13   7        145.65        222.15       210.47 o
 -13  13   7       1241.88       1658.35       252.95 o
 -12  13   7        208.94        366.30       199.88 o
 -11  13   7        547.87        588.32       173.57 o
 -10  13   7          3.56        136.60       133.39 o
  -9  13   7        178.01        369.96       220.55 o
  -8  13   7        947.39       1038.28       121.14 o
  -7  13   7       2186.12       2440.07       174.58 o
  -6  13   7        942.48        963.91       133.12 o
  -5  13   7       1515.52       1397.12       142.45 o
  -4  13   7          6.50         65.95        97.97 o
  -3  13   7        165.56        291.12        91.72 o
  -2  13   7        749.29        753.71       113.39 o
  -1  13   7      17054.49      16668.59       406.83 o
   0  13   7        385.36        492.89        63.78 o
   1  13   7       5792.38       6004.71       205.28 o
   2  13   7         53.94         80.02       122.90 o
   3  13   7       2226.40       2268.67       156.82 o
   4  13   7         12.89         60.96        92.31 o
   5  13   7       6085.99       6400.35       257.95 o
   6  13   7       1213.26       1267.79       136.66 o
   7  13   7        107.44        499.20       257.83 o
   8  13   7         30.05       -111.83       278.03 o
   9  13   7       2970.54       3129.01       274.38 o
  10  13   7        176.84         66.72       173.75 o
  11  13   7        340.38         88.29       239.45 o
  12  13   7         47.54       -115.61       251.48 o
  13  13   7        133.02        216.31       247.87 o
  14  13   7         60.22        145.15       252.80 o
 -16  14   7       2409.53       2786.18       655.53 o
 -15  14   7       1034.60       1228.76       270.54 o
 -14  14   7        503.46        481.46       214.61 o
 -13  14   7       2363.29       1874.86       267.29 o
 -12  14   7       3346.93       3570.80       291.18 o
 -11  14   7       5801.17       5589.12       312.06 o
 -10  14   7       3019.52       3364.52       239.88 o
  -9  14   7       1981.08       2214.96       356.32 o
  -8  14   7          0.72        176.76       150.85 o
  -7  14   7        395.66        493.95       129.02 o
  -6  14   7       2643.18       2685.97       188.89 o
  -5  14   7       6666.62       6249.82       272.77 o
  -4  14   7        264.05        286.43       109.17 o
  -3  14   7        489.05        330.47       105.72 o
  -2  14   7         28.69        108.52        73.83 o
  -1  14   7        115.71        109.09        74.81 o
   0  14   7       2145.71       2151.54       193.16 o
   1  14   7        118.04        111.10        78.40 o
   2  14   7       2366.47       2566.31       148.77 o
   3  14   7          8.19         54.94       113.20 o
   4  14   7       3984.84       4162.16       233.37 o
   5  14   7       1528.73       1772.98       152.74 o
   6  14   7       1057.50       1236.16       140.13 o
   7  14   7        808.75        689.67       162.33 o
   8  14   7       2612.47       2611.37       324.52 o
   9  14   7       8949.34       9078.45       439.97 o
  10  14   7         13.15        -49.50       172.45 o
  11  14   7          0.62         32.51       246.78 o
  12  14   7         31.26        439.27       289.46 o
  13  14   7       1101.56        374.15       333.36 o
  14  14   7       1584.89       2393.03       387.86 o
 -16  15   7         32.34       -289.09       303.18 o
 -15  15   7          2.32         29.83       297.83 o
 -14  15   7       1883.79       2129.79       357.90 o
 -13  15   7        656.68        176.89       271.67 o
 -12  15   7       3048.44       2998.10       406.37 o
 -11  15   7        218.72        240.98       184.71 o
 -10  15   7          3.44        -78.85       158.91 o
  -9  15   7        735.22        786.79       185.65 o
  -8  15   7       9668.62       9077.63       418.94 o
  -7  15   7         98.37        172.09       112.02 o
  -6  15   7       7599.64       7241.30       293.81 o
  -5  15   7        440.58        466.76       124.87 o
  -4  15   7        165.57        230.95       112.27 o
  -3  15   7       1039.82        979.82       139.26 o
  -2  15   7      25014.84      23868.55       558.23 o
  -1  15   7          0.41        -85.01        96.33 o
   0  15   7       7402.64       6696.31       297.54 o
   1  15   7       4117.19       4119.76       227.01 o
   2  15   7       1954.49       2010.04       167.28 o
   3  15   7        822.16       1119.20       204.59 o
   4  15   7       1148.76       1139.78       140.49 o
   5  15   7       1255.89       1375.65       142.53 o
   6  15   7       5328.05       5667.15       297.19 o
   7  15   7       1397.81       1542.63       209.51 o
   8  15   7         86.57        130.86       161.50 o
   9  15   7        393.21        242.33       187.00 o
  10  15   7       6037.69       6061.10       485.07 o
  11  15   7          5.84         98.77       246.79 o
  12  15   7        597.54        892.03       316.49 o
  13  15   7         51.17        261.85       404.89 o
  14  15   7        580.97        573.14       303.72 o
 -15  16   7       4069.44       4170.75       492.81 o
 -14  16   7        311.47        414.27       318.08 o
 -13  16   7        187.85         66.94       233.97 o
 -12  16   7        522.17        560.08       198.21 o
 -11  16   7       6707.38       7203.46       425.01 o
 -10  16   7       1244.00       1347.64       221.52 o
  -9  16   7       1689.43       1493.73       226.04 o
  -8  16   7        244.65        560.41       166.12 o
  -7  16   7        738.61        644.45       137.45 o
  -6  16   7       1104.11       1010.29       162.89 o
  -5  16   7       7106.50       6012.86       289.00 o
  -4  16   7       7732.40       7183.28       304.63 o
  -3  16   7        381.09        145.45       115.87 o
  -2  16   7        964.67        900.21       141.74 o
  -1  16   7       7949.49       7421.96       297.55 o
   0  16   7        821.11        684.99       133.56 o
   1  16   7       3088.58       3238.87       222.29 o
   2  16   7       1262.94       1021.16       142.97 o
   3  16   7       5204.65       5343.12       298.39 o
   4  16   7       1898.84       1715.50       192.60 o
   5  16   7       2651.90       2940.29       432.72 o
   6  16   7        270.51        248.21       207.09 o
   7  16   7       2672.35       2759.65       261.38 o
   8  16   7       4081.33       4686.01       487.20 o
   9  16   7       6069.14       6627.59       402.02 o
  10  16   7       2286.85       2241.02       271.19 o
  11  16   7        390.50        604.65       278.41 o
  12  16   7        868.63        528.13       287.68 o
  13  16   7       1488.66        302.03       413.29 o
 -15  17   7       1294.53       2194.08       422.63 o
 -14  17   7        274.07        674.16       330.35 o
 -13  17   7       2405.06       2388.84       376.18 o
 -12  17   7        113.38        354.79       391.68 o
 -11  17   7       1339.67       1412.64       247.72 o
 -10  17   7        112.99        272.57       187.55 o
  -9  17   7        282.38        418.64       185.44 o
  -8  17   7        384.40        284.73       177.00 o
  -7  17   7       8557.12       8623.76       349.17 o
  -6  17   7       1399.72       1314.64       166.30 o
  -5  17   7       3415.06       3445.59       223.73 o
  -4  17   7        258.18        290.78       118.78 o
  -3  17   7      13697.04      12830.45       421.28 o
  -2  17   7       2294.88       2287.95       185.00 o
  -1  17   7      16618.58      15531.51       470.88 o
   0  17   7          8.78        -23.31       110.73 o
   1  17   7       1066.59        924.91       140.80 o
   2  17   7        449.14        175.97       127.32 o
   3  17   7       3772.35       3416.23       225.04 o
   4  17   7        464.52        375.82       138.40 o
   5  17   7      11523.22      11333.66       449.06 o
   6  17   7        330.08        134.27       223.81 o
   7  17   7         66.80        232.43       186.20 o
   8  17   7        575.02         48.72       193.50 o
   9  17   7       2486.11       2870.34       295.52 o
  10  17   7        427.40        364.73       213.98 o
  11  17   7       4210.59       4535.30       645.87 o
  12  17   7          0.19        104.70       282.63 o
  13  17   7        120.43        260.24       415.92 o
 -15  18   7        191.67        148.98       343.24 o
 -14  18   7        816.68        841.18       352.14 o
 -13  18   7         11.60        -74.17       263.69 o
 -12  18   7       1700.95       1946.02       274.71 o
 -11  18   7       1230.04       1083.47       233.29 o
 -10  18   7       1519.48       2083.95       263.14 o
  -9  18   7       5105.11       5205.24       585.10 o
  -8  18   7         97.97        136.04       230.38 o
  -7  18   7         13.55       -110.50       110.50 o
  -6  18   7       3139.52       3010.83       219.94 o
  -5  18   7       2804.15       2585.41       202.41 o
  -4  18   7       2723.13       2445.43       201.88 o
  -3  18   7       2407.68       2119.05       187.93 o
  -2  18   7         20.11       -101.10       122.30 o
  -1  18   7         39.23         54.37       117.25 o
   0  18   7       1550.89       1596.20       170.72 o
   1  18   7       1117.18       1105.91       197.61 o
   2  18   7       5436.09       5454.63       285.47 o
   3  18   7       1174.28       1138.91       156.43 o
   4  18   7       3610.39       3248.46       295.05 o
   5  18   7        153.87        139.21       140.38 o
   6  18   7         65.15        156.50       251.14 o
   7  18   7        521.22        230.19       328.51 o
   8  18   7       3941.60       3929.97       411.70 o
   9  18   7        565.44        469.20       262.59 o
  10  18   7       1681.50       2111.07       350.43 o
  11  18   7        314.71        645.93       301.37 o
  12  18   7        248.51        116.55       296.14 o
 -14  19   7        390.19         42.35       697.69 o
 -13  19   7          4.94       -141.49       218.15 o
 -12  19   7        159.26         40.66       176.95 o
 -11  19   7        150.40        261.69       205.67 o
 -10  19   7        192.11        486.34       194.82 o
  -9  19   7         60.95       -158.36       158.36 o
  -8  19   7       2072.13       2206.37       310.46 o
  -7  19   7        300.87        320.76       136.87 o
  -6  19   7       7820.92       8055.44       337.55 o
  -5  19   7        427.45        492.63       146.31 o
  -4  19   7         62.16        -11.07       124.17 o
  -3  19   7         11.55         99.68       162.69 o
  -2  19   7       5624.02       5429.60       288.80 o
  -1  19   7       2641.27       2458.41       203.95 o
   0  19   7       5436.48       4803.89       276.62 o
   1  19   7        116.74        212.08       129.70 o
   2  19   7       1012.76        916.29       169.48 o
   3  19   7        455.54        289.35       125.51 o
   4  19   7       1019.73       1087.24       179.22 o
   5  19   7        650.90        542.20       164.32 o
   6  19   7       1489.13       1628.56       288.15 o
   7  19   7         18.33       -219.39       219.39 o
   8  19   7       1226.26       1673.98       323.48 o
   9  19   7        596.86        547.13       290.21 o
  10  19   7       1980.91       2633.65       447.05 o
  11  19   7         50.01        764.85       434.40 o
  12  19   7        541.91        791.41       509.64 o
 -14  20   7         90.76       -331.56       331.56 o
 -13  20   7        584.62        553.71       389.81 o
 -12  20   7        120.35       -119.48       196.50 o
 -11  20   7       3820.99       4486.24       362.33 o
 -10  20   7        717.57        761.21       219.24 o
  -9  20   7       1280.60       1157.44       361.42 o
  -8  20   7          0.58        -41.99       179.88 o
  -7  20   7        420.43        549.83       191.88 o
  -6  20   7        134.44         83.59       152.94 o
  -5  20   7       2574.98       2631.95       218.71 o
  -4  20   7         85.69         92.20       128.38 o
  -3  20   7        685.49        878.25       199.40 o
  -2  20   7        278.06        253.46       132.55 o
  -1  20   7       4083.34       3708.60       246.56 o
   0  20   7          0.84        129.67       133.00 o
   1  20   7         54.18          9.60       124.45 o
   2  20   7        252.30        491.05       142.54 o
   3  20   7        709.59        713.15       151.39 o
   4  20   7         44.55        135.48       119.20 o
   5  20   7         18.26        -19.23       254.46 o
   6  20   7         52.47        542.93       248.54 o
   7  20   7         41.08         32.81       237.21 o
   8  20   7        348.20        360.32       261.07 o
   9  20   7       4153.04       5249.86       785.67 o
  10  20   7         70.61       -150.65       272.35 o
  11  20   7         54.44        305.95       439.62 o
  12  20   7         49.53        635.96       484.90 o
 -13  21   7        150.16       -117.44       282.34 o
 -12  21   7          3.13        352.06       231.62 o
 -11  21   7       1991.50       1855.92       339.02 o
 -10  21   7        187.61       -176.31       176.31 o
  -9  21   7         59.16        255.87       207.32 o
  -8  21   7        630.20        288.80       202.10 o
  -7  21   7        328.81        794.54       319.99 o
  -6  21   7       4397.45       4532.70       287.61 o
  -5  21   7        359.68        350.88       148.57 o
  -4  21   7        189.09        150.40       174.75 o
  -3  21   7        160.39        241.95       138.70 o
  -2  21   7       1219.25       1213.00       173.87 o
  -1  21   7       1857.46       1891.45       192.29 o
   0  21   7       2602.97       2577.45       216.47 o
   1  21   7        504.00        233.75       170.72 o
   2  21   7        929.25       1289.65       182.27 o
   3  21   7        167.87        -41.79       147.46 o
   4  21   7         14.28        195.85       137.61 o
   5  21   7        165.12       -134.56       207.21 o
   6  21   7       2717.69       2631.24       361.28 o
   7  21   7       1855.72       1897.69       546.84 o
   8  21   7        158.55        433.81       294.25 o
   9  21   7        266.84        748.80       418.11 o
  10  21   7        955.26        499.08       412.21 o
  11  21   7        420.90       1037.14       503.72 o
 -13  22   7        113.95        272.86       420.60 o
 -12  22   7       1166.02       1659.88       298.89 o
 -11  22   7       1092.94       1072.18       259.62 o
 -10  22   7       3158.00       2817.47       309.26 o
  -9  22   7        751.52       1124.18       334.74 o
  -8  22   7        468.57        606.32       219.34 o
  -7  22   7        712.16        375.12       195.17 o
  -6  22   7       4472.68       4417.14       406.38 o
  -5  22   7        198.62        467.83       145.23 o
  -4  22   7       1026.09       1448.55       186.11 o
  -3  22   7       2597.84       2455.36       234.63 o
  -2  22   7        106.15         14.28       132.64 o
  -1  22   7       2026.16       1656.76       191.07 o
   0  22   7         21.44        -94.54       147.91 o
   1  22   7        112.40         82.47       136.14 o
   2  22   7        212.24          8.89       131.82 o
   3  22   7        177.25        162.45       136.78 o
   4  22   7       1603.08       1542.56       191.02 o
   5  22   7        600.78        813.03       221.64 o
   6  22   7        770.17        976.95       308.59 o
   7  22   7        936.61       1241.76       323.94 o
   8  22   7       2049.10       2344.92       386.40 o
   9  22   7       2165.80       2843.44       457.94 o
  10  22   7       2712.02       3385.92       637.90 o
 -12  23   7        285.18        529.59       292.70 o
 -11  23   7       1790.89       1796.68       433.27 o
 -10  23   7         35.51         50.43       206.53 o
  -9  23   7         27.75       -183.22       183.22 o
  -8  23   7        310.24        260.77       201.91 o
  -7  23   7       5207.31       5507.76       393.48 o
  -6  23   7        116.01        297.85       154.16 o
  -5  23   7       3943.65       3992.20       282.63 o
  -4  23   7          0.02       -117.88       138.70 o
  -3  23   7       5892.66       5853.38       392.64 o
  -2  23   7        228.52        135.38       134.61 o
  -1  23   7       1995.60       2113.99       207.72 o
   0  23   7       1197.14       1374.07       219.47 o
   1  23   7        724.42        732.99       161.90 o
   2  23   7        245.38        488.62       146.40 o
   3  23   7       1765.32       2181.48       219.79 o
   4  23   7        919.15        773.82       172.98 o
   5  23   7       3741.57       4125.39       353.10 o
   6  23   7        598.00        668.48       244.32 o
   7  23   7         50.45       -266.21       266.21 o
   8  23   7        247.14       -337.07       351.76 o
   9  23   7          0.94       -386.87       424.39 o
  10  23   7          5.47        261.60       470.85 o
 -11  24   7       3049.49       3757.56       377.33 o
 -10  24   7       1389.74       1650.80       286.79 o
  -9  24   7       1862.56       2167.25       503.46 o
  -8  24   7        731.20        958.60       253.37 o
  -7  24   7        414.66        438.33       214.62 o
  -6  24   7        403.36        110.96       147.42 o
  -5  24   7       1494.90       1243.07       220.00 o
  -4  24   7       2608.64       2943.73       326.53 o
  -3  24   7       3073.23       2860.18       243.68 o
  -2  24   7         69.85        -36.70       257.80 o
  -1  24   7         75.48         30.32       131.69 o
   0  24   7       2016.07       2013.60       213.96 o
   1  24   7        569.36        426.43       192.53 o
   2  24   7        332.02        -30.20       159.95 o
   3  24   7       3172.68       3604.44       274.35 o
   4  24   7        398.45        253.25       152.11 o
   5  24   7          6.35         16.56       194.08 o
   6  24   7        255.74        700.65       503.70 o
   7  24   7       1187.60       1635.55       567.54 o
   8  24   7       1644.79       1401.21       560.30 o
   9  24   7        551.42        692.43       450.00 o
 -10  25   7         27.30        -57.65       224.24 o
  -9  25   7         44.38        -21.36       201.80 o
  -8  25   7       3191.67       3467.27       351.72 o
  -7  25   7        172.42        -75.19       200.73 o
  -6  25   7       3108.63       2865.48       336.34 o
  -5  25   7        225.21        247.21       155.05 o
  -4  25   7         98.91        -24.07       154.30 o
  -3  25   7        105.69        151.91       155.52 o
  -2  25   7       3034.28       2761.83       241.71 o
  -1  25   7         33.99         64.53       283.35 o
   0  25   7      10169.93       9880.19       400.98 o
   1  25   7        350.49        357.37       198.62 o
   2  25   7        221.11        158.63       171.25 o
   3  25   7        254.53        216.06       174.85 o
   4  25   7       7324.12       7619.43       438.65 o
   5  25   7        630.86        308.41       603.39 o
   6  25   7       1039.70       1159.37       561.55 o
   7  25   7        126.91        155.06       307.09 o
   8  25   7        486.08        666.33       466.55 o
 -10  26   7       5033.46       5374.66       444.18 o
  -9  26   7        620.91        568.64       244.37 o
  -8  26   7        116.24        476.20       223.16 o
  -7  26   7          8.63       -203.22       203.22 o
  -6  26   7        755.97        778.71       213.14 o
  -5  26   7        585.52        663.55       216.73 o
  -4  26   7        533.51        380.79       167.72 o
  -3  26   7          2.92       -140.43       213.30 o
  -2  26   7       1970.36       2438.58       280.99 o
  -1  26   7         31.47       -144.09       144.09 o
   0  26   7        312.24        293.14       171.40 o
   1  26   7        751.55        454.44       171.09 o
   2  26   7        759.68        477.72       207.25 o
   3  26   7       1447.68       1911.19       471.82 o
   4  26   7        615.74       1308.44       316.26 o
   5  26   7         69.60         -5.27       264.91 o
   6  26   7        123.70        194.24       317.00 o
   7  26   7        330.32        -38.48       315.56 o
  -9  27   7        533.82        844.41       552.39 o
  -8  27   7          7.19       -168.31       208.49 o
  -7  27   7       3118.15       3667.75       365.90 o
  -6  27   7         43.73        210.62       197.12 o
  -5  27   7        213.46        178.05       172.83 o
  -4  27   7          4.30        225.87       166.13 o
  -3  27   7        110.60        305.71       161.45 o
  -2  27   7        203.64        350.61       153.26 o
  -1  27   7       3594.77       4006.11       343.33 o
   0  27   7          4.28         57.94       178.83 o
   1  27   7        566.16        576.06       199.96 o
   2  27   7        149.22        248.34       208.89 o
   3  27   7       2494.69       2119.14       329.67 o
   4  27   7        261.30       -106.56       251.63 o
   5  27   7       2245.16       2172.43       399.32 o
   6  27   7          1.23        275.93       302.36 o
  -7  28   7         47.38         57.31       226.11 o
  -6  28   7        501.90        847.89       247.72 o
  -5  28   7        861.13        725.46       238.93 o
  -4  28   7        105.67        139.53       179.92 o
  -3  28   7         18.28       -182.00       257.95 o
  -2  28   7         42.61         -6.79       169.66 o
  -1  28   7        313.64        114.78       259.02 o
   0  28   7         49.80         44.57       180.78 o
   1  28   7        145.86         87.51       221.57 o
   2  28   7       1806.82       1551.95       254.93 o
   3  28   7        436.99        513.47       203.87 o
   4  28   7        159.28        413.13       287.40 o
   5  28   7         48.92       -316.72       316.72 o
  -6  29   7        209.29        517.49       373.07 o
  -5  29   7        681.23        398.36       300.04 o
  -4  29   7          2.50        118.81       180.86 o
  -3  29   7        122.45        132.10       218.03 o
  -2  29   7        119.70       -121.91       169.53 o
  -1  29   7        268.77        -73.54       185.11 o
   0  29   7        629.43        405.97       207.33 o
   1  29   7         11.28         -7.34       239.96 o
   2  29   7        191.17        314.56       192.31 o
   3  29   7        840.02        668.03       340.27 o
   4  29   7       2830.69       2708.90       564.89 o
  -3  30   7        560.44        550.84       262.61 o
  -2  30   7          0.08         27.66       195.53 o
  -1  30   7         54.41        326.86       214.12 o
   0  30   7          5.69        118.49       194.42 o
   1  30   7        443.42        166.26       288.68 o
 -18   0   8       2733.90       2229.06       459.56 o
 -16   0   8       6666.99       7212.10       558.81 o
 -14   0   8          5.60       -236.94       236.94 o
 -12   0   8       7547.66       7286.06       434.79 o
 -10   0   8      11141.70      10383.92       503.24 o
  -8   0   8       8279.78       7989.47       295.85 o
  -6   0   8        393.78        741.09       120.56 o
  -4   0   8       4876.52       4365.79       184.61 o
  -2   0   8      53931.55      53439.10      1390.81 o
   0   0   8      13979.96      14573.66       425.83 o
   2   0   8      13613.63      11309.20       434.37 o
   4   0   8      18787.45      18899.41       675.81 o
   6   0   8       5309.58       4327.09       258.94 o
   8   0   8       9075.09       9444.27       419.76 o
  10   0   8       2446.07       2992.38       309.05 o
  12   0   8        221.82        570.76       247.19 o
  14   0   8       9473.47      10803.29       704.43 o
 -18   1   8       1028.74        740.38       229.98 o
 -17   1   8        174.38        336.23       192.84 o
 -16   1   8        394.21        354.78       189.46 o
 -15   1   8       2530.93       2525.82       248.28 o
 -14   1   8       1668.24       1849.91       204.51 o
 -13   1   8        929.30        965.19       163.85 o
 -12   1   8       1263.20       1119.89       160.67 o
 -11   1   8       2267.91       2401.42       195.72 o
 -10   1   8       2977.38       2925.77       157.37 o
  -9   1   8       3045.79       3057.75       131.47 o
  -8   1   8        529.16        371.39        66.96 o
  -7   1   8       4758.07       4400.90       177.94 o
  -6   1   8      22596.08      21882.94       442.92 o
  -5   1   8       8989.69       8752.74       342.02 o
  -4   1   8       4172.61       3856.86       122.45 o
  -3   1   8        338.47        268.71        50.78 o
  -2   1   8       4868.19       4778.06       131.92 o
  -1   1   8      59312.85      58688.43      1075.13 o
   0   1   8      12520.73      12351.91       262.11 o
   1   1   8        276.93        187.00        66.20 o
   2   1   8        158.93        156.73        78.41 o
   3   1   8       2420.83       2263.38       128.96 o
   4   1   8       4772.48       4379.58       290.98 o
   5   1   8        650.03        615.96       133.62 o
   6   1   8       2409.49       2162.08       121.90 o
   7   1   8       1078.22       1120.13       106.79 o
   8   1   8       1958.13       1860.16       133.62 o
   9   1   8      10230.75      10034.99       358.09 o
  10   1   8        908.33        981.03       151.59 o
  11   1   8       3519.23       3570.00       251.18 o
  12   1   8       2142.03       2206.63       224.42 o
  13   1   8       3086.21       3428.30       273.65 o
  14   1   8         68.00         33.26       158.44 o
  15   1   8       1070.82       1011.29       260.89 o
  16   1   8        207.06        968.90       362.11 o
 -18   2   8        346.41        530.56       226.05 o
 -17   2   8       2558.98       2758.42       448.77 o
 -16   2   8        218.74        388.47       209.03 o
 -15   2   8       5798.62       5698.77       337.73 o
 -14   2   8          0.40       -127.56       127.56 o
 -13   2   8        864.82        929.09       166.44 o
 -12   2   8       1033.16       1355.83       169.76 o
 -11   2   8       7626.58       7212.72       301.83 o
 -10   2   8         74.16        173.08        84.99 o
  -9   2   8       4274.21       4666.89       166.27 o
  -8   2   8        674.18        991.59       126.00 o
  -7   2   8        759.64        780.85        75.26 o
  -5   2   8       4497.12       4051.64       129.53 o
  -4   2   8       1475.18       1849.84       107.77 o
  -3   2   8       7574.54       6813.30       169.74 o
  -2   2   8       1256.29       1233.73        70.97 o
  -1   2   8         50.65         80.00        43.44 o
   0   2   8       3692.81       4123.20       121.32 o
   1   2   8       9445.93       8778.29       253.49 o
   2   2   8        389.96        219.98        70.55 o
   3   2   8       7820.56       6920.91       225.29 o
   4   2   8        282.09        238.76        70.09 o
   5   2   8       5598.55       5169.61       196.59 o
   6   2   8       4587.03       5001.49       176.84 o
   7   2   8        284.62        221.65        74.05 o
   8   2   8        479.89        374.14       105.36 o
   9   2   8       7292.66       7637.80       459.97 o
  10   2   8       2981.21       3589.59       453.49 o
  11   2   8        695.60        853.61       153.13 o
  12   2   8        128.42        301.31       169.54 o
  13   2   8       4897.61       5638.38       393.01 o
  14   2   8       1278.25       1452.48       268.07 o
  15   2   8       2387.39       2918.43       415.79 o
  16   2   8          6.78        130.60       313.56 o
 -18   3   8        170.95        137.79       186.03 o
 -17   3   8          1.03       -212.27       212.27 o
 -16   3   8          4.43       -160.41       160.41 o
 -15   3   8         31.79        -68.41       149.29 o
 -14   3   8        884.20        829.99       167.67 o
 -13   3   8        213.28        125.79       128.71 o
 -12   3   8       1550.43       1779.44       196.20 o
 -11   3   8        412.60        759.57       159.74 o
 -10   3   8       2647.42       2476.08       152.88 o
  -9   3   8        554.38        716.28        83.40 o
  -8   3   8       1261.77       1319.37       110.56 o
  -7   3   8       6267.09       7131.31       192.54 o
  -6   3   8      15355.34      14759.75       319.13 o
  -4   3   8       8725.20       8404.18       199.44 o
  -3   3   8       1533.74       1619.03        82.04 o
  -2   3   8       6949.52       6357.07       172.30 o
  -1   3   8        548.47        720.37        56.07 o
   0   3   8       7522.24       6926.45       167.98 o
   1   3   8      17604.89      18363.79       476.88 o
   2   3   8       8682.14       8843.96       260.31 o
   3   3   8        176.24        175.46        75.47 o
   4   3   8      10705.35      10377.60       300.08 o
   5   3   8       2871.09       2873.42       134.68 o
   6   3   8         58.39        106.16        64.77 o
   7   3   8          2.46         28.99        65.81 o
   8   3   8       7919.84       7837.58       287.89 o
   9   3   8        140.19         32.51       129.06 o
  10   3   8        110.40        125.00       136.98 o
  11   3   8        319.47        241.63       153.53 o
  12   3   8       3369.86       3680.44       374.66 o
  13   3   8        419.72        189.03       199.12 o
  14   3   8        431.66        421.58       215.63 o
  15   3   8          2.98         28.21       207.01 o
  16   3   8         14.87        -44.27       297.11 o
 -18   4   8        499.66        385.49       208.74 o
 -17   4   8       1067.91       1133.10       219.12 o
 -16   4   8        530.40        731.05       201.31 o
 -15   4   8       3793.51       3911.45       296.21 o
 -14   4   8        420.23        633.68       201.91 o
 -13   4   8        233.53        234.25       144.95 o
 -12   4   8        988.44       1068.12       159.34 o
 -11   4   8       1728.19       1509.41       167.73 o
 -10   4   8      12294.10      13462.68       366.34 o
  -9   4   8        661.43        575.85        92.92 o
  -8   4   8          2.79        884.39       352.90 o
  -7   4   8       1619.18       2169.44       110.35 o
  -6   4   8        151.36         37.13        83.30 o
  -5   4   8       4312.56       4595.83       144.44 o
  -4   4   8        160.70        106.88        60.49 o
  -3   4   8       5339.77       4931.71       138.27 o
  -2   4   8        712.02        634.90        57.45 o
  -1   4   8        983.52        943.67        60.17 o
   0   4   8       3117.53       3372.22       106.76 o
   1   4   8       4127.09       4161.61       159.20 o
   2   4   8        319.60        116.93        67.99 o
   3   4   8         55.56         -4.84        75.41 o
   4   4   8       7491.05       7570.03       242.37 o
   5   4   8         91.18         49.30        58.59 o
   6   4   8        830.89        943.92        92.28 o
   7   4   8       1736.75       1709.07       116.59 o
   8   4   8       2822.30       3028.12       188.69 o
   9   4   8       1254.66       1272.39       179.69 o
  10   4   8       1246.26       1110.05       214.72 o
  11   4   8       2965.15       2499.25       314.13 o
  12   4   8         64.84        156.46       168.26 o
  13   4   8       2126.02       2462.20       374.05 o
  14   4   8       1003.18       1127.06       266.06 o
  15   4   8        612.30        419.34       257.46 o
 -18   5   8          5.36        -81.23       288.45 o
 -17   5   8         53.13       -159.28       159.28 o
 -16   5   8          2.17         15.69       163.86 o
 -15   5   8       1298.68       1607.93       215.83 o
 -14   5   8         31.61       -126.97       126.97 o
 -13   5   8        841.67       1079.46       223.58 o
 -12   5   8        793.14        845.82       153.34 o
 -11   5   8       4687.71       4810.36       263.73 o
 -10   5   8        119.31        178.62        91.04 o
  -9   5   8         10.29        506.63       114.60 o
  -8   5   8        234.69        149.05        69.57 o
  -7   5   8      12240.27      13590.12       515.33 o
  -6   5   8       4811.36       4525.33       147.42 o
  -5   5   8        196.33        303.11        63.61 o
  -4   5   8      12004.02      12796.49       278.32 o
  -3   5   8       1293.29       1520.06        78.20 o
  -2   5   8       4640.40       4944.00       144.10 o
  -1   5   8      21238.21      20204.19       400.59 o
   0   5   8       5843.87       5745.44       170.21 o
   1   5   8        273.68        195.69        46.44 o
   2   5   8         22.59        -60.02        63.63 o
   3   5   8        192.34        355.40        95.08 o
   4   5   8       2451.11       2699.21       124.53 o
   5   5   8      13696.17      13832.84       338.19 o
   6   5   8        743.80        742.02        86.50 o
   7   5   8       5455.58       5209.14       231.07 o
   8   5   8         45.63         63.78        92.05 o
   9   5   8         13.66       -115.19       115.19 o
  10   5   8        446.04        627.45       168.63 o
  11   5   8        771.19        882.54       212.02 o
  12   5   8       1432.71       1515.83       218.54 o
  13   5   8       2080.08       1842.07       470.97 o
  14   5   8         32.92        -16.30       187.23 o
  15   5   8         38.31       -192.26       378.02 o
 -18   6   8        180.91       -156.50       403.35 o
 -17   6   8        563.41        155.89       230.96 o
 -16   6   8       5972.73       6432.75       794.79 o
 -15   6   8        339.65        407.65       173.19 o
 -14   6   8       2362.00       1998.27       215.78 o
 -13   6   8       1304.19       1297.49       182.08 o
 -12   6   8       4603.56       5080.20       466.06 o
 -11   6   8       1384.96       1434.29       138.48 o
 -10   6   8      11515.25      12076.33       344.27 o
  -9   6   8          3.56        -84.72        84.72 o
  -8   6   8        697.26        984.36       135.01 o
  -7   6   8         65.24        127.41        64.65 o
  -6   6   8        928.46       1058.12        83.29 o
  -5   6   8        452.44        433.32        75.06 o
  -4   6   8       1378.37       1126.49       124.76 o
  -3   6   8        580.11        660.00        58.70 o
  -2   6   8       1131.55       1009.87        59.95 o
  -1   6   8        196.35        417.43        60.60 o
   0   6   8       3003.16       3705.35       138.68 o
   1   6   8       1026.29       1051.23        95.55 o
   2   6   8       5988.30       5554.04       198.32 o
   3   6   8       1869.70       1828.89        99.80 o
   4   6   8       6252.10       5829.01       181.72 o
   5   6   8       3604.61       3556.33       151.64 o
   6   6   8        266.99        309.54        80.71 o
   7   6   8       5018.84       5232.20       190.95 o
   8   6   8       9272.65       9458.37       325.16 o
   9   6   8         69.35         62.52       100.42 o
  10   6   8       4921.94       5152.78       325.65 o
  11   6   8         93.62        239.00       299.01 o
  12   6   8        626.19        784.65       204.44 o
  13   6   8        189.59        262.63       175.92 o
  14   6   8       4186.75       4661.83       497.39 o
  15   6   8       1023.88        358.84       337.73 o
 -17   7   8         42.06       -198.45       215.34 o
 -16   7   8         29.51        240.87       228.75 o
 -15   7   8         94.84       -135.20       194.17 o
 -14   7   8       1524.44       1869.92       213.80 o
 -13   7   8       1924.08       2168.66       213.60 o
 -12   7   8       3238.87       3266.93       251.36 o
 -11   7   8       1514.44       1919.86       260.15 o
 -10   7   8       1470.87       1704.70       142.82 o
  -9   7   8       2862.21       3337.30       183.99 o
  -8   7   8       3409.31       3417.10       146.20 o
  -7   7   8       3143.76       3893.18       248.20 o
  -6   7   8      29856.27      30312.54       598.95 o
  -5   7   8       1160.86       1183.79       120.23 o
  -4   7   8       3731.29       3694.18       123.18 o
  -3   7   8          0.12         42.84        59.77 o
  -2   7   8      24474.28      23409.55       513.21 o
  -1   7   8      11206.42      10774.71       267.63 o
   0   7   8      10011.04       9334.71       245.11 o
   1   7   8         85.68        159.81        75.36 o
   2   7   8         36.23        -16.93        67.25 o
   3   7   8         21.15        -11.93        55.60 o
   4   7   8      23229.66      22974.70       582.28 o
   5   7   8       3742.88       3688.27       151.62 o
   6   7   8       5036.57       5015.63       180.05 o
   7   7   8        449.31        410.29        83.47 o
   8   7   8       1705.82       1635.58       150.44 o
   9   7   8          8.04        -46.25       103.08 o
  10   7   8        488.96        258.18       150.14 o
  11   7   8       2182.12       2604.18       887.02 o
  12   7   8        220.93        427.60       329.63 o
  13   7   8        224.68        154.14       320.46 o
  14   7   8       1109.76       1637.46       362.13 o
  15   7   8        437.93        376.14       283.55 o
 -17   8   8       4754.33       4744.66       424.99 o
 -16   8   8        353.65        404.19       219.29 o
 -15   8   8       7812.45       8124.51       484.29 o
 -14   8   8         21.39         30.72       185.39 o
 -13   8   8         12.85         85.58       158.65 o
 -12   8   8         12.84       -121.10       121.10 o
 -11   8   8       4581.12       4957.55       227.01 o
 -10   8   8        315.35        232.90       101.68 o
  -9   8   8       7126.88       6941.73       289.52 o
  -8   8   8         16.71        116.04        70.49 o
  -7   8   8         69.93        207.81        67.69 o
  -6   8   8        289.31        645.80       111.87 o
  -5   8   8      10712.19      10381.15       245.37 o
  -4   8   8      10378.47      11386.60       295.10 o
  -3   8   8      11075.48      10829.27       284.18 o
  -2   8   8        384.04        419.25        90.78 o
  -1   8   8       9409.28       9561.37       298.71 o
   0   8   8        293.82        261.30        65.79 o
   1   8   8      24272.88      25731.92       566.69 o
   2   8   8         72.71        108.59        74.09 o
   3   8   8      10805.06       9903.90       257.31 o
   4   8   8       4471.17       3965.82       153.57 o
   5   8   8       4855.27       4611.85       170.52 o
   6   8   8       3971.90       4162.29       167.15 o
   7   8   8          9.72        -25.56        84.29 o
   8   8   8       2215.95       2007.71       165.00 o
   9   8   8       9818.15       9724.73       350.61 o
  10   8   8         15.17       -126.11       130.80 o
  11   8   8       2466.56       2488.62       334.63 o
  12   8   8         15.53        -47.98       235.11 o
  13   8   8       3711.56       3854.92       442.98 o
  14   8   8        328.71       -186.04       253.96 o
  15   8   8       3633.22       3621.11       483.83 o
 -17   9   8        690.55        866.02       248.79 o
 -16   9   8         72.97         75.11       206.23 o
 -15   9   8        257.92        345.00       198.28 o
 -14   9   8        130.03       -141.29       197.64 o
 -13   9   8       2128.10       1922.41       259.60 o
 -12   9   8        181.83        382.82       189.63 o
 -11   9   8       5971.20       6252.83       254.30 o
 -10   9   8        161.84        -33.62       102.20 o
  -9   9   8          0.96        -85.23        85.23 o
  -8   9   8       4657.59       4885.11       174.86 o
  -7   9   8      23886.42      23149.33       485.32 o
  -6   9   8       8088.57       8559.39       223.46 o
  -5   9   8       2697.15       2663.21       112.39 o
  -4   9   8       5554.78       5587.04       184.45 o
  -3   9   8       3130.54       2918.39       166.07 o
  -2   9   8      16063.79      15499.95       426.48 o
  -1   9   8      16246.64      16585.20       449.58 o
   0   9   8      13724.65      14057.76       340.68 o
   1   9   8      10947.04      10995.24       288.08 o
   2   9   8         46.78        110.81        41.57 o
   3   9   8       3606.28       3745.72       140.99 o
   4   9   8       2701.75       3102.65       138.83 o
   5   9   8      10901.46      10877.64       291.76 o
   6   9   8        114.09         74.22        67.53 o
   7   9   8        370.68        243.93       117.69 o
   8   9   8        255.32        274.61       103.97 o
   9   9   8       3333.35       3514.70       302.49 o
  10   9   8       1053.50        945.59       502.01 o
  11   9   8       2976.54       2652.84       347.58 o
  12   9   8       1254.48       1596.99       474.07 o
  13   9   8       1451.97       1484.17       318.67 o
  14   9   8       1140.65       1047.47       337.35 o
  15   9   8         78.84       -260.26       260.26 o
 -17  10   8        129.35        218.80       224.25 o
 -16  10   8       3687.52       5041.30       408.56 o
 -15  10   8        248.81         33.41       201.67 o
 -14  10   8       3502.82       3319.97       450.11 o
 -13  10   8         76.08         79.78       177.45 o
 -12  10   8       3189.51       3754.09       307.96 o
 -11  10   8         10.75        -74.12       123.95 o
 -10  10   8       6703.94       7281.97       326.43 o
  -9  10   8       8941.99       8566.58       322.11 o
  -8  10   8        461.34        544.38        82.45 o
  -7  10   8        748.51        703.29        85.32 o
  -6  10   8       4202.58       4531.85       175.55 o
  -5  10   8        612.22        606.76        68.29 o
  -4  10   8       7704.16       7484.37       223.22 o
  -3  10   8          0.57        -76.12        76.12 o
  -2  10   8        706.09        871.56       113.18 o
  -1  10   8        609.59        650.75       102.59 o
   0  10   8       4484.97       4813.98       171.07 o
   1  10   8        197.51        154.64        69.91 o
   2  10   8       5317.92       4833.96       321.08 o
   3  10   8         85.28        -55.92        55.92 o
   4  10   8      14325.19      13212.19       333.28 o
   5  10   8        408.19        216.96        95.66 o
   6  10   8        707.49        910.76        95.63 o
   7  10   8       8851.12       9281.60       388.88 o
   8  10   8      12631.16      12391.48       476.62 o
   9  10   8       2376.13       2699.44       253.59 o
  10  10   8       2287.88       2441.67       355.21 o
  11  10   8        209.09        374.06       246.56 o
  12  10   8        317.84        625.48       386.08 o
  13  10   8        266.17        120.55       260.31 o
  14  10   8       1935.23       1857.27       364.12 o
  15  10   8        813.24       1257.06       351.93 o
 -17  11   8         19.36       -108.42       211.35 o
 -16  11   8         32.48        146.57       213.76 o
 -15  11   8         75.27        191.90       197.39 o
 -14  11   8        355.69        437.46       200.26 o
 -13  11   8        497.92        187.10       187.28 o
 -12  11   8       3084.62       2892.93       277.15 o
 -11  11   8        945.18        895.91       161.47 o
 -10  11   8       1353.19       1406.25       166.38 o
  -9  11   8        778.21        923.35       142.86 o
  -8  11   8       2648.00       2681.59       155.71 o
  -7  11   8       1185.39       1409.61       124.70 o
  -6  11   8      14945.46      14426.29       374.12 o
  -5  11   8       4614.44       4363.48       182.14 o
  -4  11   8        946.91        777.75       113.72 o
  -3  11   8       1101.65       1367.84       175.04 o
  -2  11   8       3383.49       3224.31       192.26 o
  -1  11   8       5948.09       5573.96       178.41 o
   0  11   8       4479.68       3711.73       146.03 o
   1  11   8        132.91         71.59        65.50 o
   2  11   8          5.82        -70.58        70.58 o
   3  11   8         18.70        -62.26        76.03 o
   4  11   8       1244.76       1149.80       122.91 o
   5  11   8       3093.58       2993.67       198.80 o
   6  11   8      14639.61      14584.29       426.09 o
   7  11   8         90.87        180.82       137.65 o
   8  11   8        203.48        416.05       150.15 o
   9  11   8       2551.82       2960.91       493.71 o
  10  11   8       2258.63       2772.73       342.60 o
  11  11   8         61.81        -57.83       521.91 o
  12  11   8          2.71       -242.86       242.86 o
  13  11   8       1019.93        879.84       300.17 o
  14  11   8         88.92        388.98       329.45 o
 -17  12   8       2544.89       2581.97       558.06 o
 -16  12   8          0.68       -164.17       214.82 o
 -15  12   8       1305.00       1150.59       257.61 o
 -14  12   8         17.40       -144.84       227.11 o
 -13  12   8        218.45        112.87       195.26 o
 -12  12   8        185.86        612.22       280.13 o
 -11  12   8       3001.97       2857.31       230.36 o
 -10  12   8       1958.35       2252.59       197.72 o
  -9  12   8       6593.53       6739.82       299.75 o
  -8  12   8        255.19        478.62       125.80 o
  -7  12   8       1673.49       1494.28       128.92 o
  -6  12   8        368.98        515.28        97.29 o
  -5  12   8       5845.74       5569.71       244.62 o
  -4  12   8       3114.04       3544.96       325.86 o
  -3  12   8        192.53         47.45        93.36 o
  -2  12   8        320.62        326.65       111.70 o
  -1  12   8       1783.23       1781.07       142.25 o
   0  12   8       1090.95       1368.22       109.51 o
   1  12   8       5368.82       4887.47       182.02 o
   2  12   8        242.94        210.82        82.14 o
   3  12   8      16492.90      15983.87       445.58 o
   4  12   8         55.96        125.88        97.11 o
   5  12   8       5317.94       5095.55       225.42 o
   6  12   8        328.41        231.90        97.86 o
   7  12   8       7484.07       7237.93       355.93 o
   8  12   8        383.52        345.15       237.16 o
   9  12   8       3211.36       3503.15       276.56 o
  10  12   8        124.01        195.09       229.16 o
  11  12   8        193.62       -190.05       218.73 o
  12  12   8         45.40       -173.97       249.12 o
  13  12   8        126.54        325.69       260.58 o
  14  12   8        126.33        179.05       495.47 o
 -16  13   8        265.01        -46.92       232.84 o
 -15  13   8        152.07        106.66       219.99 o
 -14  13   8        387.66         18.01       199.37 o
 -13  13   8        434.72        884.14       325.31 o
 -12  13   8       1112.31        992.13       177.93 o
 -11  13   8        238.75        455.89       256.85 o
 -10  13   8        366.11        401.27       143.98 o
  -9  13   8         22.19        -30.42       118.14 o
  -8  13   8       6984.84       6879.86       254.94 o
  -7  13   8         48.90         47.10       109.76 o
  -6  13   8       3680.63       3750.32       221.40 o
  -5  13   8       6042.59       6475.15       353.82 o
  -4  13   8        465.04        522.38       114.81 o
  -3  13   8         40.31        112.42       100.30 o
  -2  13   8        167.57        105.94        71.42 o
  -1  13   8       4262.33       4362.89       221.46 o
   0  13   8       9262.83       8881.41       311.53 o
   1  13   8       1205.46       1363.01       107.75 o
   2  13   8        469.15        324.86        93.93 o
   3  13   8        743.07        846.48       113.96 o
   4  13   8       3146.53       3240.65       190.67 o
   5  13   8        126.85         92.40       105.97 o
   6  13   8       7953.75       7926.42       294.73 o
   7  13   8        760.22        884.01       224.65 o
   8  13   8          0.51         74.66       180.60 o
   9  13   8         24.61        -70.84       210.78 o
  10  13   8        695.34        735.19       208.32 o
  11  13   8        359.66        353.99       660.30 o
  12  13   8         81.12         11.03       261.75 o
  13  13   8         49.09       -153.04       233.78 o
  14  13   8        509.70        598.53       288.79 o
 -16  14   8       3960.48       3928.53       393.61 o
 -15  14   8        838.07        764.35       251.15 o
 -14  14   8         14.87        174.73       213.14 o
 -13  14   8         11.07        138.85       173.89 o
 -12  14   8        312.25        240.11       174.70 o
 -11  14   8       1498.66       1535.47       194.76 o
 -10  14   8         10.78        -22.92       135.04 o
  -9  14   8       8727.88       8601.23       352.95 o
  -8  14   8        261.85        712.65       164.45 o
  -7  14   8       3371.85       3667.92       225.15 o
  -6  14   8       2865.82       2648.69       193.48 o
  -5  14   8       1579.45       1450.77       154.00 o
  -4  14   8       7470.49       7828.65       301.65 o
  -3  14   8        202.76        216.96       110.33 o
  -2  14   8        147.86        198.03       101.63 o
  -1  14   8        302.13        229.34       109.51 o
   0  14   8          2.08         39.11        97.36 o
   1  14   8        225.64        109.92       103.68 o
   2  14   8       1619.00       1407.98       161.12 o
   3  14   8       5178.92       5207.15       233.33 o
   4  14   8       3212.19       3088.57       192.40 o
   5  14   8       3949.11       4056.32       244.94 o
   6  14   8       1221.41       1375.50       152.47 o
   7  14   8       1729.85       2056.99       443.07 o
   8  14   8       1909.89       2263.23       248.20 o
   9  14   8        553.00        644.58       198.50 o
  10  14   8       1823.60       2106.75       262.64 o
  11  14   8         20.19       -246.66       248.86 o
  12  14   8        244.56        240.25       279.47 o
  13  14   8        825.21        438.69       425.27 o
  14  14   8       1626.26       1347.05       341.20 o
 -16  15   8          5.46       -303.93       303.93 o
 -15  15   8        441.58        -28.68       430.15 o
 -14  15   8          1.43       -232.30       232.30 o
 -13  15   8       3289.33       3572.48       450.44 o
 -12  15   8        266.60        427.03       194.72 o
 -11  15   8        771.67        852.61       261.36 o
 -10  15   8         71.29       -120.25       172.72 o
  -9  15   8       1011.93       1036.17       198.10 o
  -8  15   8        366.08        380.04       177.69 o
  -7  15   8      13195.28      12643.54       413.65 o
  -6  15   8       2026.95       1838.33       172.58 o
  -5  15   8       6284.11       6186.44       283.12 o
  -4  15   8       3508.99       3549.51       218.55 o
  -3  15   8      10913.19      10707.82       364.41 o
  -2  15   8          8.54        -50.09       106.09 o
  -1  15   8      20661.96      18759.33       532.23 o
   0  15   8        616.31        629.66       123.16 o
   1  15   8       1277.74       1254.57       167.94 o
   2  15   8       7103.20       6837.57       277.42 o
   3  15   8       3163.91       2779.52       225.22 o
   4  15   8        159.57        201.05       107.07 o
   5  15   8       2491.62       2761.15       192.81 o
   6  15   8       4162.88       4152.77       437.20 o
   7  15   8        391.94        446.20       169.88 o
   8  15   8        456.18        184.80       311.26 o
   9  15   8        453.21        286.71       186.77 o
  10  15   8          0.27        144.92       191.02 o
  11  15   8       1255.20       1253.37       324.56 o
  12  15   8         28.37        251.66       295.35 o
  13  15   8        944.87        774.31       434.53 o
 -15  16   8       1410.87       1495.08       375.33 o
 -14  16   8        507.76        735.72       316.44 o
 -13  16   8        156.14         84.25       249.84 o
 -12  16   8       1504.72       1914.82       265.26 o
 -11  16   8       1314.11       1493.35       232.61 o
 -10  16   8       3208.29       3283.15       327.73 o
  -9  16   8       3269.65       3269.57       294.47 o
  -8  16   8       2375.41       2457.19       257.56 o
  -7  16   8        173.06        162.28       115.98 o
  -6  16   8        107.98        233.76       119.47 o
  -5  16   8       1908.25       1879.93       176.63 o
  -4  16   8      21082.62      20526.70       639.55 o
  -3  16   8       4771.06       4428.39       245.54 o
  -2  16   8         10.97        -10.99       205.26 o
  -1  16   8        947.54       1126.27       169.48 o
   0  16   8          0.89       -105.81       105.81 o
   1  16   8       2703.46       2695.90       196.58 o
   2  16   8       5901.94       5833.24       280.03 o
   3  16   8        352.75        343.45       131.55 o
   4  16   8       1888.35       2030.92       226.37 o
   5  16   8        292.36        213.25       310.69 o
   6  16   8       2402.12       2315.13       312.05 o
   7  16   8       1550.60       1661.50       226.30 o
   8  16   8       3248.88       3545.48       300.30 o
   9  16   8       6936.74       7727.61       438.43 o
  10  16   8        315.46         52.14       201.50 o
  11  16   8        936.10       1434.84       575.96 o
  12  16   8        249.45        141.56       352.97 o
  13  16   8       1065.67       1204.88       497.78 o
 -15  17   8          3.00        -90.44       243.85 o
 -14  17   8       1206.96       1511.07       368.35 o
 -13  17   8         52.05        158.77       629.09 o
 -12  17   8       5526.21       5550.46       386.34 o
 -11  17   8        354.24        519.02       345.46 o
 -10  17   8       1358.34       1476.74       225.88 o
  -9  17   8       1239.40        887.85       209.67 o
  -8  17   8       2073.70       2413.85       267.01 o
  -7  17   8        637.35        564.33       136.31 o
  -6  17   8      10382.73       9592.72       358.74 o
  -5  17   8        116.49       -117.28       117.28 o
  -4  17   8       1726.55       1570.60       170.90 o
  -3  17   8       3270.14       3262.69       222.54 o
  -2  17   8      12991.15      12699.19       421.21 o
  -1  17   8        954.76        893.62       146.15 o
   0  17   8       2297.70       2301.07       214.14 o
   1  17   8        210.59        257.42       122.16 o
   2  17   8        357.69        246.65       123.52 o
   3  17   8         40.81        -11.74       116.69 o
   4  17   8       5230.18       5525.68       330.36 o
   5  17   8        602.37        695.69       158.50 o
   6  17   8      10409.39      11087.61       604.29 o
   7  17   8         28.86        203.09       382.22 o
   8  17   8        388.40         50.09       306.50 o
   9  17   8        306.56        293.78       256.19 o
  10  17   8       1349.94       1405.08       257.78 o
  11  17   8        531.47        751.54       299.87 o
  12  17   8        700.70        727.05       327.84 o
  13  17   8         91.74       -352.79       393.08 o
 -15  18   8        834.00        822.58       402.65 o
 -14  18   8        890.37        955.62       345.78 o
 -13  18   8       1668.29       1569.17       348.08 o
 -12  18   8       1311.82       1468.54       254.13 o
 -11  18   8       3664.74       3942.82       426.21 o
 -10  18   8        441.60        243.31       188.28 o
  -9  18   8       4718.40       4810.93       345.15 o
  -8  18   8         59.78        134.33       174.35 o
  -7  18   8        366.87        254.91       140.08 o
  -6  18   8         51.11        -17.19       117.98 o
  -5  18   8         12.78         41.31       122.50 o
  -4  18   8       8235.63       7881.42       326.18 o
  -3  18   8       1918.19       1746.75       179.20 o
  -2  18   8        899.09        946.68       149.92 o
  -1  18   8        286.82        144.86       132.98 o
   0  18   8       1545.88       1433.20       175.08 o
   1  18   8        610.27        859.26       192.27 o
   2  18   8        648.97        421.61       143.71 o
   3  18   8       1025.18        850.72       154.16 o
   4  18   8       2386.97       2320.91       233.68 o
   5  18   8       2154.23       2438.33       237.70 o
   6  18   8         57.64       -235.63       235.63 o
   7  18   8       5605.65       5214.91       455.88 o
   8  18   8         77.33       -149.28       239.30 o
   9  18   8       3862.89       4835.29       467.44 o
  10  18   8       2772.39       2983.72       400.66 o
  11  18   8        385.34        499.03       424.17 o
  12  18   8        908.77       1063.16       551.02 o
 -14  19   8        273.86       -145.60       309.56 o
 -13  19   8       1830.58       2515.11       410.39 o
 -12  19   8        164.27         76.84       211.62 o
 -11  19   8        414.24        656.51       213.43 o
 -10  19   8        173.26       -178.15       178.15 o
  -9  19   8        105.40        125.09       175.58 o
  -8  19   8        254.13        241.28       277.44 o
  -7  19   8       3149.33       3350.04       381.85 o
  -6  19   8        362.14        650.63       145.21 o
  -5  19   8       4380.55       4086.95       257.98 o
  -4  19   8       4651.38       4621.87       269.98 o
  -3  19   8       1137.97       1267.30       173.55 o
  -2  19   8          1.99         24.57       117.24 o
  -1  19   8      10598.62      11233.79       406.24 o
   0  19   8          8.04        -17.92       133.64 o
   1  19   8       1351.39       1035.63       200.85 o
   2  19   8        710.96        822.64       149.93 o
   3  19   8        409.95        313.52       141.44 o
   4  19   8        420.97        334.44       144.34 o
   5  19   8       1934.25       1827.23       220.29 o
   6  19   8        345.94        715.65       246.79 o
   7  19   8       1312.52       1710.61       320.81 o
   8  19   8         30.18        235.63       300.46 o
   9  19   8         18.39         95.16       258.84 o
  10  19   8         95.10        211.48       440.48 o
  11  19   8       1244.62       1014.01       508.35 o
  12  19   8          7.65       -400.49       400.49 o
 -14  20   8         67.99       -100.71       369.41 o
 -13  20   8        147.02       -257.38       272.23 o
 -12  20   8       1495.10       1645.82       282.03 o
 -11  20   8        196.71        310.86       212.00 o
 -10  20   8       2074.21       2244.19       410.75 o
  -9  20   8          1.08          4.55       181.70 o
  -8  20   8       1488.68       1678.47       286.94 o
  -7  20   8        124.04        117.76       141.67 o
  -6  20   8       1567.13       1490.43       185.08 o
  -5  20   8        302.68        245.76       134.08 o
  -4  20   8       2443.29       2118.65       205.43 o
  -3  20   8        508.08        304.77       137.78 o
  -2  20   8       2948.09       2992.35       280.49 o
  -1  20   8       1387.21       1684.44       203.66 o
   0  20   8        648.05        493.06       147.33 o
   1  20   8       1915.14       1851.22       193.66 o
   2  20   8       3276.23       3321.88       241.08 o
   3  20   8        225.37         11.64       135.97 o
   4  20   8        215.96        422.63       146.72 o
   5  20   8       1830.06       1743.61       225.93 o
   6  20   8       2162.32       1962.41       320.32 o
   7  20   8        153.50        496.32       273.35 o
   8  20   8        660.49       1048.72       312.42 o
   9  20   8         28.53       -244.85       244.85 o
  10  20   8       3365.99       4293.80       474.47 o
  11  20   8        111.15        -46.38       446.76 o
 -13  21   8       1001.51        909.83       326.55 o
 -12  21   8        803.56        633.87       247.52 o
 -11  21   8         52.14       -190.24       190.24 o
 -10  21   8         36.21        120.18       246.30 o
  -9  21   8        284.23        680.62       217.21 o
  -8  21   8         51.65       -153.58       153.58 o
  -7  21   8       3405.16       3875.62       331.29 o
  -6  21   8       2324.69       2095.67       210.24 o
  -5  21   8       3907.62       3813.43       260.71 o
  -4  21   8         39.18        226.33       136.37 o
  -3  21   8       5958.07       5949.13       315.19 o
  -2  21   8        690.60        587.23       154.03 o
  -1  21   8       2891.77       2578.61       224.39 o
   0  21   8        942.09        953.05       175.18 o
   1  21   8       1833.39       1789.10       200.52 o
   2  21   8       1005.05        882.72       173.39 o
   3  21   8          3.10       -120.14       128.04 o
   4  21   8        938.88        767.67       167.76 o
   5  21   8        805.89        668.24       223.30 o
   6  21   8        219.50        280.11       448.55 o
   7  21   8         90.58        -30.69       261.02 o
   8  21   8       2025.72       2312.36       378.06 o
   9  21   8        124.00        385.26       398.15 o
  10  21   8         35.46        316.32       318.00 o
  11  21   8        347.02        592.10       493.33 o
 -12  22   8        259.38        774.22       434.34 o
 -11  22   8       3077.19       3552.41       594.46 o
 -10  22   8        462.71        795.54       322.41 o
[truncated: 534,291 more chars]
